# Supplementary material for: Bioinformatics Analysis of the Complete Genome Sequence of the Mango Tree Pathogen Pseudomonas syringae pv. syringae UMAF0158 Reveals Traits Relevant to Virulence and Epiphytic Lifestyle
Source: PLoS One. 2015 Aug 27;10(8):e0136101. doi: 10.1371/journal.pone.0136101 (PMC4551802; doi:10.1371/journal.pone.0136101)
Supplement: S2 File — Alignment of the concatenated protein sequences were used in Fig 2A (SX file) and the concatenated nucleotide sequences to generate the phylogeny of Fig 2B (SY file). (ZIP) [file pone.0136101.s005.zip]

Archive with 2 entries (2 files):
- SX File.sto
- SY File.sto
