# Supplementary material for: Bioinformatics Analysis of the Complete Genome Sequence of the Mango Tree Pathogen Pseudomonas syringae pv. syringae UMAF0158 Reveals Traits Relevant to Virulence and Epiphytic Lifestyle
Source: PLoS One. 2015 Aug 27;10(8):e0136101. doi: 10.1371/journal.pone.0136101 (PMC4551802; doi:10.1371/journal.pone.0136101)
Supplement: S2 File — Alignment of the concatenated protein sequences were used in Fig 2A (SX file) and the concatenated nucleotide sequences to generate the phylogeny of Fig 2B (SY file). (ZIP) [file pone.0136101.s005.zip › SX File.sto]

# STOCKHOLM 1.0

Pseudomonas_syringae_UMAF0158             MWKVPVTQKPDQCLGEWIDREALAEAMIPLIGQLYRNNNVVSSIYGRSLI
Pseudomonas_fluorescens_Pf_5              MWKVPVTQKPDQCLGEWIDREALAEAMIPLIGQLYRNNNVVSSIYGRSLI
Pseudomonas_syringae_tomato_DC3000        MTQKPDQCLGEWIDREALAEAMIPLIGQLYRNNNVVSSIYGRSLINRSVI
Pseudomonas_syringae_phaseolicola_1448A   MWKVPVTQKPDQCLGEWIDREALAEAMIPLIGQLYRNNNVVSSIYGRSLI
Pseudomonas_syringae_B728a                MWKVPVTQKPDQCLGEWIDREALAEAMIPLIGQLYRNNNVVSSIYGRSLI
Pseudomonas_savastanoi_NCPPB_3335         MTQKPDQCLGEWIDREALAEAMIPLIGQLYRNNNVVSSIYGRSLINRSVI
Pseudomonas_syringae_tomato_T1            MWKVPVTQKPDQCLGEWIDREALAEAMIPLIGQLYRNNNVVSSIYGRSLI
Pseudomonas_syringae_tomato_K40           MTQKPDQCLGEWIDREALAEAMIPLIGQLYRNNNVVSSIYGRSLINRSVI
Pseudomonas_syringae_tomato_Max13         MTQKPDQCLGEWIDREALAEAMIPLIGQLYRNNNVVSSIYGRSLINRSVI
Pseudomonas_syringae_tomato_NCPPB_1108    MTQKPDQCLGEWIDREALAEAMIPLIGQLYRNNNVVSSIYGRSLINRSVI
Pseudomonas_syringae_642                  MTQKPDQCLGEWIDREALAEAMIPLIGQLYRNNNVVSSIYGRSLINRSVI
Pseudomonas_syringae_aesculi_0893_23      MWKVPVTQKPDQCLGEWIDREALAEAMIPLIGQLYRNNNVVSSIYGRSLI
Pseudomonas_syringae_morsprunorum_M302280 MWKVPVTQKPDQCLGEWIDREALAEAMIPLIGQLYRNNNVVSSIYGRSLI
Pseudomonas_syringae_mori_301020          MWKVPVTQKPDQCLGEWIDREALAEAMIPLIGQLYRNNNVVSSIYGRSLI
Pseudomonas_syringae_japonica_M301072     MWKVPVTQKPDQCLGEWIDREALAEAMIPLIGQLYRNNNVVSSIYGRSLI
Pseudomonas_syringae_Cit_7                MWKVPVTQKPDQCLGEWIDREALAEAMIPLIGQLYRNNNVVSSIYGRSLI
Pseudomonas_syringae_maculicola_ES4326    MWKVPVTQKPDQCLGEWIDREALAEAMIPLIGQLYRNNNVVSSIYGRSLI
Pseudomonas_syringae_lachrymans_M302278   MTQKPDQCLGEWIDREALAEAMIPLIGQLYRNNNVVSSIYGRSLINRSVI
Pseudomonas_syringae_tabaci_ATCC_11528    MWKVPVTQKPDQCLGEWIDREALAEAMIPLIGQLYRNNNVVSSIYGRSLI
Pseudomonas_syringae_glycinea_B076        MTQKPDQCLGEWIDREALAEAMIPLIGQLYRNNNVVSSIYGRSLINRSVI
Pseudomonas_syringae_glycinea_race_4      MTQKPDQCLGEWIDREALAEAMIPLIGQLYRNNNVVSSIYGRSLINRSVI
Pseudomonas_syringae_B64                  MWKVPVTQKPDQCLGEWIDREALAEAMIPLIGQLYRNNNVVSSIYGRSLI
Pseudomonas_syringae_oryzae_1_6           MWKVPVNQKPDQCLGEWIDREALAEAMIPLIGQLYRNNNVVSSIYGRSLI
Pseudomonas_syringae_avellanae_ISPaVe037  MTQKPDQCLGEWIDREALAEAMIPLIGQLYRNNNVVSSIYGRSLINRSVI
Pseudomonas_syringae_BRIP39023            MTQKPDQCLGEWIDREALAEAMIPLIGQLYRNNNVVSSIYGRSLINRSVI
Pseudomonas_syringae_BRIP34876            MTQKPDQCLGEWIDREALAEAMIPLIGQLYRNNNVVSSIYGRSLINRSVI
Pseudomonas_syringae_BRIP34881            MTQKPDQCLGEWIDREALAEAMIPLIGQLYRNNNVVSSIYGRSLINRSVI

Pseudomonas_syringae_UMAF0158             NRSVIAILKAHRFARHRQSDAVELSVHETFPLIKAMSELKLGAASVDLGK
Pseudomonas_fluorescens_Pf_5              NQSVIAILKAHRFARHRSSDDSELSVHETFPLLKAMSELKLGAASVDLGK
Pseudomonas_syringae_tomato_DC3000        AILKAHRFARHRQSDAVELSVHETFPLIKAMSELKLGAASVDLGKLAVKF
Pseudomonas_syringae_phaseolicola_1448A   NRSVIAILKAHRFARHRQSDAVELSVHETFPLIKAMSELKLGAASVDLGK
Pseudomonas_syringae_B728a                NRSVIAILKAHRFARHRQSDAVELSVHETFPLIKAMSELKLGAASVDLGK
Pseudomonas_savastanoi_NCPPB_3335         AILKAHRFARHRQSDAVELSVHETFPLVKAMSELKLGAASVDLGKLAVKF
Pseudomonas_syringae_tomato_T1            NRSVIAILKAHRFARHRQSDAVELSVHETFPLIKAMSELKLGAASVDLGK
Pseudomonas_syringae_tomato_K40           AILKAHRFARHRQSDAVELSVHETFPLIKAMSELKLGAASVDLGKLAVKF
Pseudomonas_syringae_tomato_Max13         AILKAHRFARHRQSDAVELSVHETFPLIKAMSELKLGAASVDLGKLAVKF
Pseudomonas_syringae_tomato_NCPPB_1108    AILKAHRFARHRQSDAVELSVHETFPLIKAMSELKLGAASVDLGKLAVKF
Pseudomonas_syringae_642                  AILKAHRFARHRQSDAVELSVHETFPLIKAMSELKLGAASVDLGKLAVKF
Pseudomonas_syringae_aesculi_0893_23      NRSVIAILKAHRFARHRQSDAVELSVHETFPLVKAMSELKLGAASVDLGK
Pseudomonas_syringae_morsprunorum_M302280 NRSVIAILKAHRFARHRQSDAVELSVHETFPLIKAMSELKLGAASVDLGK
Pseudomonas_syringae_mori_301020          NRSVIAILKAHRFARHRQSDAVELSVHETFPLVKAMSELKLGAASVDLGK
Pseudomonas_syringae_japonica_M301072     NRSVIAILKAHRFARHRQSDAVELSVHETFPLIKAMSELKLGAASVDLGK
Pseudomonas_syringae_Cit_7                NRSVIAILKAHRFARHRQSDAVELSVHETFPLIKAMSELKLGAASVDLGK
Pseudomonas_syringae_maculicola_ES4326    NRSVIAILKAHRFARHRQSDAVELSVHETFPLIKAMSELKLGAASVDLGK
Pseudomonas_syringae_lachrymans_M302278   AILKAHRFARHRQSDAVELSVHETFPLIKAMSELKLGAASVDLGKLAVKF
Pseudomonas_syringae_tabaci_ATCC_11528    NRSVIAILKAHRFARHRQSDAVELSVHETFPLVKAMSELKLGAASVDLGK
Pseudomonas_syringae_glycinea_B076        AILKAHRFARHRQSDAVELSVHETFPLIKAMSELKLGAASVDLGKLAVKF
Pseudomonas_syringae_glycinea_race_4      AILKAHRFARHRQSDAVELSVHETFPLIKAMSELKLGAASVDLGKLAVKF
Pseudomonas_syringae_B64                  NRSVIAILKAHRFARHRQSDAVELSVHETFPLIKAMSELKLGAASVDLGK
Pseudomonas_syringae_oryzae_1_6           NRSVIAILKAHRFARHRQSDAVELSVHETFPLIKAMSELKLGAASVDLGK
Pseudomonas_syringae_avellanae_ISPaVe037  AILKAHRFARHRQSDAVELSVHETFPLIKAMSELKLGAASVDLGKLAVKF
Pseudomonas_syringae_BRIP39023            AILKAHRFARHRQSDAVELSVHETFPLIKAMSELKLGAASVDLGKLAVKF
Pseudomonas_syringae_BRIP34876            AILKAHRFARHRQSDAVELSVHETFPLIKAMSELKLGAASVDLGKLAVKF
Pseudomonas_syringae_BRIP34881            AILKAHRFARHRQSDAVELSVHETFPLIKAMSELKLGAASVDLGKLAVKF

Pseudomonas_syringae_UMAF0158             LAVKFKTEGNGRTPEQFVREELASVVGQQGTSPRKGTDVVLYGFGRIGRL
Pseudomonas_fluorescens_Pf_5              LAFKFRNEGNGRSAEQFVREEMADVVGQQNASARKGTDVVLYGFGRIGRL
Pseudomonas_syringae_tomato_DC3000        KTEGNGRTPEQFVREELASVVGQQSTSRRKGTDVVLYGFGRIGRLLARIL
Pseudomonas_syringae_phaseolicola_1448A   LAVKFKTEGNGRTPEQFVREELASVVGQQGTSPRKGTDVVLYGFGRIGRL
Pseudomonas_syringae_B728a                LAVKFKTEGNGRTPEQFVREELASVVGQQGTSPRKGTDVVLYGFGRIGRL
Pseudomonas_savastanoi_NCPPB_3335         KTEGNGRTPEQFVREELASVVGQQGTSPRKGTDVVLYGFGRIGRLLARIL
Pseudomonas_syringae_tomato_T1            LAVKFKTEGNGRTPEQFVREELASVVGQQSTSRRKGTDVVLYGFGRIGRL
Pseudomonas_syringae_tomato_K40           KTEGNGRTPEQFVREELASVVGQQSTSRRKGTDVVLYGFGRIGRLLARIL
Pseudomonas_syringae_tomato_Max13         KTEGNGRTPEQFVREELASVVGQQSTSRRKGTDVVLYGFGRIGRLLARIL
Pseudomonas_syringae_tomato_NCPPB_1108    KTEGNGRTPEQFVREELASVVGQQSTSRRKGTDVVLYGFGRIGRLLARIL
Pseudomonas_syringae_642                  KTEGNGRTPEQFVREELASVVGQQGTSPRKGTDVVLYGFGRIGRLLARIL
Pseudomonas_syringae_aesculi_0893_23      LAVKFKTEGNGRTPEQFVREELASVVGQQGTSPRKGTDVVLYGFGRIGRL
Pseudomonas_syringae_morsprunorum_M302280 LAVKFKTEGNGRTPEQFVREELASVVGQQSTSRRKGTDVVLYGFGRIGRL
Pseudomonas_syringae_mori_301020          LVVKFKTEGNGRTPEQFVREELASVVGQQGTSPRKGTDVVLYGFGRIGRL
Pseudomonas_syringae_japonica_M301072     LAVKFKTEGNGRTPEQFVREELASVVGQQGTSPRKGTDVVLYGFGRIGRL
Pseudomonas_syringae_Cit_7                LAVKFKTEGNGRTPEQFVREELASVVGQQGTSPRKGTDVVLYGFGRIGRL
Pseudomonas_syringae_maculicola_ES4326    LAVKFKTEGNGRTPEQFVREELASVVGQQGTSPRKGTDVVLYGFGRIGRL
Pseudomonas_syringae_lachrymans_M302278   KTEGNGRTPEQFVREELASVVGQQSTSRRKGTDVVLYGFGRIGRLLARIL
Pseudomonas_syringae_tabaci_ATCC_11528    LAVKFKTEGNGRTPEQFVREELASVVGQQGTSPRKGTDVVLYGFGRIGRL
Pseudomonas_syringae_glycinea_B076        KTEGNGRTPEQFVREELASVVGQQGTSPRKGTDVVLYGFGRIGRLLARIL
Pseudomonas_syringae_glycinea_race_4      KTEGNGRTPEQFVREELASVVGQQGTSPRKGTDVVLYGFGRIGRLLARIL
Pseudomonas_syringae_B64                  LAVKFKTEGNGRTPEQFVREELASVVGQQGTSPRKGTDVVLYGFGRIGRL
Pseudomonas_syringae_oryzae_1_6           LAVKFKTEGNGRTPEQFVREELASVVGQQGTSPRKGTDVVLYGFGRIGRL
Pseudomonas_syringae_avellanae_ISPaVe037  KTEGNGRTPEQFVREELASVVGQQGTSPRKGTDVVLYGFGRIGRLLARIL
Pseudomonas_syringae_BRIP39023            KTEGNGRTPEQFVREELASVVGQQGTSPRKGTDVVLYGFGRIGRLLARIL
Pseudomonas_syringae_BRIP34876            KTEGNGRTPEQFVREELASVVGQQGTSPRKGTDVVLYGFGRIGRLLARIL
Pseudomonas_syringae_BRIP34881            KTEGNGRTPEQFVREELASVVGQQGTSPRKGTDVVLYGFGRIGRLLARIL

Pseudomonas_syringae_UMAF0158             LARILIEKTGGGDGLRLRAIVVRKGAENDLVKRASLLRRDSVHGPFDGTI
Pseudomonas_fluorescens_Pf_5              LARILIEKTGGGDGLRLRAIVVRKGAENDLTKRASLLRRDSVHGSFNGTI
Pseudomonas_syringae_tomato_DC3000        IEKTGGGEGLRLRAIVVRKGAENDLVKRASLLRRDSVHGPFDGTITIDEA
Pseudomonas_syringae_phaseolicola_1448A   LARILIEKTGGGDGLRLRAIVVRKGAENDLVKRASLLRRDSVHGPFDGTI
Pseudomonas_syringae_B728a                LARILIEKTGGGDGLRLRAIVVRKGAENDLVKRASLLRRDSVHGPFDGTI
Pseudomonas_savastanoi_NCPPB_3335         IEKTGGGDGLRLRAIVVRKGAENDLVKRASLLRRDSVHGPFDGTITIDEA
Pseudomonas_syringae_tomato_T1            LARILIEKTGGGEGLRLRAIVVRKGAENDLVKRASLLRRDSVHGPFDGTI
Pseudomonas_syringae_tomato_K40           IEKTGGGEGLRLRAIVVRKGAENDLVKRASLLRRDSVHGPFDGTITIDEA
Pseudomonas_syringae_tomato_Max13         IEKTGGGEGLRLRAIVVRKGAENDLVKRASLLRRDSVHGPFDGTITIDEA
Pseudomonas_syringae_tomato_NCPPB_1108    IEKTGGGEGLRLRAIVVRKGAENDLVKRASLLRRDSVHGPFDGTITIDEA
Pseudomonas_syringae_642                  IEKTGGGDGLRLRAIVVRKGAENDLVKRASLLRRDSVHGPFDGTITIDEA
Pseudomonas_syringae_aesculi_0893_23      LARILIEKTGGGDGLRLRAIVVRKGAENDLVKRASLLRRDSVHGPFDGTI
Pseudomonas_syringae_morsprunorum_M302280 LARILIEKTGGGEGLRLRAIVVRKGAENDLVKRASLLRRDSVHGPFDGTI
Pseudomonas_syringae_mori_301020          LARILIEKTGGGDGLRLRAIVVRKGAENDLVKRASLLRRDSVHGPFDGTI
Pseudomonas_syringae_japonica_M301072     LARILIEKTGGGDGLRLRAIVVRKGAENDLVKRASLLRRDSVHGPFDGTI
Pseudomonas_syringae_Cit_7                LARILIEKTGGGDGLRLRAIVVRKGAENDLVKRASLLRRDSVHGPFDGTI
Pseudomonas_syringae_maculicola_ES4326    LARILIEKTGGGDGLRLRAIVVRKGAENDLVKRASLLRRDSVHGPFDGTI
Pseudomonas_syringae_lachrymans_M302278   IEKTGGGEGLRLRAIVVRKGAENDLVKRASLLRRDSVHGPFDGTITIDEA
Pseudomonas_syringae_tabaci_ATCC_11528    LARILIEKTGGGDGLRLRAIVVRKGAENDLVKRASLLRRDSVHGPFDGTI
Pseudomonas_syringae_glycinea_B076        IEKTGGGDGLRLRAIVVRKGAENDLVKRASLLRRDSVHGPFDGTITIDEA
Pseudomonas_syringae_glycinea_race_4      IEKTGGGDGLRLRAIVVRKGAENDLVKRASLLRRDSVHGPFDGTITIDEA
Pseudomonas_syringae_B64                  LARILIEKTGGGDGLRLRAIVVRKGAENDLVKRASLLRRDSVHGPFDGTI
Pseudomonas_syringae_oryzae_1_6           LARILIEKTGGGDGLRLRAIVVRKGAENDLVKRASLLRRDSVHGPFDGTI
Pseudomonas_syringae_avellanae_ISPaVe037  IEKTGGGDGLRLRAIVVRKGAENDLVKRASLLRRDSVHGPFDGTITIDEA
Pseudomonas_syringae_BRIP39023            IEKTGGGDGLRLRAIVVRKGAENDLVKRASLLRRDSVHGPFDGTITIDEA
Pseudomonas_syringae_BRIP34876            IEKTGGGDGLRLRAIVVRKGAENDLVKRASLLRRDSVHGPFDGTITIDEA
Pseudomonas_syringae_BRIP34881            IEKTGGGDGLRLRAIVVRKGAENDLVKRASLLRRDSVHGPFDGTITIDEA

Pseudomonas_syringae_UMAF0158             TIDEANSTLTANGNLIQVIYAKNPSEVDYTQYGIKDALLVDNTGVWRDAD
Pseudomonas_fluorescens_Pf_5              TIDEENNTITANGNLIQVIYAKNPTEVDYTQYGIKDALLVDNTGVWRDAD
Pseudomonas_syringae_tomato_DC3000        NSTITANGNLIQVIYAKNPTEVDYTQYGIKDALLVDNTGVWRDAEGLGQH
Pseudomonas_syringae_phaseolicola_1448A   TIDEANSTITANGNLIQVIYAKNPSEVDYTQYGIKDALLVDNTGVWRDAD
Pseudomonas_syringae_B728a                TIDEANSTLTANGNLIQVIYAKNPSEVDYTQYGIKDALLVDNTGVWRDAE
Pseudomonas_savastanoi_NCPPB_3335         NSTITANGNLIQVIYAKNPSEVDYTQYGIKDALLVDNTGVWRDADGLGQH
Pseudomonas_syringae_tomato_T1            TIDEANSTITANGNLIQVIYAKNPTEVDYTQYGIKDALLVDNTGVWRDAE
Pseudomonas_syringae_tomato_K40           NSTITANGNLIQVIYAKNPTEVDYTQYGIKDALLVDNTGVWRDAEGLGQH
Pseudomonas_syringae_tomato_Max13         NSTITANGNLIQVIYAKNPTEVDYTQYGIKDALLVDNTGVWRDAEGLGQH
Pseudomonas_syringae_tomato_NCPPB_1108    NSTITANGNLIQVIYAKNPTEVDYTQYGIKDALLVDNTGVWRDAEGLGQH
Pseudomonas_syringae_642                  NSTLTANGNLIQVIYAKNPSEVDYTQYGIKDALLVDNTGVWRDAEGLGQH
Pseudomonas_syringae_aesculi_0893_23      TIDEANSTITANGNLIQVIYAKNPSEVDYTQYGIKDALLVDNTGVWRDAD
Pseudomonas_syringae_morsprunorum_M302280 TIDEANSTITANGNLIQVIYAKNPTEVDYTQYGIKDALLVDNTGVWRDAD
Pseudomonas_syringae_mori_301020          TIDEANSTITANGNLIQVIYAKNPSEVDYTQYGIKDALLVDNTGVWRDAD
Pseudomonas_syringae_japonica_M301072     TIDEANSTLTANGNLIQVIYAKNPSEVDYTQYGIKDALLVDNTGVWRDAE
Pseudomonas_syringae_Cit_7                TIDEANSTLTANGNLIQVIYAKNPSEVDYTQYGIKDALLVDNTGVWRDAD
Pseudomonas_syringae_maculicola_ES4326    TIDEANSTITANGNLIQVIYAKNPTEVDYTQYGIKDALLVDNTGVWRDAE
Pseudomonas_syringae_lachrymans_M302278   NSTITANGNLIQVIYAKNPTEVDYTQYGIKDALLVDNTGVWRDAEGLGQH
Pseudomonas_syringae_tabaci_ATCC_11528    TIDEANSTITANGNLIQVIYAKNPSEVDYTQYGIKDALLVDNTGVWRDAD
Pseudomonas_syringae_glycinea_B076        NSTITANGNLIQVIYAKNPSEVDYTQYGIKDSLLVDNTGVWRDADGLGQH
Pseudomonas_syringae_glycinea_race_4      NSTITANGNLIQVIYAKNPSEVDYTQYGIKDALLVDNTGVWRDADGLGQH
Pseudomonas_syringae_B64                  TIDEANSTLTANGNLIQVIYAKNPSEVDYTQYGIKDALLVDNTGVWRDAE
Pseudomonas_syringae_oryzae_1_6           TIDEANSTITANGNLIQVIYAKNPTEVDYTQYGIKDALLVDNTGVWRDAE
Pseudomonas_syringae_avellanae_ISPaVe037  NSTLTANGNLIQVIYAKNPSEVDYTQYGIKDALLVDNTGVWRDAEGLGQH
Pseudomonas_syringae_BRIP39023            NSTLTANGNLIQVIYAKNPSEVDYTQYGIKDALLVDNTGVWRDADGLGQH
Pseudomonas_syringae_BRIP34876            NSTLTANGNLIQVIYAKNPSEVDYTQYGIKDALLVDNTGVWRDAEGLGQH
Pseudomonas_syringae_BRIP34881            NSTLTANGNLIQVIYAKNPSEVDYTQYGIKDALLVDNTGVWRDAEGLGQH

Pseudomonas_syringae_UMAF0158             GLGQHLACPGIDRVVLTAPGKGKLKNIVHGINHGEITADDKIVSAASCTT
Pseudomonas_fluorescens_Pf_5              GLGQHLACPGIDRVVLTAPGKGKLKNIVHGINHNEITADDKIVSAASCTT
Pseudomonas_syringae_tomato_DC3000        LACPGIDRVVLTAPGKGKLKNIVHGINHGEITADDKIVSAASCTTNAIVP
Pseudomonas_syringae_phaseolicola_1448A   GLGQHLACPGVDRVVLTAPGKGKLKNIVHGINHGEITADDKIVSAASCTT
Pseudomonas_syringae_B728a                GLGQHLACPGIDRVVLTAPGKGKLKNIVHGINHGEITADDKIVSAASCTT
Pseudomonas_savastanoi_NCPPB_3335         LACPGVDRVVLTAPGKGKLKNIVHGINHGEITADDKIVSAASCTTNAIVP
Pseudomonas_syringae_tomato_T1            GLGQHLACPGIDRVVLTAPGKGKLKNIVHGINHGEITADDKIVSAASCTT
Pseudomonas_syringae_tomato_K40           LACPGIDRVVLTAPGKGKLKNIVHGINHGEITADDKIVSAASCTTNAIVP
Pseudomonas_syringae_tomato_Max13         LACPGIDRVVLTAPGKGKLKNIVHGINHGEITADDKIVSAASCTTNAIVP
Pseudomonas_syringae_tomato_NCPPB_1108    LACPGIDRVVLTAPGKGKLKNIVHGINHGEITADDKIVSAASCTTNAIVP
Pseudomonas_syringae_642                  LACPGIDRVVLTAPGKGKLKNIVHGINHGEITADDKIVSAASCTTNAIVP
Pseudomonas_syringae_aesculi_0893_23      GLGQHLACPGVDRVVLTAPGKGKLKNIVHGINHGEITADDKIVSAASCTT
Pseudomonas_syringae_morsprunorum_M302280 GLGQHLACPGIDRVVLTAPGKGKLKNIVHGINHGEITADDKIVSAASCTT
Pseudomonas_syringae_mori_301020          GLGQHLACPGVDRVVLTAPGKGKLKNIVHGINHGEITADDKIVSAASCTT
Pseudomonas_syringae_japonica_M301072     GLGQHLACPGIDRVVLTAPGKGKLKNIVHGINHGEITADDKIVSAASCTT
Pseudomonas_syringae_Cit_7                GLGQHLACPGIDRVVLTAPGKGKLKNIVHGINHGEITADDKIVSAASCTT
Pseudomonas_syringae_maculicola_ES4326    GLGQHLACPGIDRVVLTAPGKGKLKNIVHGINHGEITADDKIVSAASCTT
Pseudomonas_syringae_lachrymans_M302278   LACPGIDRVVLTAPGKGKLKNIVHGINHGEITADDKIVSAASCTTNAIVP
Pseudomonas_syringae_tabaci_ATCC_11528    GLGQHLACPGVDRVVLTAPGKGKLKNIVHGINHGEITADDKIVSAASCTT
Pseudomonas_syringae_glycinea_B076        LACPGVDRVVLTAPGKGKLKNIVHGINHGEITADDKIVSAASCTTNAIVP
Pseudomonas_syringae_glycinea_race_4      LACPGVDRVVLTAPGKGKLKNIVHGINHGEITADDKIVSAASCTTNAIVP
Pseudomonas_syringae_B64                  GLGQHLACPGIDRVVLTAPGKGKLKNIVHGINHGEITADDKIVSAASCTT
Pseudomonas_syringae_oryzae_1_6           GLGQHLACPGIDRVVLTAPGKGKLKNIVHGINHGEITADDKIVSAASCTT
Pseudomonas_syringae_avellanae_ISPaVe037  LACPGIDRVVLTAPGKGKLKNIVHGINHGEITADDKIVSAASCTTNAIVP
Pseudomonas_syringae_BRIP39023            LACPGIDRVVLTAPGKGKLKNIVHGINHGEITADDKIVSAASCTTNAIVP
Pseudomonas_syringae_BRIP34876            LACPGIDRVVLTAPGKGKLKNIVHGINHGEITADDKIVSAASCTTNAIVP
Pseudomonas_syringae_BRIP34881            LACPGIDRVVLTAPGKGKLKNIVHGINHGEITADDKIVSAASCTTNAIVP

Pseudomonas_syringae_UMAF0158             NAIVPVLKAVNDKFGITNGHVETVHSYTNDQNLIDNFHKGDRRGRSAALN
Pseudomonas_fluorescens_Pf_5              NAIVPVLKAVNDKFGIINGHVETVHSYTNDQNLIDNFHKGDRRGRSAALN
Pseudomonas_syringae_tomato_DC3000        VLKAVNDKFGITNGHVETVHSYTNDQNLIDNFHKGDRRGRSAALNMVITE
Pseudomonas_syringae_phaseolicola_1448A   NAIVPVLKAVNDKFGITNGHVETVHSYTNDQNLIDNFHKGDRRGRSAALN
Pseudomonas_syringae_B728a                NAIVPVLKAVNDKFGITNGHVETVHSYTNDQNLIDNFHKGDRRGRSAALN
Pseudomonas_savastanoi_NCPPB_3335         VLKAVNDKFGITNGHVETVHSYTNDQNLIDNFHKGDRRGRSAALNMVITE
Pseudomonas_syringae_tomato_T1            NAIVPVLKAVNDKFGITNGHVETVHSYTNDQNLIDNFHKGDRRGRSAALN
Pseudomonas_syringae_tomato_K40           VLKAVNDKFGITNGHVETVHSYTNDQNLIDNFHKGDRRGRSAALNMVITE
Pseudomonas_syringae_tomato_Max13         VLKAVNDKFGITNGHVETVHSYTNDQNLIDNFHKGDRRGRSAALNMVITE
Pseudomonas_syringae_tomato_NCPPB_1108    VLKAVNDKFGITNGHVETVHSYTNDQNLIDNFHKGDRRGRSAALNMVITE
Pseudomonas_syringae_642                  VLKAVNDKFGITNGHVETVHSYTNDQNLIDNFHKGDRRGRSAALNMVITE
Pseudomonas_syringae_aesculi_0893_23      NAIVPVLKAVNDKFGITNGHVETVHSYTNDQNLIDNFHKGDRRGRSAALN
Pseudomonas_syringae_morsprunorum_M302280 NAIVPVLKAVNDKFGITNGHVETVHSYTNDQNLIDNFHKGDRRGRSAALN
Pseudomonas_syringae_mori_301020          NAIVPVLKAVNDKFGITNGHVETVHSYTNDQNLIDNFHKGDRRGRSAALN
Pseudomonas_syringae_japonica_M301072     NAIVPVLKAVNDKFGITNGHVETVHSYTNDQNLIDNFHKGDRRGRSAALN
Pseudomonas_syringae_Cit_7                NAIVPVLKAVNDKFGITNGHVETVHSYTNDQNLIDNFHKGDRRGRSAALN
Pseudomonas_syringae_maculicola_ES4326    NAIVPVLKAVNDKFGITNGHVETVHSYTNDQNLIDNFHKGDRRGRSAALN
Pseudomonas_syringae_lachrymans_M302278   VLKAVNDKFGITNGHVETVHSYTNDQNLIDNFHKGDRRGRSAALNMVITE
Pseudomonas_syringae_tabaci_ATCC_11528    NAIVPVLKAVNDKFGITNGHVETVHSYTNDQNLIDNFHKGDRRGRSAALN
Pseudomonas_syringae_glycinea_B076        VLKAVNDKFGITNGHVETVHSYTNDQNLIDNFHKGDRRGRSAALNMVITE
Pseudomonas_syringae_glycinea_race_4      VLKAVNDKFGITNGHVETVHSYTNDQNLIDNFHKGDRRGRSAALNMVITE
Pseudomonas_syringae_B64                  NAIVPVLKAVNDKFGITNGHVETVHSYTNDQNLIDNFHKGDRRGRSAALN
Pseudomonas_syringae_oryzae_1_6           NAIVPVLKAVNDKFGITNGHVETVHSYTNDQNLIDNFHKGDRRGRSAALN
Pseudomonas_syringae_avellanae_ISPaVe037  VLKAVNDKFGITNGHVETVHSYTNDQNLIDNFHKGDRRGRSAALNMVITE
Pseudomonas_syringae_BRIP39023            VLKAVNDKFGITNGHVETVHSYTNDQNLIDNFHKGDRRGRSAALNMVITE
Pseudomonas_syringae_BRIP34876            VLKAVNDKFGITNGHVETVHSYTNDQNLIDNFHKGDRRGRSAALNMVITE
Pseudomonas_syringae_BRIP34881            VLKAVNDKFGITNGHVETVHSYTNDQNLIDNFHKGDRRGRSAALNMVITE

Pseudomonas_syringae_UMAF0158             MVITETGAATAAAKALPELAGKLTGNAIRVPTPNVSMAILNLNLEKQTTR
Pseudomonas_fluorescens_Pf_5              MVITETGAATAAAKALPELAGKLTGNAIRVPTPNVSMAILNLNLEKAATR
Pseudomonas_syringae_tomato_DC3000        TGAATAAAKALPELAGKLTGNAIRVPTPNVSMAILNLNLEKPTTREEMNE
Pseudomonas_syringae_phaseolicola_1448A   MVITETGAATAAAKALPELAGKLTGNAIRVPTPNVSMAILNLNLEKPTTR
Pseudomonas_syringae_B728a                MVITETGAATAAAKALPELAGKLTGNAIRVPTPNVSMAILNLNLEKQTTR
Pseudomonas_savastanoi_NCPPB_3335         TGAATAAAKALPELAGKLTGNAIRVPTPNVSMAILNLNLEKPTTREEMNE
Pseudomonas_syringae_tomato_T1            MVITETGAATAAAKALPELAGKLTGNAIRVPTPNVSMAILNLNLEKPTTR
Pseudomonas_syringae_tomato_K40           TGAATAAAKALPELAGKLTGNAIRVPTPNVSMAILNLNLEKPTTREEMNE
Pseudomonas_syringae_tomato_Max13         TGAATAAAKALPELAGKLTGNAIRVPTPNVSMAILNLNLEKPTTREEMNE
Pseudomonas_syringae_tomato_NCPPB_1108    TGAATAAAKALPELAGKLTGNAIRVPTPNVSMAILNLNLEKPTTREEMNE
Pseudomonas_syringae_642                  TGAATAAAKALPELAGKLTGNAIRVPTPNVSMAILNLNLEKQTTREEMNE
Pseudomonas_syringae_aesculi_0893_23      MVITETGAATAAAKALPELAGKLTGNAIRVPTPNVSMAILNLNLEKPTTR
Pseudomonas_syringae_morsprunorum_M302280 MVITETGAATAAAKALPELAGKLTGNAIRVPTPNVSMAILNLNLEKPTTR
Pseudomonas_syringae_mori_301020          MVITETGAATAAAKALPELAGKLTGNAIRVPTPNVSMAILNLNLEKPTTR
Pseudomonas_syringae_japonica_M301072     MVITETGAATAAAKALPELAGKLTGNAIRVPTPNVSMAILNLNLEKQTTR
Pseudomonas_syringae_Cit_7                MVITETGAATAAAKALPELAGKLTGNAIRVPTPNVSMAILNLNLEKQTTR
Pseudomonas_syringae_maculicola_ES4326    MVITETGAATAAAKALPELAGKLTGNAIRVPTPNVSMAILNLNLEKPTSR
Pseudomonas_syringae_lachrymans_M302278   TGAATAAAKALPELAGKLTGNAIRVPTPNVSMAILNLNLEKPTTREEMNE
Pseudomonas_syringae_tabaci_ATCC_11528    MVITETGAATAAAKALPELAGKLTGNAIRVPTPNVSMAILNLNLEKPTTR
Pseudomonas_syringae_glycinea_B076        TGAATAAAKALPELAGKLTGNAIRVPTPNVSMAILNLNLEKPTTREEMNE
Pseudomonas_syringae_glycinea_race_4      TGAATAAAKALPELAGKLTGNAIRVPTPNVSMAILNLNLEKPTTREEMNE
Pseudomonas_syringae_B64                  MVITETGAATAAAKALPELAGKLTGNAIRVPTPNVSMAILNLNLEKQTTR
Pseudomonas_syringae_oryzae_1_6           MVITETGAATAAAKALPELAGKLTGNAIRVPTPNVSMAILNLNLEKPTSR
Pseudomonas_syringae_avellanae_ISPaVe037  TGAATAAAKALPELAGKLTGNAIRVPTPNVSMAILNLNLEKQTTREEMNE
Pseudomonas_syringae_BRIP39023            TGAATAAAKALPELAGKLTGNAIRVPTPNVSMAILNLNLEKQTTREEMNE
Pseudomonas_syringae_BRIP34876            TGAATAAAKALPELAGKLTGNAIRVPTPNVSMAILNLNLEKQTTREEMNE
Pseudomonas_syringae_BRIP34881            TGAATAAAKALPELAGKLTGNAIRVPTPNVSMAILNLNLEKQTTREEMNE

Pseudomonas_syringae_UMAF0158             EEMNEYLRYMALHSDLHKQIDFVNSQEVVSTDFVGSRHAGVVDAEATIVN
Pseudomonas_fluorescens_Pf_5              EEMNEYLRYMALHSDLHKQIDFVNSQEVVSTDFVGSRHAGVVDAEATIVQ
Pseudomonas_syringae_tomato_DC3000        YLRYMALHSDLHKQIDFVNSQEVVSTDFVGSRHAGVVDAEATIVNDNRVV
Pseudomonas_syringae_phaseolicola_1448A   EEMNEYLRYMALHSDLHKQIDFVNSQEVVSTDFVGSRHAGVVDAEATIVN
Pseudomonas_syringae_B728a                EEMNEYLRYMALHSDLHKQIDFVNSQEVVSTDFVGSRHAGVVDAEATIVN
Pseudomonas_savastanoi_NCPPB_3335         YLRYMALHSDLHKQIDFVNSQEVVSTDFVGSRHAGVVDAEATIVNDNRVV
Pseudomonas_syringae_tomato_T1            EEMNEYLRYMALHSDLHKQIDFVNSQEVVSTDFVGSRHAGVVDAEATIVN
Pseudomonas_syringae_tomato_K40           YLRYMALHSDLHKQIDFVNSQEVVSTDFVGSRHAGVVDAEATIVNDNRVV
Pseudomonas_syringae_tomato_Max13         YLRYMALHSDLHKQIDFVNSQEVVSTDFVGSRHAGVVDAEATIVNDNRVV
Pseudomonas_syringae_tomato_NCPPB_1108    YLRYMALHSDLHKQIDFVNSQEVVSTDFVGSRHAGVVDAEATIVNDNRVV
Pseudomonas_syringae_642                  YLRYMALHSDLHKQIDFVNSQEVVSTDFVGSRHAGVVDAEATIVNDNRVV
Pseudomonas_syringae_aesculi_0893_23      EEMNEYLRYMALHSDLHKQIDFVNSQEVVSTDFVGSRHAGVVDAEATIVN
Pseudomonas_syringae_morsprunorum_M302280 EEMNEYLRYMALHSDLHKQIDFVNSQEVVSTDFVGSRHAGVVDAEATIVN
Pseudomonas_syringae_mori_301020          EEMNEYLRYMALHSDLHKQIDFVNSQEVVSTDFVGSRHAGVVDAEATIVN
Pseudomonas_syringae_japonica_M301072     EEMNEYLRYMALHSDLHKQIDFVNSQEVVSTDFVGSRHAGVVDAEATIVN
Pseudomonas_syringae_Cit_7                EEMNEYLRYMALHSDLHKQIDFVNSQEVVSTDFVGSRHAGVVDAEATIVN
Pseudomonas_syringae_maculicola_ES4326    EEMNEYLRYMALHSDLHKQIDFVNSQEVVSTDFVGSRHAGVVDAEATIVN
Pseudomonas_syringae_lachrymans_M302278   YLRYMALHSDLHKQIDFVNSQEVVSTDFVGSRHAGVVDAEATIVNDNRVV
Pseudomonas_syringae_tabaci_ATCC_11528    EEMNEYLRYMALHSDLHKQIDFVNSQEVVSTDFVGSRHAGVVDAEATIVN
Pseudomonas_syringae_glycinea_B076        YLRYMALHSDLHKQIDFVNSQEVVSTDFVGSRHAGVVDAEATIVNDNRVV
Pseudomonas_syringae_glycinea_race_4      YLRYMALHSDLHKQIDFVNSQEVVSTDFVGSRHAGVVDAEATIVNDNRVV
Pseudomonas_syringae_B64                  EEMNEYLRYMALHSDLHKQIDFVNSQEVVSTDFVGSRHAGVVDAEATIVN
Pseudomonas_syringae_oryzae_1_6           EEMNEYLRYMALHSDLHKQIDFVNSQEVVSTDFVGSRHAGVVDAEATIVN
Pseudomonas_syringae_avellanae_ISPaVe037  YLRYMALHSDLHKQIDFVNSQEVVSTDFVGSRHAGVVDAEATIVNDNRVV
Pseudomonas_syringae_BRIP39023            YLRYMALHSDLHKQIDFVNSQEVVSTDFVGSRHAGVVDAEATIVNDNRVV
Pseudomonas_syringae_BRIP34876            YLRYMALHSDLHKQIDFVNSQEVVSTDFVGSRHAGVVDAEATIVNDNRVV
Pseudomonas_syringae_BRIP34881            YLRYMALHSDLHKQIDFVNSQEVVSTDFVGSRHAGVVDAEATIVNDNRVV

Pseudomonas_syringae_UMAF0158             DNRVVLYVWYDNEFGYSHQVVRVMEDMADVNPPAFPQMADKKAQLIIEGA
Pseudomonas_fluorescens_Pf_5              DNRVVLYVWYDNEFGYSCQVVRVMEDMAGVNPPAFPRMADKKAQLIIEGA
Pseudomonas_syringae_tomato_DC3000        LYVWYDNEFGYSHQVVRVMEDMADVNPPAFPQMADKKAQLIIEGAAPVEL
Pseudomonas_syringae_phaseolicola_1448A   DNRVVLYVWYDNEFGYSHQVVRVMEDMADVNPPAFPQMADKKAQLIIEGA
Pseudomonas_syringae_B728a                DNRVVLYVWYDNEFGYSHQVVRVMEDMADVNPPAFPQMADKKAQLIIEGA
Pseudomonas_savastanoi_NCPPB_3335         LYVWYDNEFGYSHQVVRVMEDMADVNPPAFPQ*MADKKAQLIIEGAAPVE
Pseudomonas_syringae_tomato_T1            DNRVVLYVWYDNEFGYSHQVVRVMEDMADVNPPAFPQMADKKAQLIIEGA
Pseudomonas_syringae_tomato_K40           LYVWYDNEFGYSHQVVRVMEDMADVNPPAFPQMADKKAQLIIEGAAPVEL
Pseudomonas_syringae_tomato_Max13         LYVWYDNEFGYSHQVVRVMEDMADVNPPAFPQMADKKAQLIIEGAAPVEL
Pseudomonas_syringae_tomato_NCPPB_1108    LYVWYDNEFGYSHQVVRVMEDMADVNPPAFPQMADKKAQLIIEGAAPVEL
Pseudomonas_syringae_642                  LYVWYDNEFGYSHQVVRVMEDMADVNPPAFPQMADKKAQLIIEGAAPVEL
Pseudomonas_syringae_aesculi_0893_23      DNRVVLYVWYDNEFGYSHQVVRVMEDMADVNPPAFPQMADKKAQLIIEGA
Pseudomonas_syringae_morsprunorum_M302280 DNRVVLYVWYDNEFGYSHQVVRVMEDMADVNPPAFPQMADKKAQLIIEGA
Pseudomonas_syringae_mori_301020          DNRVVLYVWYDNEFGYSHQVVRVMEDMADVNPPAFPQMADKKAQLIIEGA
Pseudomonas_syringae_japonica_M301072     DNRVVLYVWYDNEFGYSHQVVRVMEDMADVNPPAFPQMADKKAQLIIEGA
Pseudomonas_syringae_Cit_7                DNRVVLYVWYDNEFGYSHQVVRVMEDMADVNPPAFPQMADKKAQLIIEGA
Pseudomonas_syringae_maculicola_ES4326    DNRVVLYVWYDNEFGYSHQVVRVMEDMADVNPPAFPQMADKKAQLIIEGA
Pseudomonas_syringae_lachrymans_M302278   LYVWYDNEFGYSHQVVRVMEDMADVNPPAFPQMADKKAQLIIEGAAPVEL
Pseudomonas_syringae_tabaci_ATCC_11528    DNRVVLYVWYDNEFGYSHQVVRVMEDMADVNPPAFPQMADKKAQLIIEGA
Pseudomonas_syringae_glycinea_B076        LYVWYDNEFGYSHQVVRVMEDMADVNPPAFPQMADKKAQLIIEGAAPVEL
Pseudomonas_syringae_glycinea_race_4      LYVWYDNEFGYSHQVVRVMEDMADVNPPAFPQMADKKAQLIIEGAAPVEL
Pseudomonas_syringae_B64                  DNRVVLYVWYDNEFGYSHQVVRVMEDMADVNPPAFPQMADKKAQLIIEGA
Pseudomonas_syringae_oryzae_1_6           DNRVVLYVWYDNEFGYSHQVVRVMEDMADVNPPAFPQMADKKAQLIIEGA
Pseudomonas_syringae_avellanae_ISPaVe037  LYVWYDNEFGYSHQVVRVMEDMADVNPPAFPQMADKKAQLIIEGAAPVEL
Pseudomonas_syringae_BRIP39023            LYVWYDNEFGYSHQVVRVMEDMADVNPPAFPQMADKKAQLIIEGAAPVEL
Pseudomonas_syringae_BRIP34876            LYVWYDNEFGYSHQVVRVMEDMADVNPPAFPQMADKKAQLIIEGAAPVEL
Pseudomonas_syringae_BRIP34881            LYVWYDNEFGYSHQVVRVMEDMADVNPPAFPQMADKKAQLIIEGAAPVEL

Pseudomonas_syringae_UMAF0158             APVELPILTGTVGPDVIDVRGLTATGRFTFDPGFMSTASCDSKITYIDGD
Pseudomonas_fluorescens_Pf_5              APVELPILTGTVGPDVIDVRGLTATGRFTFDPGFMSTASCESKITYIDGD
Pseudomonas_syringae_tomato_DC3000        PILTGTVGPDVIDVRGLTATGRFTFDPGFMSTASCESKITYIDGDNGILL
Pseudomonas_syringae_phaseolicola_1448A   APVELPILTGTVGPDVIDVRGLTATGRFTFDPGFMSTASCDSKITYIDGD
Pseudomonas_syringae_B728a                APVELPILTGTVGPDVIDVRGLTATGRFTFDPGFMSTASCDSKITYIDGD
Pseudomonas_savastanoi_NCPPB_3335         LPILTGTVGPDVIDVRGLTATGRFTFDPGFMSTASCDSKITYIDGDNGIL
Pseudomonas_syringae_tomato_T1            APVELPILTGTVGPDVIDVRGLTATGRFTFDPGFMSTASCESKITYIDGD
Pseudomonas_syringae_tomato_K40           PILTGTVGPDVIDVRGLTATGRFTFDPGFMSTASCESKITYIDGDNGILL
Pseudomonas_syringae_tomato_Max13         PILTGTVGPDVIDVRGLTATGRFTFDPGFMSTASCESKITYIDGDNGILL
Pseudomonas_syringae_tomato_NCPPB_1108    PILTGTVGPDVIDVRGLTATGRFTFDPGFMSTASCESKITYIDGDNGILL
Pseudomonas_syringae_642                  PILTGTVGPDVIDVRGLTATGRFTFDPGFMSTASCDSKITYIDGDNGILL
Pseudomonas_syringae_aesculi_0893_23      APVELPILTGTVGPDVIDVRGLTATGRFTFDPGFMSTASCDSKITYIDGD
Pseudomonas_syringae_morsprunorum_M302280 APVELPILTGTVGPDVIDVRGLTATGRFTFDPGFMSTASCESKITYIDGD
Pseudomonas_syringae_mori_301020          APVELPILTGTVGPDVIDVRGLTATGRFTFDPGFMSTASCDSKITYIDGD
Pseudomonas_syringae_japonica_M301072     APVELPILTGTVGPDVIDVRGLTATGRFTFDPGFMSTASCDSKITYIDGD
Pseudomonas_syringae_Cit_7                APVELPILTGTVGPDVIDVRGLTATGRFTFDPGFMSTASCDSKITYIDGD
Pseudomonas_syringae_maculicola_ES4326    APVELPILTGTVGPDVIDVRGLTATGRFTFDPGFMSTASCESKITYIDGD
Pseudomonas_syringae_lachrymans_M302278   PILTGTVGPDVIDVRGLTATGRFTFDPGFMSTASCESKITYIDGDNGILL
Pseudomonas_syringae_tabaci_ATCC_11528    APVELPILTGTVGPDVIDVRGLTATGRFTFDPGFMSTASCDSKITYIDGD
Pseudomonas_syringae_glycinea_B076        PILTGTVGPDVIDVRGLTATGRFTFDPGFMSTASCDSKITYIDGDNGILL
Pseudomonas_syringae_glycinea_race_4      PILTGTVGPDVIDVRGLTATGRFTFDPGFMSTASCDSKITYIDGDNGILL
Pseudomonas_syringae_B64                  APVELPILTGTVGPDVIDVRGLTATGRFTFDPGFMSTASCDSKITYIDGD
Pseudomonas_syringae_oryzae_1_6           APVELPILTGTVGPDVIDVRGLTATGRFTFDPGFMSTASCESKITYIDGD
Pseudomonas_syringae_avellanae_ISPaVe037  PILTGTVGPDVIDVRGLTATGRFTFDPGFMSTASCDSKITYIDGDNGILL
Pseudomonas_syringae_BRIP39023            PILTGTVGPDVIDVRGLTATGRFTFDPGFMSTASCDSKITYIDGDNGILL
Pseudomonas_syringae_BRIP34876            PILTGTVGPDVIDVRGLTATGRFTFDPGFMSTASCDSKITYIDGDNGILL
Pseudomonas_syringae_BRIP34881            PILTGTVGPDVIDVRGLTATGRFTFDPGFMSTASCDSKITYIDGDNGILL

Pseudomonas_syringae_UMAF0158             NGILLHRGYPIEQLAEQSDYLETCYLLLNGELPTAEQKAQFVAVVKNHTM
Pseudomonas_fluorescens_Pf_5              NGILLHRGYPIEQLAEKSDYLETCYLLLNGELPTAEQKAQFVSTVKNHTM
Pseudomonas_syringae_tomato_DC3000        HRGYPIEQLAEQSDYLETCYLLLNGELPTAEQKAQFVAVVKNHTMVHEQL
Pseudomonas_syringae_phaseolicola_1448A   NGILLHRGYPIEQLAEQSDYLETCYLLLNGELPTAEQKAQFVAVVKNHTM
Pseudomonas_syringae_B728a                NGILLHRGYPIEQLAEQSDYLETCYLLLNGELPTAEQKAQFVAVVKNHTM
Pseudomonas_savastanoi_NCPPB_3335         LHRGYPIEQLAEQSDYLETCYLLLNGELPTAEQKAQFVAVVKNHTMVHEQ
Pseudomonas_syringae_tomato_T1            NGILLHRGYPIEQLAEQSDYLETCYLLLNGELPTAEQKAQFVAVVKNHTM
Pseudomonas_syringae_tomato_K40           HRGYPIEQLAEQSDYLETCYLLLNGELPTAEQKAQFVAVVKNHTMVHEQL
Pseudomonas_syringae_tomato_Max13         HRGYPIEQLAEQSDYLETCYLLLNGELPTAEQKAQFVAVVKNHTMVHEQL
Pseudomonas_syringae_tomato_NCPPB_1108    HRGYPIEQLAEQSDYLETCYLLLNGELPTAEQKAQFVAVVKNHTMVHEQL
Pseudomonas_syringae_642                  HRGYPIEQLAEQSDYLETCYLLLNGELPTAEQKAQFVAVVKNHTMVHEQL
Pseudomonas_syringae_aesculi_0893_23      NGILLHRGYPIEQLAEQSDYLETCYLLLNGELPTAEQKAQFVAVVKNHTM
Pseudomonas_syringae_morsprunorum_M302280 NGILLHRGYPIEQLAEQSDYLETCYLLLNGELPTAEQKAQFVAVVKNHTM
Pseudomonas_syringae_mori_301020          NGILLHRGYPIEQLAEQSDYLETCYLLLNGELPTAEQKAQFVAVVKNHTM
Pseudomonas_syringae_japonica_M301072     NGILLHRGYPIEQLAEQSDYLETCYLLLNGELPTAEQKAQFVAVVKNHTM
Pseudomonas_syringae_Cit_7                NGILLHRGYPIEQLAEQSDYLETCYLLLNGELPTAEQKAQFVAVVKNHTM
Pseudomonas_syringae_maculicola_ES4326    NGILLHRGYPIEQLAEQSDYLETCYLLLNGELPTAEQKAQFVAVVKNHTM
Pseudomonas_syringae_lachrymans_M302278   HRGYPIEQLAEQSDYLETCYLLLNGELPTAEQKAQFVAVVKNHTMVHEQL
Pseudomonas_syringae_tabaci_ATCC_11528    NGILLHRGYPIEQLAEQSDYLETCYLLLNGELPTAEQKAQFVAVVKNHTM
Pseudomonas_syringae_glycinea_B076        HRGYPIEQLAEQSDYLETCYLLLNGELPTAEQKAQFVAVVKNHTMVHEQL
Pseudomonas_syringae_glycinea_race_4      HRGYPIEQLAEQSDYLETCYLLLNGELPTAEQKAQFVAVVKNHTMVHEQL
Pseudomonas_syringae_B64                  NGILLHRGYPIEQLAERSDYLETCYLLLNGELPTAEQKAQFVAVVKNHTM
Pseudomonas_syringae_oryzae_1_6           NGILLHRGYPIEQLAEQSDYLETCYLLLNGELPTAEQKAQFVAVVKNHTM
Pseudomonas_syringae_avellanae_ISPaVe037  HRGYPIEQLAEQSDYLETCYLLLNGELPTAEQKAQFVAVVKNHTMVHEQL
Pseudomonas_syringae_BRIP39023            HRGYPIEQLAEQSDYLETCYLLLNGELPTAEQKAQFVAVVKNHTMVHEQL
Pseudomonas_syringae_BRIP34876            HRGYPIEQLAEQSDYLETCYLLLNGELPTAEQKAQFVAVVKNHTMVHEQL
Pseudomonas_syringae_BRIP34881            HRGYPIEQLAEQSDYLETCYLLLNGELPTAEQKAQFVAVVKNHTMVHEQL

Pseudomonas_syringae_UMAF0158             VHEQLKTFFNGFRRDAHPMAVMCGVVGALSAFYHDSLDINNPQHREISAV
Pseudomonas_fluorescens_Pf_5              VHEQLKSFFNGFRRDAHPMAVMCGVVGALSAFYHDSLDINNPQHREISAV
Pseudomonas_syringae_tomato_DC3000        KTFFNGFRRDAHPMAVMCGVVGALSAFYHDSLDINNPQHREISAVRLVAK
Pseudomonas_syringae_phaseolicola_1448A   VHEQLKTFFNGFRRDAHPMAVMCGVVGALSAFYHDSLDINNPQHREISAV
Pseudomonas_syringae_B728a                VHEQLKTFFNGFRRDAHPMAVMCGVVGALSAFYHDSLDINNPQHREISAV
Pseudomonas_savastanoi_NCPPB_3335         LKTFFNGFRRDAHPMAVMCGVVGALSAFYHDSLDINNPQHREISAVRLVA
Pseudomonas_syringae_tomato_T1            VHEQLKTFFNGFRRDAHPMAVMCGVVGALSAFYHDSLDINNPQHREISAV
Pseudomonas_syringae_tomato_K40           KTFFNGFRRDAHPMAVMCGVVGALSAFYHDSLDINNPQHREISAVRLVAK
Pseudomonas_syringae_tomato_Max13         KTFFNGFRRDAHPMAVMCGVVGALSAFYHDSLDINNPQHREISAVRLVAK
Pseudomonas_syringae_tomato_NCPPB_1108    KTFFNGFRRDAHPMAVMCGVVGALSAFYHDSLDINNPQHREISAVRLVAK
Pseudomonas_syringae_642                  KTFFNGFRRDAHPMAVMCGVVGALSAFYHDSLDINNPQHREISAIRLVAK
Pseudomonas_syringae_aesculi_0893_23      VHEQLKTFFNGFRRDAHPMAVMCGVVGALSAFYHDSLDINNPQHREISAV
Pseudomonas_syringae_morsprunorum_M302280 VHEQLKTFFNGFRRDAHPMAVMCGVVGALSAFYHDSLDINNPQHREISAV
Pseudomonas_syringae_mori_301020          VHEQLKTFFNGFRRDAHPMAVMCGVVGALSAFYHDSLDINNPQHREISAV
Pseudomonas_syringae_japonica_M301072     VHEQLKTFFNGFRRDAHPMAVMCGVVGALSAFYHDSLDINNPQHREISAV
Pseudomonas_syringae_Cit_7                VHEQLKTFFNGFRRDAHPMAVMCGVVGALSAFYHDSLDINNPQHREISAV
Pseudomonas_syringae_maculicola_ES4326    VHEQLKTFFNGFRRDAHPMAVMCGVVGALSAFYHDSLDINNPQHREISAV
Pseudomonas_syringae_lachrymans_M302278   KTFFNGFRRDAHPMAVMCGVVGALSAFYHDSLDINNPQHREISAVRLVAK
Pseudomonas_syringae_tabaci_ATCC_11528    VHEQLKTFFNGFRRDAHPMAVMCGVVGALSAFYHDSLDINNPQHREISAV
Pseudomonas_syringae_glycinea_B076        KTFFNGFRRDAHPMAVMCGVVGALSAFYHDSLDINNPQHREISAVRLVAK
Pseudomonas_syringae_glycinea_race_4      KTFFNGFRRDAHPMAVMCGVVGALSAFYHDSLDINNPQHREISAVRLVAK
Pseudomonas_syringae_B64                  VHEQLKTFFNGFRRDAHPMAVMCGVVGALSAFYHDSLDINNPQHREISAV
Pseudomonas_syringae_oryzae_1_6           VHEQLKTFFNGFRRDAHPMAVMCGVVGALSAFYHDSLDINNPQHREISAV
Pseudomonas_syringae_avellanae_ISPaVe037  KTFFNGFRRDAHPMAVMCGVVGALSAFYHDSLDINNPQHREISAVRLVAK
Pseudomonas_syringae_BRIP39023            KTFFNGFRRDAHPMAVMCGVVGALSAFYHDSLDINNPQHREISAVRLVAK
Pseudomonas_syringae_BRIP34876            KTFFNGFRRDAHPMAVMCGVVGALSAFYHDSLDINNPQHREISAVRLVAK
Pseudomonas_syringae_BRIP34881            KTFFNGFRRDAHPMAVMCGVVGALSAFYHDSLDINNPQHREISAVRLVAK

Pseudomonas_syringae_UMAF0158             RLVAKMPTLAAMVYKYSMGQPMMYPRNDLSYAENFLHMMFNTPCEIKPIS
Pseudomonas_fluorescens_Pf_5              RLVAKMPTLAAMVYKYSMGQPMMYPRNDLSYAENFLHMMFNTPCEIKPIS
Pseudomonas_syringae_tomato_DC3000        MPTLAAMVYKYSMGQPMMYPRNDLSYAENFLHMMFNTPCEIKPISPVLAK
Pseudomonas_syringae_phaseolicola_1448A   RLVAKMPTLAAMVYKYSMGQPMMYPRNDLSYAENFLHMMFNTPCEIKPIS
Pseudomonas_syringae_B728a                RLVAKMPTLAAMVYKYSMGQPMMYPRNDLSYAENFLHMMFNTPCEIKPIS
Pseudomonas_savastanoi_NCPPB_3335         KMPTLAAMVYKYSMGQPMMYPRNDLSYAENFLHMMFNTPCEIKPISPVLA
Pseudomonas_syringae_tomato_T1            RLVAKMPTLAAMVYKYSMGQPMMYPRNDLSYAENFLHMMFNTPCEIKPIS
Pseudomonas_syringae_tomato_K40           MPTLAAMVYKYSMGQPMMYPRNDLSYAENFLHMMFNTPCEIKPISPVLAK
Pseudomonas_syringae_tomato_Max13         MPTLAAMVYKYSMGQPMMYPRNDLSYAENFLHMMFNTPCEIKPISPVLAK
Pseudomonas_syringae_tomato_NCPPB_1108    MPTLAAMVYKYSMGQPMMYPRNDLSYAENFLHMMFNTPCEIKPISPVLAK
Pseudomonas_syringae_642                  MPTLAAMVYKYSMGQPMMYPRNDLSYAENFLHMMFNTPCEIKPISPVLAK
Pseudomonas_syringae_aesculi_0893_23      RLVAKMPTLAAMVYKYSMGQPMMYPRNDLSYAENFLHMMFNTPCEIKPIS
Pseudomonas_syringae_morsprunorum_M302280 RLVAKMPTLAAMVYKYSMGQPMMYPRNDLSYAENFLHMMFNTPCEIKPIS
Pseudomonas_syringae_mori_301020          RLVAKMPTLAAMVYKYSMGQPMMYPRNDLSYAENFLHMMFNTPCEIKPIS
Pseudomonas_syringae_japonica_M301072     RLVAKMPTLAAMVYKYSMGQPMMYPRNDLSYAENFLHMMFNTPCEIKPIS
Pseudomonas_syringae_Cit_7                RLVAKMPTLAAMVYKYSMGQPMMYPRNDLSYAENFLHMMFNTPCEIKPIS
Pseudomonas_syringae_maculicola_ES4326    RLVAKMPTLAAMVYKYSMGQPMMYPRNDLSYAENFLHMMFNTPCEIKPIS
Pseudomonas_syringae_lachrymans_M302278   MPTLAAMVYKYSMGQPMMYPRNDLSYAENFLHMMFNTPCEIKPISPVLAK
Pseudomonas_syringae_tabaci_ATCC_11528    RLVAKMPTLAAMVYKYSMGQPMMYPRNDLSYAENFLHMMFNTPCEIKPIS
Pseudomonas_syringae_glycinea_B076        MPTLAAMVYKYSMGQPMMYPRNDLSYAENFLHMMFNTPCEIKPISPVLAK
Pseudomonas_syringae_glycinea_race_4      MPTLAAMVYKYSMGQPMMYPRNDLSYAENFLHMMFNTPCEIKPISPVLAK
Pseudomonas_syringae_B64                  RLVAKMPTLAAMVYKYSMGQPMMYPRNDLSYAENFLHMMFNTPCEIKPIS
Pseudomonas_syringae_oryzae_1_6           RLVAKMPTLAAMVYKYSMGQPMMYPRNDLSYAENFLHMMFNTPCEIKPIS
Pseudomonas_syringae_avellanae_ISPaVe037  MPTLAAMVYKYSMGQPMMYPRNDLSYAENFLHMMFNTPCEIKPISPVLAK
Pseudomonas_syringae_BRIP39023            MPTLAAMVYKYSMGQPMMYPRNDLSYAENFLHMMFNTPCEIKPISPVLAK
Pseudomonas_syringae_BRIP34876            MPTLAAMVYKYSMGQPMMYPRNDLSYAENFLHMMFNTPCEIKPISPVLAK
Pseudomonas_syringae_BRIP34881            MPTLAAMVYKYSMGQPMMYPRNDLSYAENFLHMMFNTPCEIKPISPVLAK

Pseudomonas_syringae_UMAF0158             PVLAKAMDKIFILHADHEQNASTSTVRMAGSSGANPFACIAAGIAALWGP
Pseudomonas_fluorescens_Pf_5              PVLAKAMDRIFILHADHEQNASTSTVRLAGSSGANPFACIAAGIAALWGP
Pseudomonas_syringae_tomato_DC3000        AMDKIFILHADHEQNASTSTVRMAGSSGANPFACIAAGIAALWGPAHGGA
Pseudomonas_syringae_phaseolicola_1448A   PVLAKAMDKIFILHADHEQNASTSTVRMAGSSGANPFACIAAGIAALWGP
Pseudomonas_syringae_B728a                PVLAKAMDKIFILHADHEQNASTSTVRMAGSSGANPFACIAAGIAALWGP
Pseudomonas_savastanoi_NCPPB_3335         KAMDKIFILHADHEQNASTSTVRMAGSSGANPFACIAAGIAALWGPAHGG
Pseudomonas_syringae_tomato_T1            PVLAKAMDKIFILHADHEQNASTSTVRMAGSSGANPFACIAAGIAALWGP
Pseudomonas_syringae_tomato_K40           AMDKIFILHADHEQNASTSTVRMAGSSGANPFACIAAGIAALWGPAHGGA
Pseudomonas_syringae_tomato_Max13         AMDKIFILHADHEQNASTSTVRMAGSSGANPFACIAAGIAALWGPAHGGA
Pseudomonas_syringae_tomato_NCPPB_1108    AMDKIFILHADHEQNASTSTVRMAGSSGANPFACIAAGIAALWGPAHGGA
Pseudomonas_syringae_642                  AMDKIFILHADHEQNASTSTVRMAGSSGANPFACIAAGIAALWGPAHGGA
Pseudomonas_syringae_aesculi_0893_23      PVLAKAMDKIFILHADHEQNASTSTVRMAGSSGANPFACIAAGIAALWGP
Pseudomonas_syringae_morsprunorum_M302280 PVLAKAMDKIFILHADHEQNASTSTVRMAGSSGANPFACIAAGIAALWGP
Pseudomonas_syringae_mori_301020          PVLAKAMDKIFILHADHEQNASTSTVRMAGSSGANPFACIAAGIAALWGP
Pseudomonas_syringae_japonica_M301072     PVLAKAMDKIFILHADHEQNASTSTVRMAGSSGANPFACIAAGIAALWGP
Pseudomonas_syringae_Cit_7                PVLAKAMDKIFILHADHEQNASTSTVRMAGSSGANPFACIAAGIAALWGP
Pseudomonas_syringae_maculicola_ES4326    PVLAKAMDKIFILHADHEQNASTSTVRMAGSSGANPFACIAAGIAALWGP
Pseudomonas_syringae_lachrymans_M302278   AMDKIFILHADHEQNASTSTVRMAGSSGANPFACIAAGIAALWGPAHGGA
Pseudomonas_syringae_tabaci_ATCC_11528    PVLAKAMDKIFILHADHEQNASTSTVRMAGSSGANPFACIAAGIAALWGP
Pseudomonas_syringae_glycinea_B076        AMDKIFILHADHEQNASTSTVRMAGSSGANPFACIAAGIAALWGPAHGGA
Pseudomonas_syringae_glycinea_race_4      AMDKIFILHADHEQNASTSTVRMAGSSGANPFACIAAGIAALWGPAHGGA
Pseudomonas_syringae_B64                  PVLAKAMDKIFILHADHEQNASTSTVRMAGSSGANPFACIAAGIAALWGP
Pseudomonas_syringae_oryzae_1_6           PVLAKAMDKIFILHADHEQNASTSTVRMAGSSGANPFACIAAGIAALWGP
Pseudomonas_syringae_avellanae_ISPaVe037  AMDKIFILHADHEQNASTSTVRMAGSSGANPFACIAAGIAALWGPAHGGA
Pseudomonas_syringae_BRIP39023            AMDKIFILHADHEQNASTSTVRMAGSSGANPFACIAAGIAALWGPAHGGA
Pseudomonas_syringae_BRIP34876            AMDKIFILHADHEQNASTSTVRMAGSSGANPFACIAAGIAALWGPAHGGA
Pseudomonas_syringae_BRIP34881            AMDKIFILHADHEQNASTSTVRMAGSSGANPFACIAAGIAALWGPAHGGA

Pseudomonas_syringae_UMAF0158             AHGGANEAVLTMLDEIGDVSNIDTFIAKAKDKNDPFKLMGFGHRVYKNRD
Pseudomonas_fluorescens_Pf_5              AHGGANEAVLTMLDEIGDVSNIDKFIAKAKDKNDPFKLMGFGHRVYKNRD
Pseudomonas_syringae_tomato_DC3000        NEAVLTMLDEIGDVSNIDTFIAKAKDKNDPFKLMGFGHRVYKNRDPRATV
Pseudomonas_syringae_phaseolicola_1448A   AHGGANEAVLTMLDEIGDVSNIDKFIAKAKDKNDPFKLMGFGHRVYKNRD
Pseudomonas_syringae_B728a                AHGGANEAVLTMLDEIGDVSNIDTFIAKAKDKNDPFKLMGFGHRVYKNRD
Pseudomonas_savastanoi_NCPPB_3335         ANEAVLTMLDEIGDVSNIDKFIAKAKDKNDPFKLMGFGHRVYKNRDPRAT
Pseudomonas_syringae_tomato_T1            AHGGANEAVLTMLDEIGDVSNIDTFIAKAKDKNDPFKLMGFGHRVYKNRD
Pseudomonas_syringae_tomato_K40           NEAVLTMLDEIGDVSNIDTFIAKAKDKNDPFKLMGFGHRVYKNRDPRATV
Pseudomonas_syringae_tomato_Max13         NEAVLTMLDEIGDVSNIDTFIAKAKDKNDPFKLMGFGHRVYKNRDPRATV
Pseudomonas_syringae_tomato_NCPPB_1108    NEAVLTMLDEIGDVSNIDTFIAKAKDKNDPFKLMGFGHRVYKNRDPRATV
Pseudomonas_syringae_642                  NEAVLTMLDEIGDVSNIDKFIAKAKDKNDPFKLMGFGHRVYKNRDPRATV
Pseudomonas_syringae_aesculi_0893_23      AHGGANEAVLTMLDEIGDVSNIDKFIAKAKDKNDPFKLMGFGHRVYKNRD
Pseudomonas_syringae_morsprunorum_M302280 AHGGANEAVLTMLDEIGDVSNIDAFIAKAKDKNDPFKLMGFGHRVYKNRD
Pseudomonas_syringae_mori_301020          AHGGANEAVLTMLDEIGDVSNIDKFIAKAKDKNDPFKLMGFGHRVYKNRD
Pseudomonas_syringae_japonica_M301072     AHGGANEAVLTMLDEIGDVSNIDKFIAKSKDKNDPFKLMGFGHRVYKNRD
Pseudomonas_syringae_Cit_7                AHGGANEAVLTMLDEIGDVSNIDTFIAKAKDKNDPFKLMGFGHRVYKNRD
Pseudomonas_syringae_maculicola_ES4326    AHGGANEAVLTMLDEIGDVSNIDTFIAKAKDKNDPFKLMGFGHRVYKNRD
Pseudomonas_syringae_lachrymans_M302278   NEAVLTMLDEIGDVSNIDTFIAKAKDKNDPFKLMGFGHRVYKNRDPRATV
Pseudomonas_syringae_tabaci_ATCC_11528    AHGGANEAVLTMLDEIGDVSNIDKFIAKAKDKNDPFKLMGFGHRVYKNRD
Pseudomonas_syringae_glycinea_B076        NEAVLTMLDEIGDVSNIDKFIAKAKDKNDPFKLMGFGHRVYKNRDPRATV
Pseudomonas_syringae_glycinea_race_4      NEAVLTMLDEIGDVSNIDKFIAKAKDKNDPFKLMGFGHRVYKNRDPRATV
Pseudomonas_syringae_B64                  AHGGANEAVLTMLDEIGDVSNIDKFIAKAKDKNDPFKLMGFGHRVYKNRD
Pseudomonas_syringae_oryzae_1_6           AHGGANEAVLTMLDEIGDVSNIDKFIAKAKDKNDPFKLMGFGHRVYKNRD
Pseudomonas_syringae_avellanae_ISPaVe037  NEAVLTMLDEIGDVSNIDKFIAKAKDKNDPFKLMGFGHRVYKNRDPRATV
Pseudomonas_syringae_BRIP39023            NEAVLTMLDEIGDVSNIDTFIAKAKDKNDPFKLMGFGHRVYKNRDPRATV
Pseudomonas_syringae_BRIP34876            NEAVLTMLDEIGDVSNIDKFIAKAKDKNDPFKLMGFGHRVYKNRDPRATV
Pseudomonas_syringae_BRIP34881            NEAVLTMLDEIGDVSNIDKFIAKAKDKNDPFKLMGFGHRVYKNRDPRATV

Pseudomonas_syringae_UMAF0158             PRATVMKQTCDEVLKELGITNDPQLELAMRLEEIALTDPYFIERSLYPNV
Pseudomonas_fluorescens_Pf_5              PRATVMKQTCDEVLKELGINNDPQLELAMRLEEIALTDPYFIERSLYPNV
Pseudomonas_syringae_tomato_DC3000        MKQTCDEVLKELGIKNDPQLELAMRLEEIALTDPYFIERSLYPNVDFYSG
Pseudomonas_syringae_phaseolicola_1448A   PRATVMKQTCDEVLKELGITNDPQLELAMRLEEIALTDPYFIERSLYPNV
Pseudomonas_syringae_B728a                PRATVMKQTCDEVLKELGITNDPQLELAMRLEEIALTDPYFIERSLYPNV
Pseudomonas_savastanoi_NCPPB_3335         VMKQTCDEVLKELGITNDPQLELAMRLEEIALTDPYFIERSLYPNVDFYS
Pseudomonas_syringae_tomato_T1            PRATVMKQTCDEVLKELGIKNDPQLELAMRLEEIALTDPYFIERSLYPNV
Pseudomonas_syringae_tomato_K40           MKQTCDEVLKELGIKNDPQLELAMRLEEIALTDPYFIERSLYPNVDFYSG
Pseudomonas_syringae_tomato_Max13         MKQTCDEVLKELGIKNDPQLELAMRLEEIALTDPYFIERSLYPNVDFYSG
Pseudomonas_syringae_tomato_NCPPB_1108    MKQTCDEVLKELGIKNDPQLELAMRLEEIALTDPYFIERSLYPNVDFYSG
Pseudomonas_syringae_642                  MKQTCDEVLKELGITNDPQLELAMRLEEIALTDPYFIERSLYPNVDFYSG
Pseudomonas_syringae_aesculi_0893_23      PRATVMKQTCDEVLKELGITNDPQLELAMRLEEIALTDPYFIERSLYPNV
Pseudomonas_syringae_morsprunorum_M302280 PRATVMKQTCDEVLKELGINNDPQLELAMRLEEIALTDPYFIERSLYPNV
Pseudomonas_syringae_mori_301020          PRATVMKQTCDEVLKELGITNDPQLELAMRLEEIALTDPYFIERSLYPNV
Pseudomonas_syringae_japonica_M301072     PRATVMKQTCDEVLKELGITNDPQLELAMRLEEIALTDPYFIERSLYPNV
Pseudomonas_syringae_Cit_7                PRATVMKQTCDEVLKELGITNDPQLELAMRLEEIALTDPYFIERSLYPNV
Pseudomonas_syringae_maculicola_ES4326    PRATVMKQTCDEVLKELGITNDPQLELAMRLEEIALTDPYFIERSLYPNV
Pseudomonas_syringae_lachrymans_M302278   MKQTCDEVLKELGIKNDPQLELAMRLEEIALTDPYFIERSLYPNVDFYSG
Pseudomonas_syringae_tabaci_ATCC_11528    PRATVMKQTCDEVLKELGITNDPQLELAMRLEEIALTDPYFIERSLYPNV
Pseudomonas_syringae_glycinea_B076        MKQTCDEVLKELGITNDPQLELAMRLEEIALTDPYFIERSLYPNVDFYSG
Pseudomonas_syringae_glycinea_race_4      MKQTCDEVLKELGITNDPQLELAMRLEEIALTDPYFIERSLYPNVDFYSG
Pseudomonas_syringae_B64                  PRATVMKQTCDEVLKELGITNDPQLELAMRLEEIALTDPYFIERSLYPNV
Pseudomonas_syringae_oryzae_1_6           PRATVMKQTCDEVLKELGIKNDPQLELAMRLEEIALTDPYFIERSLYPNV
Pseudomonas_syringae_avellanae_ISPaVe037  MKQTCDEVLKELGITNDPQLELAMRLEEIALTDPYFIERSLYPNVDFYSG
Pseudomonas_syringae_BRIP39023            MKQTCDEVLKELGITNDPQLELAMRLEEIALTDPYFIERSLYPNVDFYSG
Pseudomonas_syringae_BRIP34876            MKQTCDEVLKELGITNDPQLELAMRLEEIALTDPYFIERSLYPNVDFYSG
Pseudomonas_syringae_BRIP34881            MKQTCDEVLKELGITNDPQLELAMRLEEIALTDPYFIERSLYPNVDFYSG

Pseudomonas_syringae_UMAF0158             DFYSGIILKAIGIPTSMFTVIFALARTVGWISHWKEMLSSPYKIGRPRQL
Pseudomonas_fluorescens_Pf_5              DFYSGIILKAIGIPTSMFTVIFALARTVGWISHWKEMLSSPYKIGRPRQL
Pseudomonas_syringae_tomato_DC3000        IILKAIGIPTSMFTVIFALARTVGWISHWKEMLSSPYKIGRPRQLYTGNV
Pseudomonas_syringae_phaseolicola_1448A   DFYSGIILKAIGIPTSMFTVIFALARTVGWISHWKEMLSSPYKIGRPRQL
Pseudomonas_syringae_B728a                DFYSGIILKAIGIPTSMFTVIFALARTVGWISHWKEMLSSPYKIGRPRQL
Pseudomonas_savastanoi_NCPPB_3335         GIILKAIGIPTSMFTVIFALARTVGWISHWKEMLSSPYKIGRPRQLYTGN
Pseudomonas_syringae_tomato_T1            DFYSGIILKAIGIPTSMFTVIFALARTVGWISHWKEMLSSPYKIGRPRQL
Pseudomonas_syringae_tomato_K40           IILKAIGIPTSMFTVIFALARTVGWISHWKEMLSSPYKIGRPRQLYTGNV
Pseudomonas_syringae_tomato_Max13         IILKAIGIPTSMFTVIFALARTVGWISHWKEMLSSPYKIGRPRQLYTGNV
Pseudomonas_syringae_tomato_NCPPB_1108    IILKAIGIPTSMFTVIFALARTVGWISHWKEMLSSPYKIGRPRQLYTGNV
Pseudomonas_syringae_642                  IILKAIGIPTSMFTVIFALARTVGWISHWKEMLSSPYKIGRPRQLYTGNV
Pseudomonas_syringae_aesculi_0893_23      DFYSGIILKAIGIPTSMFTVIFALARTVGWISHWKEMLSSPYKIGRPRQL
Pseudomonas_syringae_morsprunorum_M302280 DFYSGIILKAIGIPTSMFTVIFALARTVGWISHWKEMLSSPYKIGRPRQL
Pseudomonas_syringae_mori_301020          DFYSGIILKAIGIPTSMFTVIFALARTVGWISHWKEMLSSPYKIGRPRQL
Pseudomonas_syringae_japonica_M301072     DFYSGIILKAIGIPTSMFTVIFALARTVGWISHWKEMLSSPYKIGRPRQL
Pseudomonas_syringae_Cit_7                DFYSGIILKAIGIPTSMFTVIFALARTVGWISHWKEMLSSPYKIGRPRQL
Pseudomonas_syringae_maculicola_ES4326    DFYSGIILKAIGIPTSMFTVIFALARTVGWISHWKEMLSSPYKIGRPRQL
Pseudomonas_syringae_lachrymans_M302278   IILKAIGIPTSMFTVIFALARTVGWISHWKEMLSSPYKIGRPRQLYTGNV
Pseudomonas_syringae_tabaci_ATCC_11528    DFYSGIILKAIGIPTSMFTVIFALARTVGWISHWKEMLSSPYKIGRPRQL
Pseudomonas_syringae_glycinea_B076        IILKAIGIPTSMFTVIFALARTVGWISHWKEMLSSPYKIGRPRQLYTGNV
Pseudomonas_syringae_glycinea_race_4      IILKAIGIPTSMFTVIFALARTVGWISHWKEMLSSPYKIGRPRQLYTGNV
Pseudomonas_syringae_B64                  DFYSGIILKAIGIPTSMFTVIFALARTVGWISHWKEMLSSPYKIGRPRQL
Pseudomonas_syringae_oryzae_1_6           DFYSGIILKAIGIPTSMFTVIFALARTVGWISHWKEMLSSPYKIGRPRQL
Pseudomonas_syringae_avellanae_ISPaVe037  IILKAIGIPTSMFTVIFALARTVGWISHWKEMLSSPYKIGRPRQLYTGNV
Pseudomonas_syringae_BRIP39023            IILKAIGIPTSMFTVIFALARTVGWISHWKEMLSSPYKIGRPRQLYTGNV
Pseudomonas_syringae_BRIP34876            IILKAIGIPTSMFTVIFALARTVGWISHWKEMLSSPYKIGRPRQLYTGNV
Pseudomonas_syringae_BRIP34881            IILKAIGIPTSMFTVIFALARTVGWISHWKEMLSSPYKIGRPRQLYTGNV

Pseudomonas_syringae_UMAF0158             YTGNVQRDIVALQDRKMDDNKKKALAAALGQIERQFGKGAVMRMGDHDRQ
Pseudomonas_fluorescens_Pf_5              YTGYESRDITKLEDRKMDDNKKKALAAALGQIERQFGKGAVMRMGDHDRQ
Pseudomonas_syringae_tomato_DC3000        QRDIIALKDRKMDDNKKKALAAALGQIERQFGKGAVMRMGDHDRQAIPAI
Pseudomonas_syringae_phaseolicola_1448A   YTGNVQRDIVALQDRKMDDNKKKALAAALGQIERQFGKGAVMRMGDHDRQ
Pseudomonas_syringae_B728a                YTGNVQRDIVALQDRKMDDNKKKALAAALGQIERQFGKGAVMRMGDHDRQ
Pseudomonas_savastanoi_NCPPB_3335         VQRDIVALQDRK*MDDNKKKALAAALGQIERQFGKGAVMRMGDHDRQAIP
Pseudomonas_syringae_tomato_T1            YTGNVQRDIVALKDRKMDDNKKKALAAALGQIERQFGKGAVMRMGDHDRQ
Pseudomonas_syringae_tomato_K40           QRDIVALKDRKMDDNKKKALAAALGQIERQFGKGAVMRMGDHDRQAIPAI
Pseudomonas_syringae_tomato_Max13         QRDIVALKDRKMDDNKKKALAAALGQIERQFGKGAVMRMGDHDRQAIPAI
Pseudomonas_syringae_tomato_NCPPB_1108    QRDIVALKDRKMDDNKKKALAAALGQIERQFGKGAVMRMGDHDRQAIPAI
Pseudomonas_syringae_642                  QRDIVALQDRKMDDNKKKALAAALGQIERQFGKGAVMRMGDHDRQAIPAI
Pseudomonas_syringae_aesculi_0893_23      YTGNVQRDIVALQDRKMDDNKKKALAAALGQIERQFGKGAVMRMGDHDRQ
Pseudomonas_syringae_morsprunorum_M302280 YTGNVQRDIVALKDRKMDDNKKKALAAALGQIERQFGKGAVMRMGDHDRQ
Pseudomonas_syringae_mori_301020          YTGNVQRDIVALQDRKMDDNKKKALAAALGQIERQFGKGAVMRMGDHDRQ
Pseudomonas_syringae_japonica_M301072     YTGNVQRDIVALQDRKMDDNKKKALAAALGQIERQFGKGAVMRMGDHDRQ
Pseudomonas_syringae_Cit_7                YTGNVQRDIVALQDRKMDDNKKKALAAALGQIERQFGKGAVMRMGDHDRQ
Pseudomonas_syringae_maculicola_ES4326    YTGDVQRDIVPLQDRKMDDNKKKALAAALGQIERQFGKGAVMRMGDHDRQ
Pseudomonas_syringae_lachrymans_M302278   QRDIIALKDRKMDDNKKKALAAALGQIERQFGKGAVMRMGDHDRQAIPAI
Pseudomonas_syringae_tabaci_ATCC_11528    YTGNVQRDIVALQDRKMDDNKKKALAAALGQIERQFGKGAVMRMGDHDRQ
Pseudomonas_syringae_glycinea_B076        QRDIVALQDRKMDDNKKKALAAALGQIERQFGKGAVMRMGDHDRQAIPAI
Pseudomonas_syringae_glycinea_race_4      QRDIVALQDRKMDDNKKKALAAALGQIERQFGKGAVMRMGDHDRQAIPAI
Pseudomonas_syringae_B64                  YTGNVQRDIVALQDRKMDDNKKKALAAALGQIERQFGKGAVMRMGDHDRQ
Pseudomonas_syringae_oryzae_1_6           YTGDVQRDIVPLQDRKMDDNKKKALAAALGQIERQFGKGAVMRMGDHDRQ
Pseudomonas_syringae_avellanae_ISPaVe037  QRDIVALQDRKMDDNKKKALAAALGQIERQFGKGAVMRMGDHDRQAIPAI
Pseudomonas_syringae_BRIP39023            QRDIVALQDRKMDDNKKKALAAALGQIERQFGKGAVMRMGDHDRQAIPAI
Pseudomonas_syringae_BRIP34876            QRDIVALQDRKMDDNKKKALAAALGQIERQFGKGAVMRMGDHDRQAIPAI
Pseudomonas_syringae_BRIP34881            QRDIVALQDRKMDDNKKKALAAALGQIERQFGKGAVMRMGDHDRQAIPAI

Pseudomonas_syringae_UMAF0158             AIPAISTGSLGLDIALGIGGLPKGRIVEIYGPESSGKTTLTLSVIAQAQK
Pseudomonas_fluorescens_Pf_5              AIPAISTGSLGLDIALGIGGLPKGRIVEIYGPESSGKTTLTLSVIAQAQK
Pseudomonas_syringae_tomato_DC3000        STGSLGLDIALGIGGLPKGRIVEIYGPESSGKTTLTLSVIAQAQKMGATC
Pseudomonas_syringae_phaseolicola_1448A   AIPAISTGSLGLDIALGIGGLPKGRIVEIYGPESSGKTTLTLSVIAQAQK
Pseudomonas_syringae_B728a                AIPAISTGSLGLDIALGIGGLPKGRIVEIYGPESSGKTTLTLSVIAQAQK
Pseudomonas_savastanoi_NCPPB_3335         AISTGSLGLDIALGIGGLPKGRIVEIYGPESSGKTTLTLSVIAQAQKMGA
Pseudomonas_syringae_tomato_T1            AIPAISTGSLGLDIALGIGGLPKGRIVEIYGPESSGKTTLTLSVIAQAQK
Pseudomonas_syringae_tomato_K40           STGSLGLDIALGIGGLPKGRIVEIYGPESSGKTTLTLSVIAQAQKMGATC
Pseudomonas_syringae_tomato_Max13         STGSLGLDIALGIGGLPKGRIVEIYGPESSGKTTLTLSVIAQAQKMGATC
Pseudomonas_syringae_tomato_NCPPB_1108    STGSLGLDIALGIGGLPKGRIVEIYGPESSGKTTLTLSVIAQAQKMGATC
Pseudomonas_syringae_642                  STGSLGLDIALGIGGLPKGRIVEIYGPESSGKTTLTLSVIAQAQKMGATC
Pseudomonas_syringae_aesculi_0893_23      AIPAISTGSLGLDIALGIGGLPKGRIVEIYGPESSGKTTLTLSVIAQAQK
Pseudomonas_syringae_morsprunorum_M302280 AIPAISTGSLGLDIALGIGGLPKGRIVEIYGPESSGKTTLTLSVIAQAQK
Pseudomonas_syringae_mori_301020          AIPAISTGSLGLDIALGIGGLPKGRIVEIYGPESSGKTTLTLSVIAQAQK
Pseudomonas_syringae_japonica_M301072     AIPAISTGSLGLDIALGIGGLPKGRIVEIYGPESSGKTTLTLSVIAQAQK
Pseudomonas_syringae_Cit_7                AIPAISTGSLGLDIALGIGGLPKGRIVEIYGPESSGKTTLTLSVIAQAQK
Pseudomonas_syringae_maculicola_ES4326    AIPAISTGSLGLDIALGIGGLPKGRIVEIYGPESSGKTTLTLSVIAQAQK
Pseudomonas_syringae_lachrymans_M302278   STGSLGLDIALGIGGLPKGRIVEIYGPESSGKTTLTLSVIAQAQKMGATC
Pseudomonas_syringae_tabaci_ATCC_11528    AIPAISTGSLGLDIALGIGGLPKGRIVEIYGPESSGKTTLTLSVIAQAQK
Pseudomonas_syringae_glycinea_B076        STGSLGLDIALGIGGLPKGRIVEIYGPESSGKTTLTLSVIAQAQKIGATC
Pseudomonas_syringae_glycinea_race_4      STGSLGLDIALGIGGLPKGRIVEIYGPESSGKTTLTLSVIAQAQKMGATC
Pseudomonas_syringae_B64                  AIPAISTGSLGLDIALGIGGLPKGRIVEIYGPESSGKTTLTLSVIAQAQK
Pseudomonas_syringae_oryzae_1_6           AIPAISTGSLGLDIALGIGGLPKGRIVEIYGPESSGKTTLTLSVIAQAQK
Pseudomonas_syringae_avellanae_ISPaVe037  STGSLGLDIALGIGGLPKGRIVEIYGPESSGKTTLTLSVIAQAQKMGATC
Pseudomonas_syringae_BRIP39023            STGSLGLDIALGIGGLPKGRIVEIYGPESSGKTTLTLSVIAQAQKMGATC
Pseudomonas_syringae_BRIP34876            STGSLGLDIALGIGGLPKGRIVEIYGPESSGKTTLTLSVIAQAQKMGATC
Pseudomonas_syringae_BRIP34881            STGSLGLDIALGIGGLPKGRIVEIYGPESSGKTTLTLSVIAQAQKMGATC

Pseudomonas_syringae_UMAF0158             MGATCAFVDAEHALDPEYAGKLGVNVDDLLVSQPDTGEQALEITDMLVRS
Pseudomonas_fluorescens_Pf_5              AGATCAFVDAEHALDPEYAGKLGVNVDDLLVSQPDTGEQALEITDMLVRS
Pseudomonas_syringae_tomato_DC3000        AFVDAEHALDPEYAGKLGVNVDDLLVSQPDTGEQALEITDMLVRSNAIDV
Pseudomonas_syringae_phaseolicola_1448A   MGATCAFVDAEHALDPEYAGKLGVNVDDLLVSQPDTGEQALEITDMLVRS
Pseudomonas_syringae_B728a                MGATCAFVDAEHALDPEYAGKLGVNVDDLLVSQPDTGEQALEITDMLVRS
Pseudomonas_savastanoi_NCPPB_3335         TCAFVDAEHALDPEYAGKLGVNVDDLLVSQPDTGEQALEITDMLVRSNAI
Pseudomonas_syringae_tomato_T1            MGATCAFVDAEHALDPEYAGKLGVNVDDLLVSQPDTGEQALEITDMLVRS
Pseudomonas_syringae_tomato_K40           AFVDAEHALDPEYAGKLGVNVDDLLVSQPDTGEQALEITDMLVRSNAIDV
Pseudomonas_syringae_tomato_Max13         AFVDAEHALDPEYAGKLGVNVDDLLVSQPDTGEQALEITDMLVRSNAIDV
Pseudomonas_syringae_tomato_NCPPB_1108    AFVDAEHALDPEYAGKLGVNVDDLLVSQPDTGEQALEITDMLVRSNAIDV
Pseudomonas_syringae_642                  AFVDAEHALDPEYAGKLGVNVDDLLVSQPDTGEQALEITDMLVRSNAIDV
Pseudomonas_syringae_aesculi_0893_23      MGATCAFVDAEHALDPEYAGKLGVNVDDLLVSQPDTGEQALEITDMLVRS
Pseudomonas_syringae_morsprunorum_M302280 MGATCAFVDAEHALDPEYAGKLGVNVDDLLVSQPDTGEQALEITDMLVRS
Pseudomonas_syringae_mori_301020          MGATCAFVDAEHALDPEYAGKLGVNVDDLLVSQPDTGEQALEITDMLVRS
Pseudomonas_syringae_japonica_M301072     MGATCAFVDAEHALDPEYAGKLGVNVDDLLVSQPDTGEQALEITDMLVRS
Pseudomonas_syringae_Cit_7                MGATCAFVDAEHALDPEYAGKLGVNVDDLLVSQPDTGEQALEITDMLVRS
Pseudomonas_syringae_maculicola_ES4326    MGATCAFVDAEHALDPEYAGKLGVNVDDLLVSQPDTGEQALEITDMLVRS
Pseudomonas_syringae_lachrymans_M302278   AFVDAEHALDPEYAGKLGVNVDDLLVSQPDTGEQALEITDMLVRSNAIDV
Pseudomonas_syringae_tabaci_ATCC_11528    MGATCAFVDAEHALDPEYAGKLGVNVDDLLVSQPDTGEQALEITDMLVRS
Pseudomonas_syringae_glycinea_B076        AFVDAEHALDPEYAGKLGVNVDDLLVSQPDTGEQALEITDMLVRSNAIDV
Pseudomonas_syringae_glycinea_race_4      AFVDAEHALDPEYAGKLGVNVDDLLVSQPDTGEQALEITDMLVRSNAIDV
Pseudomonas_syringae_B64                  MGATCAFVDAEHALDPEYAGKLGVNVDDLLVSQPDTGEQALEITDMLVRS
Pseudomonas_syringae_oryzae_1_6           MGATCAFVDAEHALDPEYAGKLGVNVDDLLVSQPDTGEQALEITDMLVRS
Pseudomonas_syringae_avellanae_ISPaVe037  AFVDAEHALDPEYAGKLGVNVDDLLVSQPDTGEQALEITDMLVRSNAIDV
Pseudomonas_syringae_BRIP39023            AFVDAEHALDPEYAGKLGVNVDDLLVSQPDTGEQALEITDMLVRSNAIDV
Pseudomonas_syringae_BRIP34876            AFVDAEHALDPEYAGKLGVNVDDLLVSQPDTGEQALEITDMLVRSNAIDV
Pseudomonas_syringae_BRIP34881            AFVDAEHALDPEYAGKLGVNVDDLLVSQPDTGEQALEITDMLVRSNAIDV

Pseudomonas_syringae_UMAF0158             NAIDVIVVDSVAALVPKAEIEGEMGDMHVGLQARLMSQALRKITGNIKNA
Pseudomonas_fluorescens_Pf_5              NAVDVIIVDSVAALVPKAEIEGEMGDMHVGLQARLMSQALRKITGNIKNA
Pseudomonas_syringae_tomato_DC3000        IVVDSVAALVPKAEIEGEMGDMHVGLQARLMSQALRKITGNIKNANCLVI
Pseudomonas_syringae_phaseolicola_1448A   NAIDVIVVDSVAALVPKAEIEGEMGDMHVGLQARLMSQALRKITGNIKNA
Pseudomonas_syringae_B728a                NAIDVIVVDSVAALVPKAEIEGEMGDMHVGLQARLMSQALRKITGNIKNA
Pseudomonas_savastanoi_NCPPB_3335         DVIVVDSVAALVPKAEIEGEMGDMHVGLQARLMSQALRKITGNIKNANCL
Pseudomonas_syringae_tomato_T1            NAIDVIVVDSVAALVPKAEIEGEMGDMHVGLQARLMSQALRKITGNIKNA
Pseudomonas_syringae_tomato_K40           IVVDSVAALVPKAEIEGEMGDMHVGLQARLMSQALRKITGNIKNANCLVI
Pseudomonas_syringae_tomato_Max13         IVVDSVAALVPKAEIEGEMGDMHVGLQARLMSQALRKITGNIKNANCLVI
Pseudomonas_syringae_tomato_NCPPB_1108    IVVDSVAALVPKAEIEGEMGDMHVGLQARLMSQALRKITGNIKNANCLVI
Pseudomonas_syringae_642                  IVVDSVAALVPKAEIEGEMGDMHVGLQARLMSQALRKITGNIKNANCLVI
Pseudomonas_syringae_aesculi_0893_23      NAIDVIVVDSVAALVPKAEIEGEMGDMHVGLQARLMSQALRKITGNIKNA
Pseudomonas_syringae_morsprunorum_M302280 NAIDVIVVDSVAALVPKAEIEGEMGDMHVGLQARLMSQALRKITGNIKNA
Pseudomonas_syringae_mori_301020          NAIDVIVVDSVAALVPKAEIEGEMGDMHVGLQARLMSQALRKITGNIKNA
Pseudomonas_syringae_japonica_M301072     NAIDVIVVDSVAALVPKAEIEGEMGDMHVGLQARLMSQALRKITGNIKNA
Pseudomonas_syringae_Cit_7                NAIDVIVVDSVAALVPKAEIEGEMGDMHVGLQARLMSQALRKITGNIKNA
Pseudomonas_syringae_maculicola_ES4326    NAIDVIVVDSVAALVPKAEIEGEMGDMHVGLQARLMSQALRKITGNIKNA
Pseudomonas_syringae_lachrymans_M302278   IVVDSVAALVPKAEIEGEMGDMHVGLQARLMSQALRKITGNIKNANCLVI
Pseudomonas_syringae_tabaci_ATCC_11528    NAIDVIVVDSVAALVPKAEIEGEMGDMHVGLQARLMSQALRKITGNIKNA
Pseudomonas_syringae_glycinea_B076        IVVDSVAALVPKAEIEGEMGDMHVGLQARLMSQALRKITGNIKNANCLVI
Pseudomonas_syringae_glycinea_race_4      IVVDSVAALVPKAEIEGEMGDMHVGLQARLMSQALRKITGNIKNANCLVI
Pseudomonas_syringae_B64                  NAIDVIVVDSVAALVPKAEIEGEMGDMHVGLQARLMSQALRKITGNIKNA
Pseudomonas_syringae_oryzae_1_6           NAIDVIVVDSVAALVPKAEIEGEMGDMHVGLQARLMSQALRKITGNIKNA
Pseudomonas_syringae_avellanae_ISPaVe037  IVVDSVAALVPKAEIEGEMGDMHVGLQARLMSQALRKITGNIKNANCLVI
Pseudomonas_syringae_BRIP39023            IVVDSVAALVPKAEIEGEMGDMHVGLQARLMSQALRKITGNIKNANCLVI
Pseudomonas_syringae_BRIP34876            IVVDSVAALVPKAEIEGEMGDMHVGLQARLMSQALRKITGNIKNANCLVI
Pseudomonas_syringae_BRIP34881            IVVDSVAALVPKAEIEGEMGDMHVGLQARLMSQALRKITGNIKNANCLVI

Pseudomonas_syringae_UMAF0158             NCLVIFINQIRMKIGVMFGSPETTTGGNALKFYASVRLDIRRTGAVKEGD
Pseudomonas_fluorescens_Pf_5              NCLVIFINQIRMKIGVMFGSPETTTGGNALKFYASVRLDIRRTGAVKEGD
Pseudomonas_syringae_tomato_DC3000        FINQIRMKIGVMFGSPETTTGGNALKFYASVRLDIRRTGAVKEGDEVVGS
Pseudomonas_syringae_phaseolicola_1448A   NCLVIFINQIRMKIGVMFGSPETTTGGNALKFYASVRLDIRRTGAVKEGD
Pseudomonas_syringae_B728a                NCLVIFINQIRMKIGVMFGSPETTTGGNALKFYASVRLDIRRTGAVKEGD
Pseudomonas_savastanoi_NCPPB_3335         VIFINQIRMKIGVMFGSPETTTGGNALKFYASVRLDIRRTGAVKEGDEVV
Pseudomonas_syringae_tomato_T1            NCLVIFINQIRMKIGVMFGSPETTTGGNALKFYASVRLDIRRTGAVKEGD
Pseudomonas_syringae_tomato_K40           FINQIRMKIGVMFGSPETTTGGNALKFYASVRLDIRRTGAVKEGDEVVGS
Pseudomonas_syringae_tomato_Max13         FINQIRMKIGVMFGSPETTTGGNALKFYASVRLDIRRTGAVKEGDEVVGS
Pseudomonas_syringae_tomato_NCPPB_1108    FINQIRMKIGVMFGSPETTTGGNALKFYASVRLDIRRTGAVKEGDEVVGS
Pseudomonas_syringae_642                  FINQIRMKIGVMFGSPETTTGGNALKFYASVRLDIRRTGAVKEGDEVVGS
Pseudomonas_syringae_aesculi_0893_23      NCLVIFINQIRMKIGVMFGSPETTTGGNALKFYASVRLDIRRTGAVKEGD
Pseudomonas_syringae_morsprunorum_M302280 NCLVIFINQIRMKIGVMFGSPETTTGGNALKFYASVRLDIRRTGAVKEGD
Pseudomonas_syringae_mori_301020          NCLVIFINQIRMKIGVMFGSPETTTGGNALKFYASVRLDIRRTGAVKEGD
Pseudomonas_syringae_japonica_M301072     NCLVIFINQIRMKIGVMFGSPETTTGGNALKFYASVRLDIRRTGAVKEGD
Pseudomonas_syringae_Cit_7                NCLVIFINQIRMKIGVMFGSPETTTGGNALKFYASVRLDIRRTGAVKEGD
Pseudomonas_syringae_maculicola_ES4326    NCLVIFINQIRMKIGVMFGSPETTTGGNALKFYASVRLDIRRTGAVKEGD
Pseudomonas_syringae_lachrymans_M302278   FINQIRMKIGVMFGSPETTTGGNALKFYASVRLDIRRTGAVKEGDEVVGS
Pseudomonas_syringae_tabaci_ATCC_11528    NCLVIFINQIRMKIGVMFGSPETTTGGNALKFYASVRLDIRRTGAVKEGD
Pseudomonas_syringae_glycinea_B076        FINQIRMKIGVMFGSPETTTGGNALKFYASVRLDIRRTGAVKEGDEVVGS
Pseudomonas_syringae_glycinea_race_4      FINQIRMKIGVMFGSPETTTGGNALKFYASVRLDIRRTGAVKEGDEVVGS
Pseudomonas_syringae_B64                  NCLVIFINQIRMKIGVMFGSPETTTGGNALKFYASVRLDIRRTGAVKEGD
Pseudomonas_syringae_oryzae_1_6           NCLVIFINQIRMKIGVMFGSPETTTGGNALKFYASVRLDIRRTGAVKEGD
Pseudomonas_syringae_avellanae_ISPaVe037  FINQIRMKIGVMFGSPETTTGGNALKFYASVRLDIRRTGAVKEGDEVVGS
Pseudomonas_syringae_BRIP39023            FINQIRMKIGVMFGSPETTTGGNALKFYASVRLDIRRTGAVKEGDEVVGS
Pseudomonas_syringae_BRIP34876            FINQIRMKIGVMFGSPETTTGGNALKFYASVRLDIRRTGAVKEGDEVVGS
Pseudomonas_syringae_BRIP34881            FINQIRMKIGVMFGSPETTTGGNALKFYASVRLDIRRTGAVKEGDEVVGS

Pseudomonas_syringae_UMAF0158             EVVGSETRVKVVKNKVAPPFRQAEFQILYGKGIYLNGEIVDLAVLHGFVE
Pseudomonas_fluorescens_Pf_5              EVVGSETRVKIVKNKVAPPFRQAEFQILYGKGIYLNGEIIDLGVLHGFLE
Pseudomonas_syringae_tomato_DC3000        ETRVKVVKNKVAPPFRQAEFQILYGKGIYLNGEIVDLAVLHGFVEKSGAW
Pseudomonas_syringae_phaseolicola_1448A   EVVGSETRVKVVKNKVAPPFRQAEFQILYGKGIYLNGEIVDLAVLHGFVE
Pseudomonas_syringae_B728a                EVVGSETRVKVVKNKVAPPFRQAEFQILYGKGIYLNGEIVDLAVLHGFVE
Pseudomonas_savastanoi_NCPPB_3335         GSETRVKVVKNKVAPPFRQAEFQILYGKGIYLNGEIVDLAVLHGFVEKSG
Pseudomonas_syringae_tomato_T1            EVVGSETRVKVVKNKVAPPFRQAEFQILYGKGIYLNGEIVDLAVLHGFVE
Pseudomonas_syringae_tomato_K40           ETRVKVVKNKVAPPFRQAEFQILYGKGIYLNGEIVDLAVLHGFVEKSGAW
Pseudomonas_syringae_tomato_Max13         ETRVKVVKNKVAPPFRQAEFQILYGKGIYLNGEIVDLAVLHGFVEKSGAW
Pseudomonas_syringae_tomato_NCPPB_1108    ETRVKVVKNKVAPPFRQAEFQILYGKGIYLNGEIVDLAVLHGFVEKSGAW
Pseudomonas_syringae_642                  ETRVKVVKNKVAPPFRQAEFQILYGKGIYLNGEIVDLAVLHGFVEKSGAW
Pseudomonas_syringae_aesculi_0893_23      EVVGSETRVKVVKNKVAPPFRQAEFQILYGKGIYLNGEIVDLAVLHGFVE
Pseudomonas_syringae_morsprunorum_M302280 EVVGSETRVKVVKNKVAPPFRQAEFQILYGKGIYLNGEIVDLAVLHGFVE
Pseudomonas_syringae_mori_301020          EVVGSETRVKVVKNKVAPPFRQAEFQILYGKGIYLNGEIVDLAVLHGFVE
Pseudomonas_syringae_japonica_M301072     EVVGSETRVKVVKNKVAPPFRQAEFQILYGKGIYLNGEIVDLAVLHGFVE
Pseudomonas_syringae_Cit_7                EVVGSETRVKVVKNKVAPPFRQAEFQILYGKGIYLNGEIVDLAVLHGFVE
Pseudomonas_syringae_maculicola_ES4326    EVVGSETRVKVVKNKVAPPFRQAEFQILYGKGIYLNGEIVDLAVLHGFVE
Pseudomonas_syringae_lachrymans_M302278   ETRVKVVKNKVAPPFRQAEFQILYGKGIYLNGEIVDLAVLHGFVEKSGAW
Pseudomonas_syringae_tabaci_ATCC_11528    EVVGSETRVKVVKNKVAPPFRQAEFQILYGKGIYLNGEIVDLAVLHGFVE
Pseudomonas_syringae_glycinea_B076        ETRVKVVKNKVAPPFRQAEFQILYGKGIYLNGEIVDLAVLHGFVEKSGAW
Pseudomonas_syringae_glycinea_race_4      ETRVKVVKNKVAPPFRQAEFQILYGKGIYLNGEIVDLAVLHGFVEKSGAW
Pseudomonas_syringae_B64                  EVVGSETRVKVVKNKVAPPFRQAEFQILYGKGIYLNGEIVDLAVLHGFVE
Pseudomonas_syringae_oryzae_1_6           EVVGSETRVKVVKNKVAPPFRQAEFQILYGKGIYLNGEIVDLAVLHGFVE
Pseudomonas_syringae_avellanae_ISPaVe037  ETRVKVVKNKVAPPFRQAEFQILYGKGIYLNGEIVDLAVLHGFVEKSGAW
Pseudomonas_syringae_BRIP39023            ETRVKVVKNKVAPPFRQAEFQILYGKGIYLNGEIVDLAVLHGFVEKSGAW
Pseudomonas_syringae_BRIP34876            ETRVKVVKNKVAPPFRQAEFQILYGKGIYLNGEIVDLAVLHGFVEKSGAW
Pseudomonas_syringae_BRIP34881            ETRVKVVKNKVAPPFRQAEFQILYGKGIYLNGEIVDLAVLHGFVEKSGAW

Pseudomonas_syringae_UMAF0158             KSGAWYSYQGSKIGQGKANSAKFLADNPEICKALEKQIRDKLLTPGVDTK
Pseudomonas_fluorescens_Pf_5              KSGAWYSYQGNKIGQGKANSAKFLQDNPEIGNALEKQIREKLLTASPDVK
Pseudomonas_syringae_tomato_DC3000        YSYQGSKIGQGKANSAKFLADNPEICKALEKQIRDKLLTPGVDTKAVGSR
Pseudomonas_syringae_phaseolicola_1448A   KSGAWYSYQGSKIGQGKANSAKFLADNPEICKALEKQIRDKLLTPGVDTK
Pseudomonas_syringae_B728a                KSGAWYSYQGSKIGQGKANSAKFLADNPEICKALEKQIRDKLLTPGVDTK
Pseudomonas_savastanoi_NCPPB_3335         AWYSYQGSKIGQGKANSAKFLADNPEICKALEKQIRDKLLTPGVDTKAVG
Pseudomonas_syringae_tomato_T1            KSGAWYSYQGSKIGQGKANSAKFLADNPEICKALEKQIRDKLLTPGVDTK
Pseudomonas_syringae_tomato_K40           YSYQGSKIGQGKANSAKFLADNPEICKALEKQIRDKLLTPGVDTKAVGSR
Pseudomonas_syringae_tomato_Max13         YSYQGSKIGQGKANSAKFLADNPEICKALEKQIRDKLLTPGVDTKAVGSR
Pseudomonas_syringae_tomato_NCPPB_1108    YSYQGSKIGQGKANSAKFLADNPEICKALEKQIRDKLLTPGVDTKAVGSR
Pseudomonas_syringae_642                  YSYQGSKIGQGKANSAKFLADNPEICKALEKQIRDKLLTPGVDTKAVGSR
Pseudomonas_syringae_aesculi_0893_23      KSGAWYSYQGSKIGQGKANSAKFLADNPEICKALEKQIRDKLLTPGVDTK
Pseudomonas_syringae_morsprunorum_M302280 KSGAWYSYQGSKIGQGKANSAKFLADNPEICKALEKQIRDKLLTPGVDTK
Pseudomonas_syringae_mori_301020          KSGAWYSYQGSKIGQGKANSAKFLADNPEICKALEKQIRDKLLTPGVDTK
Pseudomonas_syringae_japonica_M301072     KSGAWYSYQGSKIGQGKANSAKFLADNPEICKALEKQIRDKLLTPGVDTK
Pseudomonas_syringae_Cit_7                KSGAWYSYQGSKIGQGKANSAKFLADNPEICKALEKQIRDKLLTPGVDTK
Pseudomonas_syringae_maculicola_ES4326    KSGAWYSYQGSKIGQGKANSAKFLADNPEICKALEKQIRDKLLTPGVDTK
Pseudomonas_syringae_lachrymans_M302278   YSYQGSKIGQGKANSAKFLADNPEICKALEKQIRDKLLTPGVDTKAVGSR
Pseudomonas_syringae_tabaci_ATCC_11528    KSGAWYSYQGSKIGQGKANSAKFLADNPEICKALEKQIRDKLLTPGVDTK
Pseudomonas_syringae_glycinea_B076        YSYQGSKIGQGKANSAKFLADNPEICKALEKQIRDKLLTPGVDTKAVGSR
Pseudomonas_syringae_glycinea_race_4      YSYQGSKIGQGKANSAKFLADNPEICKALEKQIRDKLLTPGVDTKAVGSR
Pseudomonas_syringae_B64                  KSGAWYSYQGSKIGQGKANSAKFLADNPEICKALEKQIRDKLLTPGVDTK
Pseudomonas_syringae_oryzae_1_6           KSGAWYSYQGSKIGQGKANSAKFLADNPEICKALEKQIRDKLLTPGVDTK
Pseudomonas_syringae_avellanae_ISPaVe037  YSYQGSKIGQGKANSAKFLADNPEICKALEKQIRDKLLTPGVDTKAVGSR
Pseudomonas_syringae_BRIP39023            YSYQGSKIGQGKANSAKFLADNPEICKALEKQIRDKLLTPGVDTKAVGSR
Pseudomonas_syringae_BRIP34876            YSYQGSKIGQGKANSAKFLADNPEICKALEKQIRDKLLTPGVDTKAVGSR
Pseudomonas_syringae_BRIP34881            YSYQGSKIGQGKANSAKFLADNPEICKALEKQIRDKLLTPGVDTKAVGSR

Pseudomonas_syringae_UMAF0158             AVGSREAVAADDMSEADVDIMQISVNEFLTPRHIDVQVVSPTRAKITLEP
Pseudomonas_fluorescens_Pf_5              ANPVKETEDDMADADIMQISVNEFLTPRHIDVQVVSPTRAKITLEPLERG
Pseudomonas_syringae_tomato_DC3000        EAVVADDVAEADADSMQISVNEFLTPRHIDVQVVSPTRAKITLEPLERGF
Pseudomonas_syringae_phaseolicola_1448A   AVGSREAAVADDMAEADADIMQISVNEFLTPRHIDVQVVSPTRAKITLEP
Pseudomonas_syringae_B728a                AVGSREAVAADDMSEADVDIMQISVNEFLTPRHIDVQVVSPTRAKITLEP
Pseudomonas_savastanoi_NCPPB_3335         SREAVAADDMSEADVDI*MQISVNEFLTPRHIDVQVVSPTRAKITLEPLE
Pseudomonas_syringae_tomato_T1            AVGSREAVVADDVAEADADSMQISVNEFLTPRHIDVQVVSPTRAKITLEP
Pseudomonas_syringae_tomato_K40           EAVVADDVAEADADSMQISVNEFLTPRHIDVQVVSPTRAKITLEPLERGF
Pseudomonas_syringae_tomato_Max13         EAVVADDVAEADADSMQISVNEFLTPRHIDVQVVSPTRAKITLEPLERGF
Pseudomonas_syringae_tomato_NCPPB_1108    EAVVADDVAEADADSMQISVNEFLTPRHIDVQVVSPTRAKITLEPLERGF
Pseudomonas_syringae_642                  EAVAADDMSEADVDIMQISVNEFLTPRHIDVQVVSPTRAKITLEPLERGF
Pseudomonas_syringae_aesculi_0893_23      AVGSREAAVADDMAEADADIMQISVNEFLTPRHIDVQVVSPTRAKITLEP
Pseudomonas_syringae_morsprunorum_M302280 AVGSREAVVADDVAEADADSMQISVNEFLTPRHIDVQVVSPTRAKITLEP
Pseudomonas_syringae_mori_301020          AVGSREAAVADDMAEADADIMQISVNEFLTPRHIDVQVVSPTRAKITLEP
Pseudomonas_syringae_japonica_M301072     AVGSREAVAADDMSEADVDIMQISVNEFLTPRHIDVQVVSPTRAKITLEP
Pseudomonas_syringae_Cit_7                AVGSREAVAADDMSEADVDIMQISVNEFLTPRHIDVQVVSPTRAKITLEP
Pseudomonas_syringae_maculicola_ES4326    AVGSREAVVTDDVAEADADIMQISVNEFLTPRHIDVQVVSPTRAKITLEP
Pseudomonas_syringae_lachrymans_M302278   EAVVADDVAEADADSMQISVNEFLTPRHIDVQVVSPTRAKITLEPLERGF
Pseudomonas_syringae_tabaci_ATCC_11528    AVGSREAAVADDMAEADADIMQISVNEFLTPRHIDVQVVSPTRAKITLEP
Pseudomonas_syringae_glycinea_B076        EAAVADDMAEADADIMQISVNEFLTPRHIDVQVVSPTRAKITLEPLERGF
Pseudomonas_syringae_glycinea_race_4      EAAVADDMAEADADIMQISVNEFLTPRHIDVQVVSPTRAKITLEPLERGF
Pseudomonas_syringae_B64                  AVGSREAVAADDMSEADVDIMQISVNEFLTPRHIDVQVVSPTRAKITLEP
Pseudomonas_syringae_oryzae_1_6           AVGSREAVVAADVAEADADIMQISVNEFLTPRHIDVQVVSPTRAKITLEP
Pseudomonas_syringae_avellanae_ISPaVe037  EAVAADDMSEADVDIMQISVNEFLTPRHIDVQVVSPTRAKITLEPLERGF
Pseudomonas_syringae_BRIP39023            EAVAADDMSEADVDIMQISVNEFLTPRHIDVQVVSPTRAKITLEPLERGF
Pseudomonas_syringae_BRIP34876            EAVAADDMSEADVDIMQISVNEFLTPRHIDVQVVSPTRAKITLEPLERGF
Pseudomonas_syringae_BRIP34881            EAVAADDMSEADVDIMQISVNEFLTPRHIDVQVVSPTRAKITLEPLERGF

Pseudomonas_syringae_UMAF0158             LERGFGHTLGNALRRILLSSMPGCAVVEAEIDGVLHEYSAIEGVQEDVIE
Pseudomonas_fluorescens_Pf_5              FGHTLGNALRRILLSSMPGCAVVEAEIDGVLHEYSAIEGVQEDVIEILLN
Pseudomonas_syringae_tomato_DC3000        GHTLGNALRRILLSSMPGCAVVEAEIDGVLHEYSAIEGVQEDVIEILLNL
Pseudomonas_syringae_phaseolicola_1448A   LERGFGHTLGNALRRILLSSMPGCAVVEAEIDGVLHEYSAIEGVQEDVIE
Pseudomonas_syringae_B728a                LERGFGHTLGNALRRILLSSMPGCAVVEAEIDGVLHEYSAIEGVQEDVIE
Pseudomonas_savastanoi_NCPPB_3335         RGFGHTLGNALRRILLSSMPGCAVVEAEIDGVLHEYSAIEGVQEDVIEIL
Pseudomonas_syringae_tomato_T1            LERGFGHTLGNALRRILLSSMPGCAVVEAEIDGVLHEYSAIEGVQEDVIE
Pseudomonas_syringae_tomato_K40           GHTLGNALRRILLSSMPGCAVVEAEIDGVLHEYSAIEGVQEDVIEILLNL
Pseudomonas_syringae_tomato_Max13         GHTLGNALRRILLSSMPGCAVVEAEIDGVLHEYSAIEGVQEDVIEILLNL
Pseudomonas_syringae_tomato_NCPPB_1108    GHTLGNALRRILLSSMPGCAVVEAEIDGVLHEYSAIEGVQEDVIEILLNL
Pseudomonas_syringae_642                  GHTLGNALRRILLSSMPGCAVVEAEIDGVLHEYSAIEGVQEDVIEILLNL
Pseudomonas_syringae_aesculi_0893_23      LERGFGHTLGNALRRILLSSMPGCAVVEAEIDGVLHEYSAIEGVQEDVIE
Pseudomonas_syringae_morsprunorum_M302280 LERGFGHTLGNALRRILLSSMPGCAVVEAEIDGVLHEYSAIEGVQEDVIE
Pseudomonas_syringae_mori_301020          LERGFGHTLGNALRRILLSSMPGCAVVEAEIGGVLHEYSAIEGVQEDVIE
Pseudomonas_syringae_japonica_M301072     LERGFGHTLGNALRRILLSSMPGCAVVEAEIDGVLHEYSAIEGVQEDVIE
Pseudomonas_syringae_Cit_7                LERGFGHTLGNALRRILLSSMPGCAVVEAEIDGVLHEYSAIEGVQEDVIE
Pseudomonas_syringae_maculicola_ES4326    LERGFGHTLGNALRRILLSSMPGCAVVEAEIDGVLHEYSAIEGVQEDVIE
Pseudomonas_syringae_lachrymans_M302278   GHTLGNALRRILLSSMPGCAVVEAEIDGVLHEYSAIEGVQEDVIEILLNL
Pseudomonas_syringae_tabaci_ATCC_11528    LERGFGHTLGNALRRILLSSMPGCAVVEAEIDGVLHEYSAIEGVQEDVIE
Pseudomonas_syringae_glycinea_B076        GHTLGNALRRILLSSMPGCAVVEAEIDGVLHEYSAIEGVQEDVIEILLNL
Pseudomonas_syringae_glycinea_race_4      GHTLGNALRRILLSSMPGCAVVEAEIDGVLHEYSAIEGVQEDVIEILLNL
Pseudomonas_syringae_B64                  LERGFGHTLGNALRRILLSSMPGCAVVEAEIDGVLHEYSAIEGVQEDVIE
Pseudomonas_syringae_oryzae_1_6           LERGFGHTLGNALRRILLSSMPGCAVVEAEIDGVLHEYSAIEGVQEDVIE
Pseudomonas_syringae_avellanae_ISPaVe037  GHTLGNALRRILLSSMPGCAVVEAEIDGVLHEYSAIEGVQEDVIEILLNL
Pseudomonas_syringae_BRIP39023            GHTLGNALRRILLSSMPGCAVVEAEIDGVLHEYSAIEGVQEDVIEILLNL
Pseudomonas_syringae_BRIP34876            GHTLGNALRRILLSSMPGCAVVEAEIDGVLHEYSAIEGVQEDVIEILLNL
Pseudomonas_syringae_BRIP34881            GHTLGNALRRILLSSMPGCAVVEAEIDGVLHEYSAIEGVQEDVIEILLNL

Pseudomonas_syringae_UMAF0158             ILLNLKGLAIKLHGRDEVTLTLSKKGSGVVTAADIQLDHDVEIVNPDHVI
Pseudomonas_fluorescens_Pf_5              LKGLAIKLHGRDEVTLTLSKKGSGVVTAADIQLDHDVEIVNPDHVIANLA
Pseudomonas_syringae_tomato_DC3000        KGLAIKLHGRDEVTLTLSKKGSGVVTAADIQLDHDVEIVNPDHVIANLAS
Pseudomonas_syringae_phaseolicola_1448A   ILLNLKGLAIKLHGRDEVTLTLSKKGSGVVTAADIQLDHDVEIVNPDHVI
Pseudomonas_syringae_B728a                ILLNLKGLAIKLHGRDEVTLTLSKKGSGVVTAADIQLDHDVEIVNPDHVI
Pseudomonas_savastanoi_NCPPB_3335         LNLKGLAIKLHGRDEVTLTLSKKGSGVVTAADIQLDHDVEIVNPDHVIAN
Pseudomonas_syringae_tomato_T1            ILLNLKGLAIKLHGRDEVTLTLSKKGSGVVTAADIQLDHDVEIVNPDHVI
Pseudomonas_syringae_tomato_K40           KGLAIKLHGRDEVTLTLSKKGSGVVTAADIQLDHDVEIVNPDHVIANLAS
Pseudomonas_syringae_tomato_Max13         KGLAIKLHGRDEVTLTLSKKGSGVVTAADIQLDHDVEIVNPDHVIANLAS
Pseudomonas_syringae_tomato_NCPPB_1108    KGLAIKLHGRDEVTLTLSKKGSGVVTAADIQLDHDVEIVNPDHVIANLAS
Pseudomonas_syringae_642                  KGLAIKLHGRDEVTLTLSKKGSGVVTAADIQLDHDVEIVNPDHVIANLAS
Pseudomonas_syringae_aesculi_0893_23      ILLNLKGLAIKLHGRDEVTLTLSKKGSGVVTAADIQLDHDVEIVNPDHVI
Pseudomonas_syringae_morsprunorum_M302280 ILLNLKGLAIKLHGRDEVTLTLSKKGSGVVTAADIQLDHDVEIVNPDHVI
Pseudomonas_syringae_mori_301020          ILLNLKGLAIKLHGRDEVTLTLSKKGSGVVTAADIQLDHDVEIVNPDHVI
Pseudomonas_syringae_japonica_M301072     ILLNLKGLAIKLHGRDEVTLTLSKKGSGVVTAADIQLDHDVEIVNPDHVI
Pseudomonas_syringae_Cit_7                ILLNLKGLAIKLHGRDEVTLTLSKKGSGVVTAADIQLDHDVEIVNPDHVI
Pseudomonas_syringae_maculicola_ES4326    ILLNLKGLAIKLHGRDEVTLTLSKKGSGVVTAADIQLDHDVEIVNPDHVI
Pseudomonas_syringae_lachrymans_M302278   KGLAIKLHGRDEVTLTLSKKGSGVVTAADIQLDHDVEIVNPDHVIANLAS
Pseudomonas_syringae_tabaci_ATCC_11528    ILLNLKGLAIKLHGRDEVTLTLSKKGSGVVTAADIQLDHDVEIVNPDHVI
Pseudomonas_syringae_glycinea_B076        KGLAIKLHGRDEVTLTLSKKGSGVVTAADIQLDHDVEIVNPDHVIANLAS
Pseudomonas_syringae_glycinea_race_4      KGLAIKLHGRDEVTLTLSKKGSGVVTAADIQLDHDVEIVNPDHVIANLAS
Pseudomonas_syringae_B64                  ILLNLKGLAIKLHGRDEVTLTLSKKGSGVVTAADIQLDHDVEIVNPDHVI
Pseudomonas_syringae_oryzae_1_6           ILLNLKGLAIKLHGRDEVTLTLSKKGSGVVTAADIQLDHDVEIVNPDHVI
Pseudomonas_syringae_avellanae_ISPaVe037  KGLAIKLHGRDEVTLTLSKKGSGVVTAADIQLDHDVEIVNPDHVIANLAS
Pseudomonas_syringae_BRIP39023            KGLAIKLHGRDEVTLTLSKKGSGVVTAADIQLDHDVEIVNPDHVIANLAS
Pseudomonas_syringae_BRIP34876            KGLAIKLHGRDEVTLTLSKKGSGVVTAADIQLDHDVEIVNPDHVIANLAS
Pseudomonas_syringae_BRIP34881            KGLAIKLHGRDEVTLTLSKKGSGVVTAADIQLDHDVEIVNPDHVIANLAS

Pseudomonas_syringae_UMAF0158             ANLASNGVLNMKLTVARGRGYEPADSRQSDEDESRSIGRLQLDSSFSPVR
Pseudomonas_fluorescens_Pf_5              SNGALNMKLVVARGRGYEPADSRQSDEDESRSIGRLQLDSSFSPVRRIAY
Pseudomonas_syringae_tomato_DC3000        NGVLNMKLTVARGRGYEPADSRQSDEDESRSIGRLQLDSSFSPVRRIAYV
Pseudomonas_syringae_phaseolicola_1448A   ANLASNGVLNMKLTVARGRGYEPADSRQSDEDESRSIGRLQLDSSFSPVR
Pseudomonas_syringae_B728a                ANLASNGVLNMKLTVARGRGYEPADSRQSDEDESRSIGRLQLDSSFSPVR
Pseudomonas_savastanoi_NCPPB_3335         LASNGVLNMKLTVARGRGYEPADSRQSDEDESRSIGRLQLDSSFSPVRRI
Pseudomonas_syringae_tomato_T1            ANLASNGVLNMKLTVARGRGYEPADSRQSDEDESRSIGRLQLDSSFSPVR
Pseudomonas_syringae_tomato_K40           NGVLNMKLTVARGRGYEPADSRQSDEDESRSIGRLQLDSSFSPVRRIAYV
Pseudomonas_syringae_tomato_Max13         NGVLNMKLTVARGRGYEPADSRQSDEDESRSIGRLQLDSSFSPVRRIAYV
Pseudomonas_syringae_tomato_NCPPB_1108    NGVLNMKLTVARGRGYEPADSRQSDEDESRSIGRLQLDSSFSPVRRIAYV
Pseudomonas_syringae_642                  NGVLNMKLTVARGRGYEPADSRQSDEDESRSIGRLQLDSSFSPVRRIAYV
Pseudomonas_syringae_aesculi_0893_23      ANLASNGVLNMKLTVARGRGYEPADSRQSDEDESRSIGRLQLDSSFSPVR
Pseudomonas_syringae_morsprunorum_M302280 ANLASNGVLNMKLTVARGRGYEPADSRQSDEDESRSIGRLQLDSSFSPVR
Pseudomonas_syringae_mori_301020          ANLASNGVLNMKLTVARGRGYEPADSRQSDEDESRSIGRLQLDSSFSPVR
Pseudomonas_syringae_japonica_M301072     ANLASNGVLNMKLTVARGRGYEPADSRQSDEDESRSIGRLQLDSSFSPVR
Pseudomonas_syringae_Cit_7                ANLASNGVLNMKLTVARGRGYEPADSRQSDEDESRSIGRLQLDSSFSPVR
Pseudomonas_syringae_maculicola_ES4326    ANLASNGALNMKLTVARGRGYEPADSRQSDEDESRSIGRLQLDSSFSPVR
Pseudomonas_syringae_lachrymans_M302278   NGVLNMKLTVARGRGYEPADSRQSDEDESRSIGRLQLDSSFSPVRRIAYV
Pseudomonas_syringae_tabaci_ATCC_11528    ANLASNGVLNMKLTVARGRGYEPADSRQSDEDESRSIGRLQLDSSFSPVR
Pseudomonas_syringae_glycinea_B076        NGVLNMKLTVARGRGYEPADSRQSDEDESRSIGRLQLDSSFSPVRRIAYV
Pseudomonas_syringae_glycinea_race_4      NGVLNMKLTVARGRGYEPADSRQSDEDESRSIGRLQLDSSFSPVRRIAYV
Pseudomonas_syringae_B64                  ANLASNGVLNMKLTVARGRGYEPADSRQSDEDESRSIGRLQLDSSFSPVR
Pseudomonas_syringae_oryzae_1_6           ANLASNGVLNMKLTVARGRGYEPADSRQSDEDESRSIGRLQLDSSFSPVR
Pseudomonas_syringae_avellanae_ISPaVe037  NGVLNMKLTVARGRGYEPADSRQSDEDESRSIGRLQLDSSFSPVRRIAYV
Pseudomonas_syringae_BRIP39023            NGVLNMKLTVARGRGYEPADSRQSDEDESRSIGRLQLDSSFSPVRRIAYV
Pseudomonas_syringae_BRIP34876            NGVLNMKLTVARGRGYEPADSRQSDEDESRSIGRLQLDSSFSPVRRIAYV
Pseudomonas_syringae_BRIP34881            NGVLNMKLTVARGRGYEPADSRQSDEDESRSIGRLQLDSSFSPVRRIAYV

Pseudomonas_syringae_UMAF0158             RIAYVVENARVEQRTNLDKLVIDLETNGTLDPEEAIRRAATILQQQLAAF
Pseudomonas_fluorescens_Pf_5              VVENARVEQRTNLDKLVIDLETNGTLDPEEAIRRAATILQQQLAAFVDLK
Pseudomonas_syringae_tomato_DC3000        VENARVEQRTNLDKLVIDLETNGTLDPEEAIRRAATILQQQLAAFVDLKG
Pseudomonas_syringae_phaseolicola_1448A   RIAYVVENARVEQRTNLDKLVIDLETNGTLDPEEAIRRAATILQQQLAAF
Pseudomonas_syringae_B728a                RIAYVVENARVEQRTNLDKLVIDLETNGTLDPEEAIRRAATILQQQLAAF
Pseudomonas_savastanoi_NCPPB_3335         AYVVENARVEQRTNLDKLVIDLETNGTLDPEEAIRRAATILQQQLAAFVD
Pseudomonas_syringae_tomato_T1            RIAYVVENARVEQRTNLDKLVIDLETNGTLDPEEAIRRAATILQQQLAAF
Pseudomonas_syringae_tomato_K40           VENARVEQRTNLDKLVIDLETNGTLDPEEAIRRAATILQQQLAAFVDLKG
Pseudomonas_syringae_tomato_Max13         VENARVEQRTNLDKLVIDLETNGTLDPEEAIRRAATILQQQLAAFVDLKG
Pseudomonas_syringae_tomato_NCPPB_1108    VENARVEQRTNLDKLVIDLETNGTLDPEEAIRRAATILQQQLAAFVDLKG
Pseudomonas_syringae_642                  VENARVEQRTNLDKLVIDLETNGTLDPEEAIRRAATILQQQLAAFVDLKG
Pseudomonas_syringae_aesculi_0893_23      RIAYVVENARVEQRTNLDKLVIDLETNGTLDPEEAIRRAATILQQQLAAF
Pseudomonas_syringae_morsprunorum_M302280 RIAYVVENARVEQRTNLDKLVIDLETNGTLDPEEAIRRAATILQQQLAAF
Pseudomonas_syringae_mori_301020          RIAYVVENARVEQRTNLDKLVIDLETNGTLDPEEAIRRAATILQQQLAAF
Pseudomonas_syringae_japonica_M301072     RIAYVVENARVEQRTNLDKLVIDLETNGTLDPEEAIRRAATILQQQLAAF
Pseudomonas_syringae_Cit_7                RIAYVVENARVEQRTNLDKLVIDLETNGTLDPEEAIRRAATILQQQLAAF
Pseudomonas_syringae_maculicola_ES4326    RIAYVVENARVEQRTNLDKLVIDLETNGTLDPEEAIRRAATILQQQLAAF
Pseudomonas_syringae_lachrymans_M302278   VENARVEQRTNLDKLVIDLETNGTLDPEEAIRRAATILQQQLAAFVDLKG
Pseudomonas_syringae_tabaci_ATCC_11528    RIAYVVENARVEQRTNLDKLVIDLETNGTLDPEEAIRRAATILQQQLAAF
Pseudomonas_syringae_glycinea_B076        VENARVEQRTNLDKLVIDMETNGTLDPEEAIRRAATILQQQLAAFVDLKG
Pseudomonas_syringae_glycinea_race_4      VENARVEQRTNLDKLVIDMETNGTLDPEEAIRRAATILQQQLAAFVDLKG
Pseudomonas_syringae_B64                  RIAYVVENARVEQRTNLDKLVIDLETNGTLDPEEAIRRAATILQQQLAAF
Pseudomonas_syringae_oryzae_1_6           RIAYVVENARVEQRTNLDKLVIDLETNGTLDPEEAIRRAATILQQQLAAF
Pseudomonas_syringae_avellanae_ISPaVe037  VENARVEQRTNLDKLVIDLETNGTLDPEEAIRRAATILQQQLAAFVDLKG
Pseudomonas_syringae_BRIP39023            VENARVEQRTNLDKLVIDLETNGTLDPEEAIRRAATILQQQLAAFVDLKG
Pseudomonas_syringae_BRIP34876            VENARVEQRTNLDKLVIDLETNGTLDPEEAIRRAATILQQQLAAFVDLKG
Pseudomonas_syringae_BRIP34881            VENARVEQRTNLDKLVIDLETNGTLDPEEAIRRAATILQQQLAAFVDLKG

Pseudomonas_syringae_UMAF0158             VDLKGDSEPVVIEQEDEIDPILLRPVDDLELTVRSANCLKAENIYYIGDL
Pseudomonas_fluorescens_Pf_5              GDSEPVVVEQEDEIDPILLRPVDDLELTVRSANCLKAENIYYIGDLIQRT
Pseudomonas_syringae_tomato_DC3000        DSEPVVIEQEDEIDPILLRPVDDLELTVRSANCLKAENIYYIGDLIQRTE
Pseudomonas_syringae_phaseolicola_1448A   VDLKGDSEPVVIEQEDEIDPILLRPVDDLELTVRSANCLKAENIYYIGDL
Pseudomonas_syringae_B728a                VDLKGDSEPVVIEQEDEIDPILLRPVDDLELTVRSANCLKAENIYYIGDL
Pseudomonas_savastanoi_NCPPB_3335         LKGDSEPVVIEQEDEIDPILLRPVDDLELTVRSANCLKAENIYYIGDLIQ
Pseudomonas_syringae_tomato_T1            VDLKGDSEPVVIEQEDEIDPILLRPVDDLELTVRSANCLKAENIYYIGDL
Pseudomonas_syringae_tomato_K40           DSEPVVIEQEDEIDPILLRPVDDLELTVRSANCLKAENIYYIGDLIQRTE
Pseudomonas_syringae_tomato_Max13         DSEPVVIEQEDEIDPILLRPVDDLELTVRSANCLKAENIYYIGDLIQRTE
Pseudomonas_syringae_tomato_NCPPB_1108    DSEPVVIEQEDEIDPILLRPVDDLELTVRSANCLKAENIYYIGDLIQRTE
Pseudomonas_syringae_642                  DSEPVVIEQEDEIDPILLRPVDDLELTVRSANCLKAENIYYIGDLIQRTE
Pseudomonas_syringae_aesculi_0893_23      VDLKGDSEPVVIEQEDEIDPILLRPVDDLELTVRSANCLKAENIYYIGDL
Pseudomonas_syringae_morsprunorum_M302280 VDLKGDSEPVVIEQEDEIDPILLRPVDDLELTVRSANCLKAENIYYIGDL
Pseudomonas_syringae_mori_301020          VDLKGDSEPVVIEQEDEIDPILLRPVDDLELTVRSANCLKAENIYYIGDL
Pseudomonas_syringae_japonica_M301072     VDLKGDSEPVVIEQEDEIDPILLRPVDDLELTVRSANCLKAENIYYIGDL
Pseudomonas_syringae_Cit_7                VDLKGDSEPVVIEQEDEIDPILLRPVDDLELTVRSANCLKAENIYYIGDL
Pseudomonas_syringae_maculicola_ES4326    VDLKGDSEPVVIEQEDEIDPILLRPVDDLELTVRSANCLKAENIYYIGDL
Pseudomonas_syringae_lachrymans_M302278   DSEPVVIEQEDEIDPILLRPVYDLELTVRSANCLKAENIYYIGDLIQRTE
Pseudomonas_syringae_tabaci_ATCC_11528    VDLKGDSEPVVIEQEDEIDPILLRPVDDLELTVRSANCLKAENIYYIGDL
Pseudomonas_syringae_glycinea_B076        DSEPVVIEQEDEIDPILLRPVDDLELTVRSANCLKAENIYYIGDLIQRTE
Pseudomonas_syringae_glycinea_race_4      DSEPVVIEQEDEIDPILLRPVDDLELTVRSANCLKAENIYYIGDLIQRTE
Pseudomonas_syringae_B64                  VDLKGDSEPVVIEQEDEIDPILLRPVDDLELTVRSANCLKAENIYYIGDL
Pseudomonas_syringae_oryzae_1_6           VDLKGDSEPVVIEQEDEIDPILLRPVDDLELTVRSANCLKAENIYYIGDL
Pseudomonas_syringae_avellanae_ISPaVe037  DSEPVVIEQEDEIDPILLRPVDDLELTVRSANCLKAENIYYIGDLIQRTE
Pseudomonas_syringae_BRIP39023            DSEPVVIEQEDEIDPILLRPVDDLELTVRSANCLKAENIYYIGDLIQRTE
Pseudomonas_syringae_BRIP34876            DSEPVVIEQEDEIDPILLRPVDDLELTVRSANCLKAENIYYIGDLIQRTE
Pseudomonas_syringae_BRIP34881            DSEPVVIEQEDEIDPILLRPVDDLELTVRSANCLKAENIYYIGDLIQRTE

Pseudomonas_syringae_UMAF0158             IQRTEVELLKTPNLGKKSLTEIKDVLASRGLSLGMRLDNWPPASLKKDDK
Pseudomonas_fluorescens_Pf_5              EVELLKTPNLGKKSLTEIKDVLASRGLSLGMRLDNWPPASLKKDDKATAM
Pseudomonas_syringae_tomato_DC3000        VELLKTPNLGKKSLTEIKDVLASRGLSLGMRLDNWPPASLKKDDKATAMA
Pseudomonas_syringae_phaseolicola_1448A   IQRTEVELLKTPNLGKKSLTEIKDVLASRGLSLGMRLDNWPPASLKKDDK
Pseudomonas_syringae_B728a                IQRTEVELLKTPNLGKKSLTEIKDVLASRGLSLGMRLDNWPPASLKKDDK
Pseudomonas_savastanoi_NCPPB_3335         RTEVELLKTPNLGKKSLTEIKDVLASRGLSLGMRLDNWPPASLKKDDKAT
Pseudomonas_syringae_tomato_T1            IQRTEVELLKTPNLGKKSLTEIKDVLASRGLSLGMRLDNWPPASLKKDDK
Pseudomonas_syringae_tomato_K40           VELLKTPNLGKKSLTEIKDVLASRGLSLGMRLDNWPPASLKKDDKATAMA
Pseudomonas_syringae_tomato_Max13         VELLKTPNLGKKSLTEIKDVLASRGLSLGMRLDNWPPASLKKDDKATAMA
Pseudomonas_syringae_tomato_NCPPB_1108    VELLKTPNLGKKSLTEIKDVLASRGLSLGMRLDNWPPASLKKDDKATAMA
Pseudomonas_syringae_642                  VELLKTPNLGKKSLTEIKDVLASRGLSLGMRLDNWPPASLKKDDKATAMA
Pseudomonas_syringae_aesculi_0893_23      IQRTEVELLKTPNLGKKSLTEIKDVLASRGLSLGMRLDNWPPASLKKDDK
Pseudomonas_syringae_morsprunorum_M302280 IQRTEVELLKTPNLGKKSLTEIKDVLASRGLSLGMRLDNWPPASLKKDDK
Pseudomonas_syringae_mori_301020          IQRTEVELLKTPNLGKKSLTEIKDVLASRGLSLGMRLDNWPPASLKKDDK
Pseudomonas_syringae_japonica_M301072     IQRTEVELLKTPNLGKKSLTEIKDVLASRGLSLGMRLDNWPPASLKKDDK
Pseudomonas_syringae_Cit_7                IQRTEVELLKTPNLGKKSLTEIKDVLASRGLSLGMRLDNWPPASLKKDDK
Pseudomonas_syringae_maculicola_ES4326    IQRTEVELLKTPNLGKKSLTEIKDVLASRGLSLGMRLDNWPPASLKKDDK
Pseudomonas_syringae_lachrymans_M302278   VELLKTPNLGKKSLTEIKDVLASRSLSLGMRLDNWPPASLKKDDKATAMA
Pseudomonas_syringae_tabaci_ATCC_11528    IQRTEVELLKTPNLGKKSLTEIKDVLASRGLSLGMRLDNWPPASLKKDDK
Pseudomonas_syringae_glycinea_B076        VELLKTPNLGKKSLTEIKDVLASRGLSLGMRLDNWPPASLKKDDKATAMA
Pseudomonas_syringae_glycinea_race_4      VELLKTPNLGKKSLTEIKDVLASRGLSLGMRLDNWPPASLKKDDKATAMA
Pseudomonas_syringae_B64                  IQRTEVELLKTPNLGKKSLTEIKDVLASRGLSLGMRLDNWPPASLKKDDK
Pseudomonas_syringae_oryzae_1_6           IQRTEVELLKTPNLGKKSLTEIKDVLASRGLSLGMRLDNWPPASLKKDDK
Pseudomonas_syringae_avellanae_ISPaVe037  VELLKTPNLGKKSLTEIKDVLASRGLSLGMRLDNWPPASLKKDDKATAMA
Pseudomonas_syringae_BRIP39023            VELLKTPNLGKKSLTEIKDVLASRGLSLGMRLDNWPPASLKKDDKATAMA
Pseudomonas_syringae_BRIP34876            VELLKTPNLGKKSLTEIKDVLASRGLSLGMRLDNWPPASLKKDDKATAMA
Pseudomonas_syringae_BRIP34881            VELLKTPNLGKKSLTEIKDVLASRGLSLGMRLDNWPPASLKKDDKATAMA

Pseudomonas_syringae_UMAF0158             ATAMAYSYTEKKRIRKDFSKLPDVMDVPYLLAIQLDSYREFLQAGATKDQ
Pseudomonas_fluorescens_Pf_5              AYSYTEKKRIRKDFSKLPDVMDVPYLLAIQLDSYREFLQAGATKDQFRDV
Pseudomonas_syringae_tomato_DC3000        YSYTEKKRIRKDFSKLPDVMDVPYLLAIQLDSYREFLQAGATKDQFRDVG
Pseudomonas_syringae_phaseolicola_1448A   ATAMAYSYTEKKRIRKDFSKLPDVMDVPYLLAIQLDSYREFLQAGATKDQ
Pseudomonas_syringae_B728a                ATAMAYSYTEKKRIRKDFSKLPDVMDVPYLLAIQLDSYREFLQAGATKDQ
Pseudomonas_savastanoi_NCPPB_3335         A*MAYSYTEKKRIRKDFSKLPDVMDVPYLLAIQLDSYREFLQAGATKDQF
Pseudomonas_syringae_tomato_T1            ATAMAYSYTEKKRIRKDFSKLPDVMDVPYLLAIQLDSYREFLQAGATKDQ
Pseudomonas_syringae_tomato_K40           YSYTEKKRIRKDFSKLPDVMDVPYLLAIQLDSYREFLQAGATKDQFRDVG
Pseudomonas_syringae_tomato_Max13         YSYTEKKRIRKDFSKLPDVMDVPYLLAIQLDSYREFLQAGATKDQFRDVG
Pseudomonas_syringae_tomato_NCPPB_1108    YSYTEKKRIRKDFSKLPDVMDVPYLLAIQLDSYREFLQAGATKDQFRDVG
Pseudomonas_syringae_642                  YSYTEKKRIRKDFSKLPDVMDVPYLLAIQLDSYREFLQAGATKDQFRDVG
Pseudomonas_syringae_aesculi_0893_23      ATAMAYSYTEKKRIRKDFSKLPDVMDVPYLLAIQLDSYREFLQAGATKDQ
Pseudomonas_syringae_morsprunorum_M302280 ATAMAYSYTEKKRIRKDFSKLPDVMDVPYLLAIQLDSYREFLQAGATKDQ
Pseudomonas_syringae_mori_301020          ATAMAYSYTEKKRIRKDFSKLPDVMDVPYLLAIQLDSYREFLQAGATKDQ
Pseudomonas_syringae_japonica_M301072     ATAMAYSYTEKKRIRKDFSKLPDVMDVPYLLAIQLDSYREFLQAGATKDQ
Pseudomonas_syringae_Cit_7                ATAMAYSYTEKKRIRKDFSKLPDVMDVPYLLAIQLDSYREFLQAGATKDQ
Pseudomonas_syringae_maculicola_ES4326    ATAMAYSYTEKKRIRKDFSKLPDVMDVPYLLAIQLDSYREFLQAGATKDQ
Pseudomonas_syringae_lachrymans_M302278   YSYTEKKRIRKDFSKLPDVMDVPYLLAIQLDSYREFLQAGATKDQFRDVG
Pseudomonas_syringae_tabaci_ATCC_11528    ATAMAYSYTEKKRIRKDFSKLPDVMDVPYLLAIQLDSYREFLQAGATKDQ
Pseudomonas_syringae_glycinea_B076        YSYTEKKRIRKDFSKLPDVMDVPYLLAIQLDSYREFLQAGATKDQFRDVG
Pseudomonas_syringae_glycinea_race_4      YSYTEKKRIRKDFSKLPDVMDVPYLLAIQLDSYREFLQAGATKDQFRDVG
Pseudomonas_syringae_B64                  ATAMAYSYTEKKRIRKDFSKLPDVMDVPYLLAIQLDSYREFLQAGATKDQ
Pseudomonas_syringae_oryzae_1_6           ATAMAYSYTEKKRIRKDFSKLPDVMDVPYLLAIQLDSYREFLQAGATKDQ
Pseudomonas_syringae_avellanae_ISPaVe037  YSYTEKKRIRKDFSKLPDVMDVPYLLAIQLDSYREFLQAGATKDQFRDVG
Pseudomonas_syringae_BRIP39023            YSYTEKKRIRKDFSKLPDVMDVPYLLAIQLDSYREFLQAGATKDQFRDVG
Pseudomonas_syringae_BRIP34876            YSYTEKKRIRKDFSKLPDVMDVPYLLAIQLDSYREFLQAGATKDQFRDVG
Pseudomonas_syringae_BRIP34881            YSYTEKKRIRKDFSKLPDVMDVPYLLAIQLDSYREFLQAGATKDQFRDVG

Pseudomonas_syringae_UMAF0158             FRDVGLHAAFKSVFPIISYSGNAALEYVGYRLGEPAFDVKECVLRGVTYA
Pseudomonas_fluorescens_Pf_5              GLHAAFKSVFPIISYSGNAALEYVGYRLGEPAFDVKECVLRGVTYAVPLR
Pseudomonas_syringae_tomato_DC3000        LHAAFKSVFPIISYSGNAALEYVGYRLGEPAFDVKECVLRGVTYAVPLRV
Pseudomonas_syringae_phaseolicola_1448A   FRDVGLHAAFKSVFPIISYSGNAALEYVGYRLGEPAFDVKECVLRGVTYA
Pseudomonas_syringae_B728a                FRDVGLHAAFKSVFPIISYSGNAALEYVGYRLGEPAFDVKECVLRGVTYA
Pseudomonas_savastanoi_NCPPB_3335         RDVGLHAAFKSVFPIISYSGNAALEYVGYRLGEPAFDVKECVLRGVTYAV
Pseudomonas_syringae_tomato_T1            FRDVGLHAAFKSVFPIISYSGNAALEYVGYRLGEPAFDVKECVLRGVTYA
Pseudomonas_syringae_tomato_K40           LHAAFKSVFPIISYSGNAALEYVGYRLGEPAFDVKECVLRGVTYAVPLRV
Pseudomonas_syringae_tomato_Max13         LHAAFKSVFPIISYSGNAALEYVGYRLGEPAFDVKECVLRGVTYAVPLRV
Pseudomonas_syringae_tomato_NCPPB_1108    LHAAFKSVFPIISYSGNAALEYVGYRLGEPAFDVKECVLRGVTYAVPLRV
Pseudomonas_syringae_642                  LHAAFKSVFPIISYSGNAALEYVGYRLGEPAFDVKECVLRGVTYAVPLRV
Pseudomonas_syringae_aesculi_0893_23      FRDVGLHAAFKSVFPIISYSGNAALEYVGYRLGEPAFDVKECVLRGVTYA
Pseudomonas_syringae_morsprunorum_M302280 FRDVGLHAAFKSVFPIISYSGNAALEYVGYRLGEPAFDVKECVLRGVTYA
Pseudomonas_syringae_mori_301020          FRDVGLHAAFKSVFPIISYSGNAALEYVGYRLGEPAFDVKECVLRGVTYA
Pseudomonas_syringae_japonica_M301072     FRDVGLHAAFKSVFPIISYSGNAALEYVGYRLGEPAFDVKECVLRGVTYA
Pseudomonas_syringae_Cit_7                FRDVGLHAAFKSVFPIISYSGNAALEYVGYRLGEPAFDVKECVLRGVTYA
Pseudomonas_syringae_maculicola_ES4326    FRDVGLHAAFKSVFPIISYSGNAALEYVGYRLGEPAFDVKECVLRGVTYA
Pseudomonas_syringae_lachrymans_M302278   LHAAFKSVFPIISYSGNAALEYVGYRLGEPAFDVKECVLRGVTYAVPLRV
Pseudomonas_syringae_tabaci_ATCC_11528    FRDVGLHAAFKSVFPIISYSGNAALEYVGYRLGEPAFDVKECVLRGVTYA
Pseudomonas_syringae_glycinea_B076        LHAAFKSVFPIISYSGNAALEYVGYRLGEPAFDVKECVLRGVTYAVPLRV
Pseudomonas_syringae_glycinea_race_4      LHAAFKSVFPIISYSGNAALEYVGYRLGEPAFDVKECVLRGVTYAVPLRV
Pseudomonas_syringae_B64                  FRDVGLHAAFKSVFPIISYSGNAALEYVGYRLGEPAFDVKECVLRGVTYA
Pseudomonas_syringae_oryzae_1_6           FRDVGLHAAFKSVFPIISYSGNAALEYVGYRLGEPAFDVKECVLRGVTYA
Pseudomonas_syringae_avellanae_ISPaVe037  LHAAFKSVFPIISYSGNAALEYVGYRLGEPAFDVKECVLRGVTYAVPLRV
Pseudomonas_syringae_BRIP39023            LHAAFKSVFPIISYSGNAALEYVGYRLGEPAFDVKECVLRGVTYAVPLRV
Pseudomonas_syringae_BRIP34876            LHAAFKSVFPIISYSGNAALEYVGYRLGEPAFDVKECVLRGVTYAVPLRV
Pseudomonas_syringae_BRIP34881            LHAAFKSVFPIISYSGNAALEYVGYRLGEPAFDVKECVLRGVTYAVPLRV

Pseudomonas_syringae_UMAF0158             VPLRVKVRLIIFDKESSNKAIKDIKEQEVYMGEIPLMTENGTFVINGTER
Pseudomonas_fluorescens_Pf_5              VKVRLIIFDKESSNKAIKDIKEQEVYMGEIPLMTENGTFVINGTERVIVS
Pseudomonas_syringae_tomato_DC3000        KVRLIIFDKESSNKAIKDIKEQEVYMGEIPLMTENGTFVINGTERVIVSQ
Pseudomonas_syringae_phaseolicola_1448A   VPLRVKVRLIIFDKESSNKAIKDIKEQEVYMGEIPLMTENGTFVINGTER
Pseudomonas_syringae_B728a                VPLRVKVRLIIFDKESSNKAIKDIKEQEVYMGEIPLMTENGTFVINGTER
Pseudomonas_savastanoi_NCPPB_3335         PLRVKVRLIIFDKESSNKAIKDIKEQEVYMGEIPLMTENGTFVINGTERV
Pseudomonas_syringae_tomato_T1            VPLRVKVRLIIFDKESSNKAIKDIKEQEVYMGEIPLMTENGTFVINGTER
Pseudomonas_syringae_tomato_K40           KVRLIIFDKESSNKAIKDIKEQEVYMGEIPLMTENGTFVINGTERVIVSQ
Pseudomonas_syringae_tomato_Max13         KVRLIIFDKESSNKAIKDIKEQEVYMGEIPLMTENGTFVINGTERVIVSQ
Pseudomonas_syringae_tomato_NCPPB_1108    KVRLIIFDKESSNKAIKDIKEQEVYMGEIPLMTENGTFVINGTERVIVSQ
Pseudomonas_syringae_642                  KVRLIIFDKESSNKAIKDIKEQEVYMGEIPLMTENGTFVINGTERVIVSQ
Pseudomonas_syringae_aesculi_0893_23      VPLRVKVRLIIFDKESSNKAIKDIKEQEVYMGEIPLMTENGTFVINGTER
Pseudomonas_syringae_morsprunorum_M302280 VPLRVKVRLIIFDKESSNKAIKDIKEQEVYMGEIPLMTENGTFVINGTER
Pseudomonas_syringae_mori_301020          VPLRVKVRLIIFDKESSNKAIKDIKEQEVYMGEIPLMTENGTFVINGTER
Pseudomonas_syringae_japonica_M301072     VPLRVKVRLIIFDKESSNKAIKDIKEQEVYMGEIPLMTENGTFVINGTER
Pseudomonas_syringae_Cit_7                VPLRVKVRLIIFDKESSNKAIKDIKEQEVYMGEIPLMTENGTFVINGTER
Pseudomonas_syringae_maculicola_ES4326    VPLRVKVRLIIFDKESSNKAIKDIKEQEVYMGEIPLMTENGTFVINGTER
Pseudomonas_syringae_lachrymans_M302278   KVRLIIFDKESSNKAIKDIKEQEVYMGEIPLMTENGTFVINGTERVIVSQ
Pseudomonas_syringae_tabaci_ATCC_11528    VPLRVKVRLIIFDKESSNKAIKDIKEQEVYMGEIPLMTENGTFVINGTER
Pseudomonas_syringae_glycinea_B076        KVRLIIFDKESSNKAIKDIKEQEVYMGEIPLMTENGTFVINGTERVIVSQ
Pseudomonas_syringae_glycinea_race_4      KVRLIIFDKESSNKAIKDIKEQEVYMGEIPLMTENGSFVINGTERVIVSQ
Pseudomonas_syringae_B64                  VPLRVKVRLIIFDKESSNKAIKDIKEQEVYMGEIPLMTENGTFVINGTER
Pseudomonas_syringae_oryzae_1_6           VPLRVKVRLIIFDKESSNKAIKDIKEQEVYMGEIPLMTENGTFVINGTER
Pseudomonas_syringae_avellanae_ISPaVe037  KVRLIIFDKESSNKAIKDIKEQEVYMGEIPLMTENGTFVINGTERVIVSQ
Pseudomonas_syringae_BRIP39023            KVRLIIFDKESSNKAIKDIKEQEVYMGEIPLMTENGTFVINGTERVIVSQ
Pseudomonas_syringae_BRIP34876            KVRLIIFDKESSNKAIKDIKEQEVYMGEIPLMTENGTFVINGTERVIVSQ
Pseudomonas_syringae_BRIP34881            KVRLIIFDKESSNKAIKDIKEQEVYMGEIPLMTENGTFVINGTERVIVSQ

Pseudomonas_syringae_UMAF0158             VIVSQLHRSPGVFFDHDRGKTHSSGKLLYSARIIPYRGSWLDFEFDPKDC
Pseudomonas_fluorescens_Pf_5              QLHRSPGVFFDHDRGKTHSSGKLLYSARIIPYRGSWLDFEFDPKDCVFVR
Pseudomonas_syringae_tomato_DC3000        LHRSPGVFFDHDRGKTHSSGKLLYSARIIPYRGSWLDFEFDPKDCVFVRI
Pseudomonas_syringae_phaseolicola_1448A   VIVSQLHRSPGVFFDHDRGKTHSSGKLLYSARIIPYRGSWLDFEFDPKDC
Pseudomonas_syringae_B728a                VIVSQLHRSPGVFFDHDRGKTHSSGKLLYSARIIPYRGSWLDFEFDPKDC
Pseudomonas_savastanoi_NCPPB_3335         IVSQLHRSPGVFFDHDRGKTHSSGKLLYSARIIPYRGSWLDFEFDPKDCV
Pseudomonas_syringae_tomato_T1            VIVSQLHRSPGVFFDHDRGKTHSSGKLLYSARIIPYRGSWLDFEFDPKDC
Pseudomonas_syringae_tomato_K40           LHRSPGVFFDHDRGKTHSSGKLLYSARIIPYRGSWLDFEFDPKDCVFVRI
Pseudomonas_syringae_tomato_Max13         LHRSPGVFFDHDRGKTHSSGKLLYSARIIPYRGSWLDFEFDPKDCVFVRI
Pseudomonas_syringae_tomato_NCPPB_1108    LHRSPGVFFDHDRGKTHSSGKLLYSARIIPYRGSWLDFEFDPKDCVFVRI
Pseudomonas_syringae_642                  LHRSPGVFFDHDRGKTHSSGKLLYSARIIPYRGSWLDFEFDPKDCVFVRI
Pseudomonas_syringae_aesculi_0893_23      VIVSQLHRSPGVFFDHDRGKTHSSGKLLYSARIIPYRGSWLDFEFDPKDC
Pseudomonas_syringae_morsprunorum_M302280 VIVSQLHRSPGVFFDHDRGKTHSSGKLLYSARIIPYRGSWLDFEFDPKDC
Pseudomonas_syringae_mori_301020          VIVSQLHRSPGVFFDHDRGKTHSSGKLLYSARIIPYRGSWLDFEFDPKDC
Pseudomonas_syringae_japonica_M301072     VIVSQLHRSPGVFFDHDRGKTHSSGKLLYSARIIPYRGSWLDFEFDPKDC
Pseudomonas_syringae_Cit_7                VIVSQLHRSPGVFFDHDRGKTHSSGKLLYSARIIPYRGSWLDFEFDPKDC
Pseudomonas_syringae_maculicola_ES4326    VIVSQLHRSPGVFFDHDRGKTHSSGKLLYSARIIPYRGSWLDFEFDPKDC
Pseudomonas_syringae_lachrymans_M302278   LHRSPGVFFDHDRGKTHSSGKLLYSARIIPYRGSWLDFEFDPKDCVFVRI
Pseudomonas_syringae_tabaci_ATCC_11528    VIVSQLHRSPGVFFDHDRGKTHSSGKLLYSARIIPYRGSWLDFEFDPKDC
Pseudomonas_syringae_glycinea_B076        LHRSPGVFFDHDRGKTHSSGKLLYSARIIPYRGSWLDFEFDPKDCVFVRI
Pseudomonas_syringae_glycinea_race_4      LHRSPGVFFDHDRGKTHSSGKLLYSARIIPYRGSWLDFEFDPKDCVFVRI
Pseudomonas_syringae_B64                  VIVSQLHRSPGVFFDHDRGKTHSSGKLLYSARIIPYRGSWLDFEFDPKDC
Pseudomonas_syringae_oryzae_1_6           VIVSQLHRSPGVFFDHDRGKTHSSGKLLYSARIIPYRGSWLDFEFDPKDC
Pseudomonas_syringae_avellanae_ISPaVe037  LHRSPGVFFDHDRGKTHSSGKLLYSARIIPYRGSWLDFEFDPKDCVFVRI
Pseudomonas_syringae_BRIP39023            LHRSPGVFFDHDRGKTHSSGKLLYSARIIPYRGSWLDFEFDPKDCVFVRI
Pseudomonas_syringae_BRIP34876            LHRSPGVFFDHDRGKTHSSGKLLYSARIIPYRGSWLDFEFDPKDCVFVRI
Pseudomonas_syringae_BRIP34881            LHRSPGVFFDHDRGKTHSSGKLLYSARIIPYRGSWLDFEFDPKDCVFVRI

Pseudomonas_syringae_UMAF0158             VFVRIDRRRKLPASVLLRALGYTTEQVLDAFYTTNVFHVRGENLSLELVP
Pseudomonas_fluorescens_Pf_5              IDRRRKLPASVLLRALGYTTEEVLDAFYTTNVFHVKGESLSLELVPQRLR
Pseudomonas_syringae_tomato_DC3000        DRRRKLPASVLLRALGYTTEQVLDAFYTTNVFHVRGENLNLELVPQRLRG
Pseudomonas_syringae_phaseolicola_1448A   VFVRIDRRRKLPASVLLRALGYTTEQVLDAFYTTNVFHVRGENLSLELVP
Pseudomonas_syringae_B728a                VFVRIDRRRKLPASVLLRALGYTTEQVLDAFYTTNVFHVRGENLSLELVP
Pseudomonas_savastanoi_NCPPB_3335         FVRIDRRRKLPASVLLRALGYTIEQVLDAFYTTNVFHVRGENLSLELVPQ
Pseudomonas_syringae_tomato_T1            VFVRIDRRRKLPASVLLRALGYTTEQVLDAFYTTNVFHVRGENLNLELVP
Pseudomonas_syringae_tomato_K40           DRRRKLPASVLLRALGYTTEQVLDAFYTTNVFHVRGENLNLELVPQRLRG
Pseudomonas_syringae_tomato_Max13         DRRRKLPASVLLRALGYTTEQVLDAFYTTNVFHVRGENLNLELVPQRLRG
Pseudomonas_syringae_tomato_NCPPB_1108    DRRRKLPASVLLRALGYTTEQVLDAFYTTNVFHVRGENLNLELVPQRLRG
Pseudomonas_syringae_642                  DRRRKLPASVLLRALGYTTEQVLDAFYTTNVFHVRGENLSLELVPQRLRG
Pseudomonas_syringae_aesculi_0893_23      VFVRIDRRRKLPASVLLRALGYTTEQVLDAFYTTNVFHVRGENLSLELVP
Pseudomonas_syringae_morsprunorum_M302280 VFVRIDRRRKLPASVLLRALGYTTEQVLDAFYTTNVFHVRGENLNLELVP
Pseudomonas_syringae_mori_301020          VFVRIDRRRKLPASVLLRALGYTTEQVLDAFYTTNVFHVRGENLSLELVP
Pseudomonas_syringae_japonica_M301072     VFVRIDRRRKLPASVLLRALGYTTEQVLDAFYTTNVFHVRGENLSLELVP
Pseudomonas_syringae_Cit_7                VFVRIDRRRKLPASVLLRALGYTTEQVLDAFYTTNVFHVRGENLSLELVP
Pseudomonas_syringae_maculicola_ES4326    VFVRIDRRRKLPASVLLRALGYTTEQVLDAFYTTNVFHVRGENLSLELVP
Pseudomonas_syringae_lachrymans_M302278   DRRRKLPASVLLRALGYTTEQVLDAFYTTNVFHVRGENLNLELVPQRLRG
Pseudomonas_syringae_tabaci_ATCC_11528    VFVRIDRRRKLPASVLLRALGYTTEQVLDAFYTTNVFHVRGENLSLELVP
Pseudomonas_syringae_glycinea_B076        DRRRKLPASVLLRALGYTTEQVLDAFYTTNVFHVRGENLSLELVPQRLRG
Pseudomonas_syringae_glycinea_race_4      DRRRKLPASVLLRALGYTTEQVLDAFYTTNVFHVRGENLSLELVPQRLRG
Pseudomonas_syringae_B64                  VFVRIDRRRKLPASVLLRALGYTTEQVLDAFYTTNVFHVRGENLSLELVP
Pseudomonas_syringae_oryzae_1_6           VFVRIDRRRKLPASVLLRALGYTTEQVLDAFYTTNVFHVRGENLSLELVP
Pseudomonas_syringae_avellanae_ISPaVe037  DRRRKLPASVLLRALGYTTEQVLDAFYTTNVFHVRGENLSLELVPQRLRG
Pseudomonas_syringae_BRIP39023            DRRRKLPASVLLRALGYTTEQVLDAFYTTNVFHVRGENLSLELVPQRLRG
Pseudomonas_syringae_BRIP34876            DRRRKLPASVLLRALGYTTEQVLDAFYTTNVFHVRGENLSLELVPQRLRG
Pseudomonas_syringae_BRIP34881            DRRRKLPASVLLRALGYTTEQVLDAFYTTNVFHVRGENLSLELVPQRLRG

Pseudomonas_syringae_UMAF0158             QRLRGEIAVLDILDDKGKVIVEQGRRITARHINQLEKAGIKELEVPLDYV
Pseudomonas_fluorescens_Pf_5              GEIAVLDIQDDKGKVIVEQGRRITARHINQLEKAGIKELDVPLDYVLGRT
Pseudomonas_syringae_tomato_DC3000        EIAVLDILDDKGKVIVEQGRRITARHINQLEKAGIKELEVPLDYVLGRTT
Pseudomonas_syringae_phaseolicola_1448A   QRLRGEIAVLDILDDKGKVIVEQGRRITARHINQLEKAGIKELEVPLDYV
Pseudomonas_syringae_B728a                QRLRGEIAVLDILDDKGKVIVEQGRRITARHINQLEKAGIKELEVPLDYV
Pseudomonas_savastanoi_NCPPB_3335         RLRGEIAVLDILDDKGKVIVEQGRRITARHINQLEKAGIKELEVPLDYVL
Pseudomonas_syringae_tomato_T1            QRLRGEIAVLDILDDKGKVIVEQGRRITARHINQLEKAGIKELEVPLDYV
Pseudomonas_syringae_tomato_K40           EIAVLDILDDKGKVIVEQGRRITARHINQLEKAGIKELEVPLDYVLGRTT
Pseudomonas_syringae_tomato_Max13         EIAVLDILDDKGKVIVEQGRRITARHINQLEKAGIKELEVPLDYVLGRTT
Pseudomonas_syringae_tomato_NCPPB_1108    EIAVLDILDDKGKVIVEQGRRITARHINQLEKAGIKELEVPLDYVLGRTT
Pseudomonas_syringae_642                  EIAVLDILDDKGKVIVEQGRRITARHINQLEKAGIKELEVPLDYVLGRTT
Pseudomonas_syringae_aesculi_0893_23      QRLRGEIAVLDILDDKGKVIVEQGRRITARHINQLEKAGIKELEVPLDYV
Pseudomonas_syringae_morsprunorum_M302280 QRLRGEIAVLDILDDKGKVIVEQGRRITARHINQLEKAGIKELEVPLDYV
Pseudomonas_syringae_mori_301020          QRLRGEIAVLDILDDKGKVIVEQGRRITARHINQLEKAGIKELEVPLDYV
Pseudomonas_syringae_japonica_M301072     QRLRGEIAVLDILDDKGKVIVEQGRRITARHINQLEKAGIKELEVPLDYV
Pseudomonas_syringae_Cit_7                QRLRGEIAVLDILDDKGKVIVEQGRRITARHINQLEKAGIKELEVPLDYV
Pseudomonas_syringae_maculicola_ES4326    QRLRGEIAVLDILDDKGKVIVEQGRRITARHINQLEKAGIKELEVPLDYV
Pseudomonas_syringae_lachrymans_M302278   EIAVLDILDDKGKVIVEQGRRITARHINQLEKAGIKELEVPLDYVLGRTT
Pseudomonas_syringae_tabaci_ATCC_11528    QRLRGEIAVLDILDDKGKVIVEQGRRITARHINQLEKAGIKELEVPLDYV
Pseudomonas_syringae_glycinea_B076        EIAVLDILDDKGKVIVEQGRRITARHINQLEKAGIKELEVPLDYVLGRTT
Pseudomonas_syringae_glycinea_race_4      EIAVLDILDDKGKVIVEQGRRITARHINQLEKAGIKELEVPLDYVLGRTT
Pseudomonas_syringae_B64                  QRLRGEIAVLDILDDKGKVIVEQGRRITARHINQLEKAGIKELEVPLDYV
Pseudomonas_syringae_oryzae_1_6           QRLRGEIAVLDILDDKGKVIVEQGRRITARHINQLEKAGIKELEVPLDYV
Pseudomonas_syringae_avellanae_ISPaVe037  EIAVLDILDDKGKVIVEQGRRITARHINQLEKAGIKELEVPLDYVLGRTT
Pseudomonas_syringae_BRIP39023            EIAVLDILDDKGKVIVEQGRRITARHINQLEKAGIKELEVPLDYVLGRTT
Pseudomonas_syringae_BRIP34876            EIAVLDILDDKGKVIVEQGRRITARHINQLEKAGIKELEVPLDYVLGRTT
Pseudomonas_syringae_BRIP34881            EIAVLDILDDKGKVIVEQGRRITARHINQLEKAGIKELEVPLDYVLGRTT

Pseudomonas_syringae_UMAF0158             LGRTTAKVIVHPATGEIIAECNTELNTEILAKIAKAQVVRIETLYTNDID
Pseudomonas_fluorescens_Pf_5              TAKAIVHPATGEILAECNTELNTEILAKIAKAQVVRIETLYTNDIDCGPF
Pseudomonas_syringae_tomato_DC3000        AKVIVHPATGEIIAECNTELNTEILGKIAKAQVVRIETLYTNDIDCGPFV
Pseudomonas_syringae_phaseolicola_1448A   LGRTTAKVIVHPATGEIIAECNTELNTEILAKIAKAQVVRIETLYTNDID
Pseudomonas_syringae_B728a                LGRTTAKVIVHPATGEIIAECNTELNTEILAKIAKAQVVRIETLYTNDID
Pseudomonas_savastanoi_NCPPB_3335         GRTTAKVIVHPATGEIIAECNTELNTEILAKIAKAQVVRIETLYTNDIDC
Pseudomonas_syringae_tomato_T1            LGRTTAKVIVHPATGEIIAECNTELNTEILGKIAKAQVVRIETLYTNDID
Pseudomonas_syringae_tomato_K40           AKVIVHPATGEIIAECNTELNTEILGKIAKAQVVRIETLYTNDIDCGPFV
Pseudomonas_syringae_tomato_Max13         AKVIVHPATGEIIAECNTELNTEILGKIAKAQVVRIETLYTNDIDCGPFV
Pseudomonas_syringae_tomato_NCPPB_1108    AKVIVHPATGEIIAECNTELNTEILGKIAKAQVVRIETLYTNDIDCGPFV
Pseudomonas_syringae_642                  AKVIVHPATGEIIAECNTELNTEILAKIAKAQVVRIETLYTNDIDCGPFV
Pseudomonas_syringae_aesculi_0893_23      LGRTTAKVIVHPATGEIIAECNTELNTEILAKIAKAQVVRIETLYTNDID
Pseudomonas_syringae_morsprunorum_M302280 LGRTTAKVIVHPATGEIIAECNTELNTEILGKIAKAQVVRIETLYTNDID
Pseudomonas_syringae_mori_301020          LGRTTAKVIVHPATGEIIAECNTELNTEILAKIAKAQVVRIETLYTNDID
Pseudomonas_syringae_japonica_M301072     LGRTTAKVIVHPATGEIIAECNTELNTEILAKIAKAQVVRIETLYTNDID
Pseudomonas_syringae_Cit_7                LGRTTAKVIVHPATGEIIAECNTELNTEILAKIAKAQVVRIETLYTNDID
Pseudomonas_syringae_maculicola_ES4326    LGRTTAKVIVHPATGEIIAECNTELNTEILGKIAKAQVVRIETLYTNDID
Pseudomonas_syringae_lachrymans_M302278   AKVIVHPATGEIIAECNTELNTEILGKIAKAQVVRIETLYTNDIDCGPFV
Pseudomonas_syringae_tabaci_ATCC_11528    LGRTTAKVIVHPATGEIIAECNTELNTEILAKIAKAQVVRIETLYTNDID
Pseudomonas_syringae_glycinea_B076        AKVIVHPATGEIIAECNTELNTEILAKIAKAQVVRIETLYTNDIDCGPFV
Pseudomonas_syringae_glycinea_race_4      AKVIVHPATGEIIAECNTELNTEILAKIAKAQVVRIETLYTNDIDCGPFV
Pseudomonas_syringae_B64                  LGRTTAKVIVHPATGEIIAECNTELNAEILAKIAKAQVVRIETLYTNDID
Pseudomonas_syringae_oryzae_1_6           LGRTTAKVIVHPATGEIIAECNTELNTEILGKIAKAQVVRIETLYTNDID
Pseudomonas_syringae_avellanae_ISPaVe037  AKVIVHPATGEIIAECNTELNTEILAKIAKAQVVRIETLYTNDIDCGPFV
Pseudomonas_syringae_BRIP39023            AKVIVHPATGEIIAECNTELNTEILAKIAKAQVVRIETLYTNDIDCGPFV
Pseudomonas_syringae_BRIP34876            AKVIVHPATGEIIAECNTELNTEILAKIAKAQVVRIETLYTNDIDCGPFV
Pseudomonas_syringae_BRIP34881            AKVIVHPATGEIIAECNTELNTEILAKIAKAQVVRIETLYTNDIDCGPFV

Pseudomonas_syringae_UMAF0158             CGPFVSDTLKIDSTSNQLEALVEIYRMMRPGEPPTKDAAETLFNNLFFSP
Pseudomonas_fluorescens_Pf_5              VSDTLKIDSTSNQLEALVEIYRMMRPGEPPTKDAAETLFNNLFFSPERYD
Pseudomonas_syringae_tomato_DC3000        SDTLKIDSTSNQLEALVEIYRMMRPGEPPTKDAAETLFNNLFFSPERYDL
Pseudomonas_syringae_phaseolicola_1448A   CGPFVSDTLKIDSTSNQLEALVEIYRMMRPGEPPTKDAAETLFNNLFFSP
Pseudomonas_syringae_B728a                CGPFVSDTLKIDSTSNQLEALVEIYRMMRPGEPPTKDAAETLFNNLFFSP
Pseudomonas_savastanoi_NCPPB_3335         GPFVSDTLKIDSTSNQLEALVEIYRMMRPGEPPTKDAAETLFNNLFFSPE
Pseudomonas_syringae_tomato_T1            CGPFVSDTLKIDSTSNQLEALVEIYRMMRPGEPPTKDAAETLFNNLFFSP
Pseudomonas_syringae_tomato_K40           SDTLKIDSTSNQLEALVEIYRMMRPGEPPTKDAAETLFNNLFFSPERYDL
Pseudomonas_syringae_tomato_Max13         SDTLKIDSTSNQLEALVEIYRMMRPGEPPTKDAAETLFNNLFFSPERYDL
Pseudomonas_syringae_tomato_NCPPB_1108    SDTLKIDSTSNQLEALVEIYRMMRPGEPPTKDAAETLFNNLFFSPERYDL
Pseudomonas_syringae_642                  SDTLKIDSTSNQLEALVEIYRMMRPGEPPTKDAAETLFNNLFFSPERYDL
Pseudomonas_syringae_aesculi_0893_23      CGPFVSDTLKIDSTSNQLEALVEIYRMMRPGEPPTKDAAETLFNNLFFSP
Pseudomonas_syringae_morsprunorum_M302280 CGPFVSDTLKIDSTSNQLEALVEIYRMMRPGEPPTKDAAETLFNNLFFSP
Pseudomonas_syringae_mori_301020          CGPFVSDTLKIDSTSNQLEALVEIYRMMRPGEPPTKDAAETLFNNLFFSP
Pseudomonas_syringae_japonica_M301072     CGPFVSDTLKIDSTSNQLEALVEIYRMMRPGEPPTKDAAETLFNNLFFSP
Pseudomonas_syringae_Cit_7                CGPFVSDTLKIDSTSNQLEALVEIYRMMRPGEPPTKDAAETLFNNLFFSP
Pseudomonas_syringae_maculicola_ES4326    CGPFVSDTLKIDSTSNQLEALVEIYRMMRPGEPPTKDAAETLFNNLFFSP
Pseudomonas_syringae_lachrymans_M302278   SDTLKIDSTSNQLEALVEIYRMMRPGEPPTKDAAETLFNNLFFSPERYDL
Pseudomonas_syringae_tabaci_ATCC_11528    CGPFVSDTLKIDSTSNQLEALVEIYRMMRPGEPPTKDAAETLFNNLFFSP
Pseudomonas_syringae_glycinea_B076        SDTLKIDSTSNQLEALVEIYRMMRPGEPPTKDAAETLFNNLFFSPERYDL
Pseudomonas_syringae_glycinea_race_4      SDTLKIDSTSNQLEALVEIYRMMRPGEPPTKDAAETLFNNLFFSPERYDL
Pseudomonas_syringae_B64                  CGPFVSDTLKIDSTSNQLEALVEIYRMMRPGEPPTKDAAETLFNNLFFSP
Pseudomonas_syringae_oryzae_1_6           CGPFVSDTLKIDSTSNQLEALVEIYRMMRPGEPPTKDAAETLFNNLFFSP
Pseudomonas_syringae_avellanae_ISPaVe037  SDTLKIDSTSNQLEALVEIYRMMRPGEPPTKDAAETLFNNLFFSPERYDL
Pseudomonas_syringae_BRIP39023            SDTLKIDSTSNQLEALVEIYRMMRPGEPPTKDAAETLFNNLFFSPERYDL
Pseudomonas_syringae_BRIP34876            SDTLKIDSTSNQLEALVEIYRMMRPGEPPTKDAAETLFNNLFFSPERYDL
Pseudomonas_syringae_BRIP34881            SDTLKIDSTSNQLEALVEIYRMMRPGEPPTKDAAETLFNNLFFSPERYDL

Pseudomonas_syringae_UMAF0158             ERYDLSAVGRMKFNRRIGRTEIEGSGVLCKEDIVAVLKTLVDIRNGKGIV
Pseudomonas_fluorescens_Pf_5              LSAVGRMKFNRRIGRTEIEGSGVLCKEDIVAVLKTLVDIRNGKGIVDDID
Pseudomonas_syringae_tomato_DC3000        SAVGRMKFNRRIGRTEIEGSGVLCKEDIVAVLKTLVDIRNGKGIVDDIDH
Pseudomonas_syringae_phaseolicola_1448A   ERYDLSAVGRMKFNRRIGRTEIEGSGVLCKEDIVAVLKTLVDIRNGKGIV
Pseudomonas_syringae_B728a                ERYDLSAVGRMKFNRRIGRTEIEGSGVLCKEDIVAVLKTLVDIRNGKGIV
Pseudomonas_savastanoi_NCPPB_3335         RYDLSAVGRMKFNRRIGRTEIEGSGVLCKEDIVAVLKTLVDIRNGKGIVD
Pseudomonas_syringae_tomato_T1            ERYDLSAVGRMKFNRRIGRTEIEGSGVLCKEDIVAVLKTLVDIRNGKGIV
Pseudomonas_syringae_tomato_K40           SAVGRMKFNRRIGRTEIEGSGVLCKEDIVAVLKTLVDIRNGKGIVDDIDH
Pseudomonas_syringae_tomato_Max13         SAVGRMKFNRRIGRTEIEGSGVLCKEDIVAVLKTLVDIRNGKGIVDDIDH
Pseudomonas_syringae_tomato_NCPPB_1108    SAVGRMKFNRRIGRTEIEGSGVLCKEDIVAVLKTLVDIRNGKGIVDDIDH
Pseudomonas_syringae_642                  SAVGRMKFNRRIGRTEIEGSGVLCKEDIVAVLKTLVDIRNGKGIVDDIDH
Pseudomonas_syringae_aesculi_0893_23      ERYDLSAVGRMKFNRRIGRTEIEGSGVLCKEDIVAVLKTLVDIRNGKGIV
Pseudomonas_syringae_morsprunorum_M302280 ERYDLSAVGRMKFNRRIGRTEIEGSGVLCKEDIVAVLKTLVDIRNGKGIV
Pseudomonas_syringae_mori_301020          ERYDLSAVGRMKFNRRIGRTEIEGSGVLCKEDIVAVLKTLVDIRNGKGIV
Pseudomonas_syringae_japonica_M301072     ERYDLSAVGRMKFNRRIGRTEIEGSGVLCKEDIVAVLKTLVDIRNGKGIV
Pseudomonas_syringae_Cit_7                ERYDLSAVGRMKFNRRIGRTEIEGSGVLCKEDIVAVLKTLVDIRNGKGIV
Pseudomonas_syringae_maculicola_ES4326    ERYDLSAVGRMKFNRRIGRTEIEGSGVLCKEDIVAVLKTLVDIRNGKGIV
Pseudomonas_syringae_lachrymans_M302278   SAVGRMKFNRRIGRTEIEGSGVLCKEDIVAVLKTLVDIRNGKGIVDDIDH
Pseudomonas_syringae_tabaci_ATCC_11528    ERYDLSAVGRMKFNRRIGRTEIEGSGVLCKEDIVAVLKTLVDIRNGKGIV
Pseudomonas_syringae_glycinea_B076        SAVGRMKFNRRIGRTEIEGSGVLCKEDIVAVLKTLVDIRNGKGIVDDIDH
Pseudomonas_syringae_glycinea_race_4      SAVGRMKFNRRIGRTEIEGSGVLCKEDIVAVLKTLVDIRNGKGIVDDIDH
Pseudomonas_syringae_B64                  ERYDLSAVGRMKFNRRIGRTEIEGSGVLCKEDIVAVLKTLVDIRNGKGIV
Pseudomonas_syringae_oryzae_1_6           ERYDLSAVGRMKFNRRIGRTEIEGSGVLCKEDIVAVLKTLVDIRNGKGIV
Pseudomonas_syringae_avellanae_ISPaVe037  SAVGRMKFNRRIGRTEIEGSGVLCKEDIVAVLKTLVDIRNGKGIVDDIDH
Pseudomonas_syringae_BRIP39023            SAVGRMKFNRRIGRTEIEGSGVLCKEDIVAVLKTLVDIRNGKGIVDDIDH
Pseudomonas_syringae_BRIP34876            SAVGRMKFNRRIGRTEIEGSGVLCKEDIVAVLKTLVDIRNGKGIVDDIDH
Pseudomonas_syringae_BRIP34881            SAVGRMKFNRRIGRTEIEGSGVLCKEDIVAVLKTLVDIRNGKGIVDDIDH

Pseudomonas_syringae_UMAF0158             DDIDHLGNRRVRCVGEMAENQFRVGLVRVERAVKERLSMAESEGLMPQDL
Pseudomonas_fluorescens_Pf_5              HLGNRRVRCVGEMAENQFRVGLVRVERAVKERLSMAESEGLMPQDLINAK
Pseudomonas_syringae_tomato_DC3000        LGNRRVRCVGEMAENQFRVGLVRVERAVKERLSMAESEGLMPQDLINAKP
Pseudomonas_syringae_phaseolicola_1448A   DDIDHLGNRRVRCVGEMAENQFRVGLVRVERAVKERLSMAESEGLMPQDL
Pseudomonas_syringae_B728a                DDIDHLGNRRVRCVGEMAENQFRVGLVRVERAVKERLSMAESEGLMPQDL
Pseudomonas_savastanoi_NCPPB_3335         DIDHLGNRRVRCVGEMAENQFRVGLVRVERAVKERLSMAESEGLMPQDLI
Pseudomonas_syringae_tomato_T1            DDIDHLGNRRVRCVGEMAENQFRVGLVRVERAVKERLSMAESEGLMPQDL
Pseudomonas_syringae_tomato_K40           LGNRRVRCVGEMAENQFRVGLVRVERAVKERLSMAESEGLMPQDLINAKP
Pseudomonas_syringae_tomato_Max13         LGNRRVRCVGEMAENQFRVGLVRVERAVKERLSMAESEGLMPQDLINAKP
Pseudomonas_syringae_tomato_NCPPB_1108    LGNRRVRCVGEMAENQFRVGLVRVERAVKERLSMAESEGLMPQDLINAKP
Pseudomonas_syringae_642                  LGNRRVRCVGEMAENQFRVGLVRVERAVKERLSMAESEGLMPQDLINAKP
Pseudomonas_syringae_aesculi_0893_23      DDIDHLGNRRVRCVGEMAENQFRVGLVRVERAVKERLSMAESEGLMPQDL
Pseudomonas_syringae_morsprunorum_M302280 DDIDHLGNRRVRCVGEMAENQFRVGLVRVERAVKERLSMAESEGLMPQDL
Pseudomonas_syringae_mori_301020          DDIDHLGNRRVRCVGEMAENQFRVGLVRVERAVKERLSMAESEGLMPQDL
Pseudomonas_syringae_japonica_M301072     DDIDHLGNRRVRCVGEMAENQFRVGLVRVERAVKERLSMAESEGLMPQDL
Pseudomonas_syringae_Cit_7                DDIDHLGNRRVRCVGEMAENQFRVGLVRVERAVKERLSMAESEGLMPQDL
Pseudomonas_syringae_maculicola_ES4326    DDIDHLGNRRVRCVGEMAENQFRVGLVRVERAVKERLSMAESEGLMPQDL
Pseudomonas_syringae_lachrymans_M302278   LGNRRVRCVGEMAENQFRVGLVRVERAVKERLSMAESEGLMPQDLINAKP
Pseudomonas_syringae_tabaci_ATCC_11528    DDIDHLGNRRVRCVGEMAENQFRVGLVRVERAVKERLSMAESEGLMPQDL
Pseudomonas_syringae_glycinea_B076        LGNRRVRCVGEMAENQFRVGLVRVERAVKERLSMAESEGLMPQDLINAKP
Pseudomonas_syringae_glycinea_race_4      LGNRRVRCVGEMAENQFRVGLVRVERAVKERLSMAESEGLMPQDLINAKP
Pseudomonas_syringae_B64                  DDIDHLGNRRVRCVGEMAENQFRVGLVRVERAVKERLSMAESEGLMPQDL
Pseudomonas_syringae_oryzae_1_6           DDIDHLGNRRVRCVGEMAENQFRVGLVRVERAVKERLSMAESEGLMPQDL
Pseudomonas_syringae_avellanae_ISPaVe037  LGNRRVRCVGEMAENQFRVGLVRVERAVKERLSMAESEGLMPQDLINAKP
Pseudomonas_syringae_BRIP39023            LGNRRVRCVGEMAENQFRVGLVRVERAVKERLSMAESEGLMPQDLINAKP
Pseudomonas_syringae_BRIP34876            LGNRRVRCVGEMAENQFRVGLVRVERAVKERLSMAESEGLMPQDLINAKP
Pseudomonas_syringae_BRIP34881            LGNRRVRCVGEMAENQFRVGLVRVERAVKERLSMAESEGLMPQDLINAKP

Pseudomonas_syringae_UMAF0158             INAKPVAAAVKEFFGSSQLSQFMDQNNPLSEITHKRRVSALGPGGLTRER
Pseudomonas_fluorescens_Pf_5              PVAAAVKEFFGSSQLSQFMDQNNPLSEITHKRRVSALGPGGLTRERAGFE
Pseudomonas_syringae_tomato_DC3000        VAAAVKEFFGSSQLSQFMDQNNPLSEITCKRRVSALGPGGLTRERAGFEV
Pseudomonas_syringae_phaseolicola_1448A   INAKPVAAAVKEFFGSSQLSQFMDQNNPLSEITLKRRVSALGPGGLTRER
Pseudomonas_syringae_B728a                INAKPVAAAVKEFFGSSQLSQFMGQNNPLSEITHKRRVSALGPGGLTRER
Pseudomonas_savastanoi_NCPPB_3335         NAKPVAAAVKEFFGSSQLSQFMDQNNPLSEITHKRRVSALGPGGLTRERA
Pseudomonas_syringae_tomato_T1            INAKPVAAAVKEFFGSSQLSQFVGQNNPLSEITHKRRVSALGPGGLTRER
Pseudomonas_syringae_tomato_K40           VAAAVKEFFGSSQLSQFMDQNNPLSEITHKRRVSALGPGGLTRERAGFEV
Pseudomonas_syringae_tomato_Max13         VAAAVKEFFGSSQLSQFMDQNNPLSEITHKRRVSALGPGGLTRERAGFEV
Pseudomonas_syringae_tomato_NCPPB_1108    VAAAVKEFFGSSQLSQFMDQNNPLSEITHKRRVSALGPGGLTRERAGFEV
Pseudomonas_syringae_642                  VAAAVKEFFGSSQLSQFMDQNNPLSEITHKRRVSALGPGGLTRERAGFEV
Pseudomonas_syringae_aesculi_0893_23      INAKPVAAAVKEFFGSSQLSQFMDQNNPLSEITHKRRVSALGPGGLTRER
Pseudomonas_syringae_morsprunorum_M302280 INAKPVAAAVKEFFGSSQLSQFMDQNNPLSEITHKRRVSALGPGGLTRER
Pseudomonas_syringae_mori_301020          INAKPVAAAVKEFFGSSQLSQFMDQNNPLSEITHKRRVSALGPGGLTRER
Pseudomonas_syringae_japonica_M301072     INAKPVAAAVKEFFGSSQLSQFMDQNNPLSEITHKRRVSALGPGGLTRER
Pseudomonas_syringae_Cit_7                INAKPVAAAVKEFFGSSQLSQFMDQNNPLSEITCKRRVSALGPGGLTRER
Pseudomonas_syringae_maculicola_ES4326    INAKPVAAAVKEFFGSSQLSRIMDQNNPLSEITHKRRVSALGPGGLTRER
Pseudomonas_syringae_lachrymans_M302278   VAAAVKEFFGSSQLSQFMDQNNPLSEITHKRRVSALGPGGLTRERAGFEV
Pseudomonas_syringae_tabaci_ATCC_11528    INAKPVAAAVKEFFGSSQLSQFMGQNNPLSEITHKRRVSALGPGGLTRER
Pseudomonas_syringae_glycinea_B076        VAAAVKEFFGSSQLSQFMDQNNPLSEITHKRRVSALGPGGLTRERAGFEV
Pseudomonas_syringae_glycinea_race_4      VAAAVKEFFGSSQLSQFMGQNNPLSEIIHKRRVSALGPGGLTRERAGFEV
Pseudomonas_syringae_B64                  INAKPVAAAVKEFFGSSQLSQFMDQNNPLSEITHKRRVSALGPGGLTRER
Pseudomonas_syringae_oryzae_1_6           INAKPVAAAVKEFFGSSQLSQFMDQNNPLSEITHKRRVSALGPGGLTRER
Pseudomonas_syringae_avellanae_ISPaVe037  VAAAVKEFFGSSQLSQFMDQNNPLSEITHKRRVSALGPGGLTRERAGFEV
Pseudomonas_syringae_BRIP39023            VAAAVKEFFGSSQLSQFMDQNNPLSEITHKRRVSALGPGGLTRERAGFEV
Pseudomonas_syringae_BRIP34876            VAAAVKEFFGSSQLSQFMDQNNPLSEITHKRRVSALGPGGLTRERAGFEV
Pseudomonas_syringae_BRIP34881            VAAAVKEFFGSSQLSQFMDQNNPLSEITHKRRVSALGPGGLTRERAGFEV

Pseudomonas_syringae_UMAF0158             AGFEVRDVHPTHYGRVCPIETPEGPNIGLINSLAAYARTNQYGFLESPYR
Pseudomonas_fluorescens_Pf_5              VRDVHPTHYGRVCPIETPEGPNIGLINSLAAYARTNQYGFLESPYRVVKD
Pseudomonas_syringae_tomato_DC3000        RDVHPTHYGRVCPIETPEGPNIGLINSLAAYARTNQYGFLESPYRVVKEG
Pseudomonas_syringae_phaseolicola_1448A   AGFEVRDVHPTHYGRVCPIETPEGPNIGLINSLAAYARTNQYGFLESPYR
Pseudomonas_syringae_B728a                AGFEVRDVHPTHYGRVCPIETPEGPNIGLINSLAAYARTNQYGFLESPYR
Pseudomonas_savastanoi_NCPPB_3335         GFEVRDVHPTHYGRVCPIETPEGPNIGLINSLAAYARTNQYGFLESPYRV
Pseudomonas_syringae_tomato_T1            AGFEVRDVHPTHYGRVCPIETPEGPNIGLINSLAAYARTNQYGFLESPYR
Pseudomonas_syringae_tomato_K40           RDVHPTHYGRVCPIETPEGPNIGLINSLAAYARTNQYGFLESPYRVVKEG
Pseudomonas_syringae_tomato_Max13         RDVHPTHYGRVCPIETPEGPNIGLINSLAAYARTNQYGFLESPYRVVKEG
Pseudomonas_syringae_tomato_NCPPB_1108    RDVHPTHYGRVCPIETPEGPNIGLINSLAAYARTNQYGFLESPYRVVKEG
Pseudomonas_syringae_642                  RDVHPTHYGRVCPIETPEGPNIGLINSLAAYARTNQYGFLESPYRVVKEG
Pseudomonas_syringae_aesculi_0893_23      AGFEVRDVHPTHYGRVCPIETPEGPNIGLINSLAAYARTNQYGFLESPYR
Pseudomonas_syringae_morsprunorum_M302280 AGFEVRDVHPTHYGRVCPIETPEGPNIGLINSLAAYARTNQYGFLESPYR
Pseudomonas_syringae_mori_301020          AGFEVRDVHPTHYGRVCPIETPEGPNIGLINSLAAYARTNQYGFLESPYR
Pseudomonas_syringae_japonica_M301072     AGFEVRDVHPTHYGRVCPIETPEGPNIGLINSLAAYARTNQYGFLESPYR
Pseudomonas_syringae_Cit_7                AGFEVRDVHPTHYGRVCPIETPEGPNIGLINSLAAYARTNQYGFLESPYR
Pseudomonas_syringae_maculicola_ES4326    AGFEVRDVHPTHYGRVCPIETPEGPNIGLINSLAAYARTNQYGFLESPYR
Pseudomonas_syringae_lachrymans_M302278   RDVHPTHYGRVCPIETPEGPNIGLINSLAAYARTNQYGFLESPYRVVKEG
Pseudomonas_syringae_tabaci_ATCC_11528    AGFEVRDVHPTHYGRVCPIETPEGPNIGLINSLAAYARTNQYGFLESPYR
Pseudomonas_syringae_glycinea_B076        RDVHPTHYGRVCPIETPEGPNIGLINSLAAYARTNQYGFLESPYRVVKEG
Pseudomonas_syringae_glycinea_race_4      RDVHPTHYGRVCPIETPEGPNIGLINSLAAYARTNQYGFLESPYRVVKEG
Pseudomonas_syringae_B64                  AGFEVRDVHPTHYGRVCPIETPEGPNIGLINSLAAYARTNQYGFLESPYR
Pseudomonas_syringae_oryzae_1_6           AGFEVRDVHPTHYGRVCPIETPEGPNIGLINSLAAYARTNQYGFLESPYR
Pseudomonas_syringae_avellanae_ISPaVe037  RDVHPTHYGRVCPIETPEGPNIGLINSLAAYARTNQYGFLESPYRVVKEG
Pseudomonas_syringae_BRIP39023            RDVHPTHYGRVCPIETPEGPNIGLINSLAAYARTNQYGFLESPYRVVKEG
Pseudomonas_syringae_BRIP34876            RDVHPTHYGRVCPIETPEGPNIGLINSLAAYARTNQYGFLESPYRVVKEG
Pseudomonas_syringae_BRIP34881            RDVHPTHYGRVCPIETPEGPNIGLINSLAAYARTNQYGFLESPYRVVKEG

Pseudomonas_syringae_UMAF0158             VVKEGLVTEEIVFLSAIEEADHVIAQASAAMNDKQELIDELVAVRHLNEF
Pseudomonas_fluorescens_Pf_5              ALVTDEIVFLSAIEEADHVIAQASATMNDKGQLVDELVAVRHLNEFTVKA
Pseudomonas_syringae_tomato_DC3000        LVTDEIVFLSAIEEADHVIAQASAAMNDKQELIDELVAVRHLNEFTVKAP
Pseudomonas_syringae_phaseolicola_1448A   VVKEGLVTEEIVFLSAIEEADHVIAQASAAMNDKQELIDELVAVRHLNEF
Pseudomonas_syringae_B728a                VVKEGLVTEEIVFLSAIEEADHVIAQASAAMNDKQELIDELVAVRHLNEF
Pseudomonas_savastanoi_NCPPB_3335         VKEGLVTEEIVFLSAIEEADHVIAQASAAMNDKQELIDELVAVRHLNEFT
Pseudomonas_syringae_tomato_T1            VVKEGLVTDEIVFLSAIEEADHVIAQASAAMNDKQELIDELVAVRHLNEF
Pseudomonas_syringae_tomato_K40           LVTDEIVFLSAIEEADHVIAQASAAMNDKQELIDELVAVRHLNEFTVKAP
Pseudomonas_syringae_tomato_Max13         LVTDEIVFLSAIEEADHVIAQASAAMNDKQELIDELVAVRHLNEFTVKAP
Pseudomonas_syringae_tomato_NCPPB_1108    LVTDEIVFLSAIEEADHVIAQASAAMNDKQELIDELVAVRHLNEFTVKAP
Pseudomonas_syringae_642                  LVTEEIVFLSAIEEADHVIAQASAAMNDKQELIDELVAVRHLNEFTVKAP
Pseudomonas_syringae_aesculi_0893_23      VVKEGLVTEEIVFLSAIEEADHVIAQASAAMNDKQELIDELVAVRHLNEF
Pseudomonas_syringae_morsprunorum_M302280 VVKEGLVTDEIVFLSAIEEADHVIAQASAAMNDKQELIDELVAVRHLNEF
Pseudomonas_syringae_mori_301020          VVKEGLVTEEIVFLSAIEEADHVIAQASAAMNDKQELIDELVAVRHLNEF
Pseudomonas_syringae_japonica_M301072     VVKEGLVTEEIVFLSAIEEADHVIAQASAAMNDKQELIDELVAVRHLNEF
Pseudomonas_syringae_Cit_7                VVKEGLVTEEIVFLSAIEEADHVIAQASAAMNDKQELIDELVAVRHLNEF
Pseudomonas_syringae_maculicola_ES4326    VVKEGLVTEEIVFLSAIEEADHVIAQASAAMNDKQELIDELVAVRHLNEF
Pseudomonas_syringae_lachrymans_M302278   LVTDEIVFLSAIEEADHVIAQASAAMNDKQELIDELVAVRHLNEFTVKAP
Pseudomonas_syringae_tabaci_ATCC_11528    VVKEGLVTEEIVFLSAIEEADHVIAQASAAMNDKQELIDELVAVRHLNEF
Pseudomonas_syringae_glycinea_B076        LVTEEIVFLSAIEEADHVIAQASAAMNDKQELIDELVAVRHLNEFTVKAP
Pseudomonas_syringae_glycinea_race_4      LVTEEIVFLSAIEEADHVIAQASAAMNDKQELIDELVAVRHLNEFTVKAP
Pseudomonas_syringae_B64                  VVKEGLVTEEIVFLSAIEEADHVIAQASAAMNDKQELIDELVAVRHLNEF
Pseudomonas_syringae_oryzae_1_6           VVKEGLVTEEIVFLSAIEEADHVIAQASAAMNDKQELIDELVAVRHLNEF
Pseudomonas_syringae_avellanae_ISPaVe037  LVTEEIVFLSAIEEADHVIAQASAAMNDKQELIDELVAVRHLNEFTVKAP
Pseudomonas_syringae_BRIP39023            LVTEEIVFLSAIEEADHVIAQASAAMNDKQELIDELVAVRHLNEFTVKAP
Pseudomonas_syringae_BRIP34876            LVTEEIVFLSAIEEADHVIAQASAAMNDKQELIDELVAVRHLNEFTVKAP
Pseudomonas_syringae_BRIP34881            LVTEEIVFLSAIEEADHVIAQASAAMNDKQELIDELVAVRHLNEFTVKAP

Pseudomonas_syringae_UMAF0158             TVKAPADVTLMDVSPKQVVSVAASLIPFLEHDDANRALMGSNMQRQAVPT
Pseudomonas_fluorescens_Pf_5              PEDVTLMDVSPKQVVSVAASLIPFLEHDDANRALMGSNMQRQAVPTLRAD
Pseudomonas_syringae_tomato_DC3000        ADVTLMDVSPKQVVSVAASLIPFLEHDDANRALMGSNMQRQAVPTLRADK
Pseudomonas_syringae_phaseolicola_1448A   TVKAPADVTLMDVSPKQVVSVAASLIPFLEHDDANRALMGSNMQRQAVPT
Pseudomonas_syringae_B728a                TVKAPADVTLMDVSPKQVVSVAASLIPFLEHDDANRALMGSNMQRQAVPT
Pseudomonas_savastanoi_NCPPB_3335         VKAPADVTLMDVSPKQVVSVAASLIPFLEHDDANRALMGSNMQRQAVPTL
Pseudomonas_syringae_tomato_T1            TVKAPADVTLMDVSPKQVVSVAASLIPFLEHDDANRALMGSNMQRQAVPT
Pseudomonas_syringae_tomato_K40           ADVTLMDVSPKQVVSVAASLIPFLEHDDANRALMGSNMQRQAVPTLRADK
Pseudomonas_syringae_tomato_Max13         ADVTLMDVSPKQVVSVAASLIPFLEHDDANRALMGSNMQRQAVPTLRADK
Pseudomonas_syringae_tomato_NCPPB_1108    ADVTLMDVSPKQVVSVAASLIPFLEHDDANRALMGSNMQRQAVPTLRADK
Pseudomonas_syringae_642                  ADVTLMDVSPKQVVSVAASLIPFLEHDDANRALMGSNMQRQAVPTLRADK
Pseudomonas_syringae_aesculi_0893_23      TVKAPADVTLMDVSPKQVVSVAASLIPFLEHDDANRALMGSNMQRQAVPT
Pseudomonas_syringae_morsprunorum_M302280 TVKAPADVTLMDVSPKQVVSVAASLIPFLEHDDANRALMGSNMQRQAVPT
Pseudomonas_syringae_mori_301020          TVKAPADVTLMDVSPKQVVSVAASLIPFLEHDDANRALMGSNMQRQAVPT
Pseudomonas_syringae_japonica_M301072     TVKAPADVTLMDVSPKQVVSVAASLIPFLEHDDANRALMGSNMQRQAVPT
Pseudomonas_syringae_Cit_7                TVKAPADVTLMDVSPKQVVSVAASLIPFLEHDDANRALMGSNMQRQAVPT
Pseudomonas_syringae_maculicola_ES4326    TVKAPADVTLMDVSPKQVVSVAASLIPFLEHDDANRALMGSNMQRQAVPT
Pseudomonas_syringae_lachrymans_M302278   ADVTLMDVSPKQVVSVAASLIPFLEHDDANRALMGSNMQRQAVPTLRADK
Pseudomonas_syringae_tabaci_ATCC_11528    TVKAPADVTLMDVSPKQVVSVAASLIPFLEHDDANRALMGSNMQRQAVPT
Pseudomonas_syringae_glycinea_B076        ADVTLMDVSPKQVVSVAASLIPFLEHDDANRALMGSNMQRQAVPTLRADK
Pseudomonas_syringae_glycinea_race_4      ADVTLMDVSPKQVVSVAASLIPFLEHDDANRALMGSNMQRQAVPTLRADK
Pseudomonas_syringae_B64                  TVKAPADVTLMDVSPKQVVSVAASLIPFLEHDDANRALMGSNMQRQAVPT
Pseudomonas_syringae_oryzae_1_6           TVKAPADVTLMDVSPKQVVSVAASLIPFLEHDDANRALMGSNMQRQAVPT
Pseudomonas_syringae_avellanae_ISPaVe037  ADVTLMDVSPKQVVSVAASLIPFLEHDDANRALMGSNMQRQAVPTLRADK
Pseudomonas_syringae_BRIP39023            ADVTLMDVSPKQVVSVAASLIPFLEHDDANRALMGSNMQRQAVPTLRADK
Pseudomonas_syringae_BRIP34876            ADVTLMDVSPKQVVSVAASLIPFLEHDDANRALMGSNMQRQAVPTLRADK
Pseudomonas_syringae_BRIP34881            ADVTLMDVSPKQVVSVAASLIPFLEHDDANRALMGSNMQRQAVPTLRADK

Pseudomonas_syringae_UMAF0158             LRADKPLVGTGMERNVARDSGVCVVARRGGVIDSVDASRIVVRVADDEVE
Pseudomonas_fluorescens_Pf_5              KPLVGTGMERNVARDSGVCVVARRGGVIDSVDASRIVVRVADDEVETGEA
Pseudomonas_syringae_tomato_DC3000        PLVGTGMERNVARDSGVCVVARRGGVIDSVDASRIVVRVADDEVETGEAG
Pseudomonas_syringae_phaseolicola_1448A   LRADKPLVGTGMERNVARDSGVCVVARRGGVIDSVDASRIVVRVADDEVE
Pseudomonas_syringae_B728a                LRADKPLVGTGMERNVARDSGVCVVARRGGVIDSVDASRIVVRVADDEVE
Pseudomonas_savastanoi_NCPPB_3335         RADKPLVGTGMERNVARDSGVCVVARRGGVIDSVDASRIVVRVADDEVET
Pseudomonas_syringae_tomato_T1            LRADKPLVGTGMERNVARDSGVCVVARRGGVIDSVDASRIVVRVADDEVE
Pseudomonas_syringae_tomato_K40           PLVGTGMERNVARDSGVCVVARRGGVIDSVDASRIVVRVADDEVETGEAG
Pseudomonas_syringae_tomato_Max13         PLVGTGMERNVARDSGVCVVARRGGVIDSVDASRIVVRVADDEVETGEAG
Pseudomonas_syringae_tomato_NCPPB_1108    PLVGTGMERNVARDSGVCVVARRGGVIDSVDASRIVVRVADDEVETGEAG
Pseudomonas_syringae_642                  PLVGTGMERNVARDSGVCVVARRGGVIDSVDASRIVVRVADDEVETGEAG
Pseudomonas_syringae_aesculi_0893_23      LRADKPLVGTGMERNVARDSGVCVVARRGGVIDSVDASRIVVRVADDEVE
Pseudomonas_syringae_morsprunorum_M302280 LRADKPLVGTGMERNVARDSGVCVVARRGGVIDSVDASRIVVRVADDEVE
Pseudomonas_syringae_mori_301020          LRADKPLVGTGMERNVARDSGVCVVARRGGVIDSVDASRIVVRVADDEVE
Pseudomonas_syringae_japonica_M301072     LRADKPLVGTGMERNVARDSGVCVVARRGGVIDSVDASRIVVRVADDEVE
Pseudomonas_syringae_Cit_7                LRADKPLVGTGMERNVARDSGVCVVARRGGVIDSVDASRIVVRVADDEVE
Pseudomonas_syringae_maculicola_ES4326    LRADKPLVGTGMERNVARDSGVCVVARRGGVIDSVDASRIVVRVADDEVE
Pseudomonas_syringae_lachrymans_M302278   PLVGTGMERNVARDSGVCVVARRGGVIDSVDASRIVVRVADDEVETGEAG
Pseudomonas_syringae_tabaci_ATCC_11528    LRADKPLVGTGMERNVARDSGVCVVARRGGVIDSVDASRIVVRVADDEVE
Pseudomonas_syringae_glycinea_B076        PLVGTGMERNVARDSGVCVVARRGGVIDSVDASRIVVRVADDEVETGEAG
Pseudomonas_syringae_glycinea_race_4      PLVGTGMERNVARDSGVCVVARRGGVIDSVDASRIVVRVADDEVETGEAG
Pseudomonas_syringae_B64                  LRADKPLVGTGMERNVARDSGVCVVARRGGVIDSVDASRIVVRVADDEVE
Pseudomonas_syringae_oryzae_1_6           LRADKPLVGTGMERNVARDSGVCVVARRGGVIDSVDASRIVVRVADDEVE
Pseudomonas_syringae_avellanae_ISPaVe037  PLVGTGMERNVARDSGVCVVARRGGVIDSVDASRIVVRVADDEVETGEAG
Pseudomonas_syringae_BRIP39023            PLVGTGMERNVARDSGVCVVARRGGVIDSVDASRIVVRVADDEVETGEAG
Pseudomonas_syringae_BRIP34876            PLVGTGMERNVARDSGVCVVARRGGVIDSVDASRIVVRVADDEVETGEAG
Pseudomonas_syringae_BRIP34881            PLVGTGMERNVARDSGVCVVARRGGVIDSVDASRIVVRVADDEVETGEAG

Pseudomonas_syringae_UMAF0158             TGEAGVDIYNLTKYTRSNQNTCINQRPLVSKGDRVQRSDIMADGPSTDMG
Pseudomonas_fluorescens_Pf_5              GVDIYNLTKYTRSNQNTCINQRPLVSKGDRVQRSDIMADGPSTDMGELAL
Pseudomonas_syringae_tomato_DC3000        VDIYNLTKYTRSNQNTCINQRPLVSKGDRVQRSDIMADGPSTDMGELALG
Pseudomonas_syringae_phaseolicola_1448A   TGEAGVDIYNLTKYTRSNQNTCINQRPLVSKGDRVQRSDIMADGPSTDMG
Pseudomonas_syringae_B728a                TGEAGVDIYNLTKYTRSNQNTCINQRPLVSKGDRVQRSDIMADGPSTDMG
Pseudomonas_savastanoi_NCPPB_3335         GEAGVDIYNLTKYTRSNQNTCINQRPLVSKGDRVQRSDIMADGPSTDMGE
Pseudomonas_syringae_tomato_T1            TGEAGVDIYNLTKYTRSNQNTCINQRPLVSKGDRVQRSDIMADGPSTDMG
Pseudomonas_syringae_tomato_K40           VDIYNLTKYTRSNQNTCINQRPLVSKGDRVQRSDIMADGPSTDMGELALG
Pseudomonas_syringae_tomato_Max13         VDIYNLTKYTRSNQNTCINQRPLVSKGDRVQRSDIMADGPSTDMGELALG
Pseudomonas_syringae_tomato_NCPPB_1108    VDIYNLTKYTRSNQNTCINQRPLVSKGDRVQRSDIMADGPSTDMGELALG
Pseudomonas_syringae_642                  VDIYNLTKYTRSNQNTCINQRPLVSKGDRVQRSDIMADGPSTDMGELALG
Pseudomonas_syringae_aesculi_0893_23      TGEAGVDIYNLTKYTRSNQNTCINQRPLVSKGDRVQRSDIMADGPSTDMG
Pseudomonas_syringae_morsprunorum_M302280 TGEAGVDIYNLTKYTRSNQNTCINQRPLVSKGDRVQRSDIMADGPSTDMG
Pseudomonas_syringae_mori_301020          TGEAGVDIYNLTKYTRSNQNTCINQRPLVSKGDRVQRSDIMADGPSTDMG
Pseudomonas_syringae_japonica_M301072     TGEAGVDIYNLTKYTRSNQNTCINQRPLVSKGDRVQRSDIMADGPSTDMG
Pseudomonas_syringae_Cit_7                TGEAGVDIYNLTKYTRSNQNTCINQRPLVSKGDRVQRSDIMADGPSTDMG
Pseudomonas_syringae_maculicola_ES4326    TGEAGVDIYNLTKYTRSNQNTCINQRPLVSKGDRVQRSDIMADGPSTDMG
Pseudomonas_syringae_lachrymans_M302278   VDIYNLTKYTRSNQNTCINQRPLVSKGDRVQRSDIMADGPSTDMGELALG
Pseudomonas_syringae_tabaci_ATCC_11528    TGEAGVDIYNLTKYTRSNQNTCINQRPLVSKGDRVQRSDIMADGPSTDMG
Pseudomonas_syringae_glycinea_B076        VDIYNLTKYTRSNQNTCINQRPLVSKGDRVQRSDIMADGPSTDMGELALG
Pseudomonas_syringae_glycinea_race_4      VDIYNLTKYTRSNQNTCINQRPLVSKGDRVQRSDIMADGPSTDMGELALG
Pseudomonas_syringae_B64                  TGEAGVDIYNLTKYTRSNQNTCINQRPLVSKGDRVQRSDIMADGPSTDMG
Pseudomonas_syringae_oryzae_1_6           TGEAGVDIYNLTKYTRSNQNTCINQRPLVSKGDRVQRSDIMADGPSTDMG
Pseudomonas_syringae_avellanae_ISPaVe037  VDIYNLTKYTRSNQNTCINQRPLVSKGDRVQRSDIMADGPSTDMGELALG
Pseudomonas_syringae_BRIP39023            VDIYNLTKYTRSNQNTCINQRPLVSKGDRVQRSDIMADGPSTDMGELALG
Pseudomonas_syringae_BRIP34876            VDIYNLTKYTRSNQNTCINQRPLVSKGDRVQRSDIMADGPSTDMGELALG
Pseudomonas_syringae_BRIP34881            VDIYNLTKYTRSNQNTCINQRPLVSKGDRVQRSDIMADGPSTDMGELALG

Pseudomonas_syringae_UMAF0158             ELALGQNMRIAFMAWNGFNFEDSICLSERVVQEDRFTTIHIQELTCVARD
Pseudomonas_fluorescens_Pf_5              GQNMRIAFMAWNGFNFEDSICLSERVVQEDRFTTIHIQELTCVARDTKLG
Pseudomonas_syringae_tomato_DC3000        QNMRIAFMAWNGFNFEDSICLSERVVQEDRFTTIHIQELTCVARDTKLGP
Pseudomonas_syringae_phaseolicola_1448A   ELALGQNMRIAFMAWNGFNFEDSICLSERVVQEDRFTTIHIQELTCVARD
Pseudomonas_syringae_B728a                ELALGQNMRIAFMAWNGFNFEDSICLSERVVQEDRFTTIHIQELTCVARD
Pseudomonas_savastanoi_NCPPB_3335         LALGQNMRIAFMAWNGFNFEDSICLSERVVQEDRFTTIHIQELTCVARDT
Pseudomonas_syringae_tomato_T1            ELALGQNMRIAFMAWNGFNFEDSICLSERVVQEDRFTTIHIQELTCVARD
Pseudomonas_syringae_tomato_K40           QNMRIAFMAWNGFNFEDSICLSERVVQEDRFTTIHIQELTCVARDTKLGP
Pseudomonas_syringae_tomato_Max13         QNMRIAFMAWNGFNFEDSICLSERVVQEDRFTTIHIQELTCVARDTKLGP
Pseudomonas_syringae_tomato_NCPPB_1108    QNMRIAFMAWNGFNFEDSICLSERVVQEDRFTTIHIQELTCVARDTKLGP
Pseudomonas_syringae_642                  QNMRIAFMAWNGFNFEDSICLSERVVQEDRFTTIHIQELTCVARDTKLGP
Pseudomonas_syringae_aesculi_0893_23      ELALGQNMRIAFMAWNGFNFEDSICLSERVVQEDRFTTIHIQELTCVARD
Pseudomonas_syringae_morsprunorum_M302280 ELALGQNMRIAFMAWNGFNFEDSICLSERVVQEDRFTTIHIQELTCVARD
Pseudomonas_syringae_mori_301020          ELALGQNMRIAFMAWNGFNFEDSICLSERVVQEDRFTTIHIQELTCVARD
Pseudomonas_syringae_japonica_M301072     ELALGQNMRIAFMAWNGFNFEDSICLSERVVQEDRFTTIHIQELTCVARD
Pseudomonas_syringae_Cit_7                ELALGQNMRIAFMAWNGFNFEDSICLSERVVQEDRFTTIHIQELTCVARD
Pseudomonas_syringae_maculicola_ES4326    ELALGQNMRIAFMAWNGFNFEDSICLSERVVQEDRFTTIHIQELTCVARD
Pseudomonas_syringae_lachrymans_M302278   QNMRIAFMAWNGFNFEDSICLSERVVQEDRFTTIHIQELTCVARDTKLGP
Pseudomonas_syringae_tabaci_ATCC_11528    ELALGQNMRIAFMAWNGFNFEDSICLSERVVQEDRFTTIHIQELTCVARD
Pseudomonas_syringae_glycinea_B076        QNMRIAFMAWNGFNFEDSICLSERVVQEDRFTTIHIQELTCVARDTKLGP
Pseudomonas_syringae_glycinea_race_4      QNMRIAFMAWNGFNFEDSICLSERVVQEDRFTTIHIQELTCVARDTKLGP
Pseudomonas_syringae_B64                  ELALGQNMRIAFMAWNGFNFEDSICLSERVVQEDRFTTIHIQELTCVARD
Pseudomonas_syringae_oryzae_1_6           ELALGQNMRIAFMAWNGFNFEDSICLSERVVQEDRFTTIHIQELTCVARD
Pseudomonas_syringae_avellanae_ISPaVe037  QNMRIAFMAWNGFNFEDSICLSERVVQEDRFTTIHIQELTCVARDTKLGP
Pseudomonas_syringae_BRIP39023            QNMRIAFMAWNGFNFEDSICLSERVVQEDRFTTIHIQELTCVARDTKLGP
Pseudomonas_syringae_BRIP34876            QNMRIAFMAWNGFNFEDSICLSERVVQEDRFTTIHIQELTCVARDTKLGP
Pseudomonas_syringae_BRIP34881            QNMRIAFMAWNGFNFEDSICLSERVVQEDRFTTIHIQELTCVARDTKLGP

Pseudomonas_syringae_UMAF0158             TKLGPEEITADIPNVGEAALNKLDEAGIVYVGAEVGAGDILVGKVTPKGE
Pseudomonas_fluorescens_Pf_5              PEEITADIPNVGEAALNKLDEAGIVYVGAEVGAGDILVGKVTPKGETQLT
Pseudomonas_syringae_tomato_DC3000        EEITADIPNVGEAALNKLDEAGIVYVGAEVGAGDILVGKVTPKGETQLTP
Pseudomonas_syringae_phaseolicola_1448A   TKLGPEEITADIPNVGEAALNKLDEAGIVYVGAEVGAGDILVGKVTPKGE
Pseudomonas_syringae_B728a                TKLGPEEITADIPNVGEAALNKLDEAGIVYVGAEVGAGDILVGKVTPKGE
Pseudomonas_savastanoi_NCPPB_3335         KLGPEEITADIPNVGEAALNKLDEAGIVYVGAEVGAGDILVGKVTPKGET
Pseudomonas_syringae_tomato_T1            TKLGPEEITADIPNVGEAALNKLDEAGIVYVGAEVGAGDILVGKVTPKGE
Pseudomonas_syringae_tomato_K40           EEITADIPNVGEAALNKLDEAGIVYVGAEVGAGDILVGKVTPKGETQLTP
Pseudomonas_syringae_tomato_Max13         EEITADIPNVGEAALNKLDEAGIVYVGAEVGAGDILVGKVTPKGETQLTP
Pseudomonas_syringae_tomato_NCPPB_1108    EEITADIPNVGEAALNKLDEAGIVYVGAEVGAGDILVGKVTPKGETQLTP
Pseudomonas_syringae_642                  EEITADIPNVGEAALNKLDEAGIVYVGAEVGAGDILVGKVTPKGETQLTP
Pseudomonas_syringae_aesculi_0893_23      TKLGPEEITADIPNVGEAALNKLDEAGIVYVGAEVGAGDILVGKVTPKGE
Pseudomonas_syringae_morsprunorum_M302280 TKLGPEEITADIPNVGEAALNKLDEAGIVYVGAEVGAGDILVGKVTPKGE
Pseudomonas_syringae_mori_301020          TKLGPEEITADIPNVGEAALNKLDEAGIVYVGAEVGAGDILVGKVTPKGE
Pseudomonas_syringae_japonica_M301072     TKLGPEEITADIPNVGEAALNKLDEAGIVYVGAEVGAGDILVGKVTPKGE
Pseudomonas_syringae_Cit_7                TKLGPEEITADIPNVGEAALNKLDEAGIVYVGAEVGAGDILVGKVTPKGE
Pseudomonas_syringae_maculicola_ES4326    TKLGPEEITADIPNVGEAALNKLDEAGIVYVGAEVGAGDILVGKVTPKGE
Pseudomonas_syringae_lachrymans_M302278   EEITADIPNVGEAALNKLDEAGIVYVGAEVGAGDILVGKVTPKGETQLTP
Pseudomonas_syringae_tabaci_ATCC_11528    TKLGPEEITADIPNVGEAALNKLDEAGIVYVGAEVGAGDILVGKVTPKGE
Pseudomonas_syringae_glycinea_B076        EEITADIPNVGEAALNKLDEAGIVYVGAEVGAGDILVGKVTPKGETQLTP
Pseudomonas_syringae_glycinea_race_4      EEITADIPNVGEAALNKLDEAGIVYVGAEVGAGDILVGKVTPKGETQLTP
Pseudomonas_syringae_B64                  TKLGPEEITADIPNVGEAALNKLDEAGIVYVGAEVGAGDILVGKVTPKGE
Pseudomonas_syringae_oryzae_1_6           TKLGPEEITADIPNVGEAALNKLDEAGIVYVGAEVGAGDILVGKVTPKGE
Pseudomonas_syringae_avellanae_ISPaVe037  EEITADIPNVGEAALNKLDEAGIVYVGAEVGAGDILVGKVTPKGETQLTP
Pseudomonas_syringae_BRIP39023            EEITADIPNVGEAALNKLDEAGIVYVGAEVGAGDILVGKVTPKGETQLTP
Pseudomonas_syringae_BRIP34876            EEITADIPNVGEAALNKLDEAGIVYVGAEVGAGDILVGKVTPKGETQLTP
Pseudomonas_syringae_BRIP34881            EEITADIPNVGEAALNKLDEAGIVYVGAEVGAGDILVGKVTPKGETQLTP

Pseudomonas_syringae_UMAF0158             TQLTPEEKLLRAIFGEKASDVKDTSLRVPTGTKGTVIDVQVFTRDGVERD
Pseudomonas_fluorescens_Pf_5              PEEKLLRAIFGEKASDVKDTSLRVPTGTKGTVIDVQVFTRDGVERDARAL
Pseudomonas_syringae_tomato_DC3000        EEKLLRAIFGEKASDVKDTSLRVPTGTKGTVIDVQVFTRDGVERDARALS
Pseudomonas_syringae_phaseolicola_1448A   TQLTPEEKLLRAIFGEKASDVKDTSLRVPTGTKGTVIDVQVFTRDGVERD
Pseudomonas_syringae_B728a                TQLTPEEKLLRAIFGEKASDVKDTSLRVPTGTKGTVIDVQVFTRDGVERD
Pseudomonas_savastanoi_NCPPB_3335         QLTPEEKLLRAIFGEKASDVKDTSLRVPTGTKGTVIDVQVFTRDGVERDA
Pseudomonas_syringae_tomato_T1            TQLTPEEKLLRAIFGEKASDVKDTSLRVPTGTKGTVIDVQVFTRDGVERD
Pseudomonas_syringae_tomato_K40           EEKLLRAIFGEKASDVKDTSLRVPTGTKGTVIDVQVFTRDGVERDARALS
Pseudomonas_syringae_tomato_Max13         EEKLLRAIFGEKASDVKDTSLRVPTGTKGTVIDVQVFTRDGVERDARALS
Pseudomonas_syringae_tomato_NCPPB_1108    EEKLLRAIFGEKASDVKDTSLRVPTGTKGTVIDVQVFTRDGVERDARALS
Pseudomonas_syringae_642                  EEKLLRAIFGEKASDVKDTSLRVPTGTKGTVIDVQVFTRDGVERDARALS
Pseudomonas_syringae_aesculi_0893_23      TQLTPEEKLLRAIFGEKASDVKDTSLRVPTGTKGTVIDVQVFTRDGVERD
Pseudomonas_syringae_morsprunorum_M302280 TQLTPEEKLLRAIFGEKASDVKDTSLRVPTGTKGTVIDVQVFTRDGVERD
Pseudomonas_syringae_mori_301020          TQLTPEEKLLRAIFGEKASDVKDTSLRVPTGTKGTVIDVQVFTRDGVERD
Pseudomonas_syringae_japonica_M301072     TQLTPEEKLLRAIFGEKASDVKDTSLRVPTGTKGTVIDVQVFTRDGVERD
Pseudomonas_syringae_Cit_7                TQLTPEEKLLRAIFGEKASDVKDTSLRVPTGTKGTVIDVQVFTRDGVERD
Pseudomonas_syringae_maculicola_ES4326    TQLTPEEKLLRAIFGEKASDVKDTSLRVPTGTKGTVIDVQVFTRDGVERD
Pseudomonas_syringae_lachrymans_M302278   EEKLLRAIFGEKASDVKDASLRVPTGTKGTVIDVQVFTRDGVERDARALS
Pseudomonas_syringae_tabaci_ATCC_11528    TQLTPEEKLLRAIFGEKASDVKDTSLRVPTGTKGTVIDVQVFTRDGVERD
Pseudomonas_syringae_glycinea_B076        EEKLLRAIFGEKASDVKDTSLRVPTGTKGTVIDVQVFTRDGVERDARALS
Pseudomonas_syringae_glycinea_race_4      EEKLLRAIFGEKASDVKDTSLRVPTGTKGTVIDVQVFTRDGVERDARALS
Pseudomonas_syringae_B64                  TQLTPEEKLLRAIFGEKASDVKDTSLRVPTGTKGTVIDVQVFTRDGVERD
Pseudomonas_syringae_oryzae_1_6           TQLTPEEKLLRAIFGEKASDVKDTSLRVPTGTKGTVIDVQVFTRDGVERD
Pseudomonas_syringae_avellanae_ISPaVe037  EEKLLRAIFGEKASDVKDTSLRVPTGTKGTVIDVQVFTRDGVERDARALS
Pseudomonas_syringae_BRIP39023            EEKLLRAIFGEKASDVKDTSLRVPTGTKGTVIDVQVFTRDGVERDARALS
Pseudomonas_syringae_BRIP34876            EEKLLRAIFGEKASDVKDTSLRVPTGTKGTVIDVQVFTRDGVERDARALS
Pseudomonas_syringae_BRIP34881            EEKLLRAIFGEKASDVKDTSLRVPTGTKGTVIDVQVFTRDGVERDARALS

Pseudomonas_syringae_UMAF0158             ARALSIEKSQLDEIRKDLNEEFRIVEGATFERLRSALVGRVAEGGAGLKK
Pseudomonas_fluorescens_Pf_5              SIEKSQLDEIRKDLNEEFRIVEGATFERLRSALVGHKAEGGAGLKKGQEI
Pseudomonas_syringae_tomato_DC3000        IEKSQLDEIRKDLNEEFRIVEGATFERLRSALVGRVAEGGAGLKKGQEIT
Pseudomonas_syringae_phaseolicola_1448A   ARALSIEKSQLDEIRKDLNEEFRIVEGATFERLRSALVGRVAEGGAGLKK
Pseudomonas_syringae_B728a                ARALSIEKSQLDEIRKDLNEEFRIVEGATFERLRSALVGRVAEGGAGLKK
Pseudomonas_savastanoi_NCPPB_3335         RALSIEKSQLDEIRKDLNEEFRIVEGATFERLRSALVGRVAEGGAGLKKG
Pseudomonas_syringae_tomato_T1            ARALSIEKSQLDEIRKDLNEEFRIVEGATFERLRSALVGRVAEGGAGLKK
Pseudomonas_syringae_tomato_K40           IEKSQLDEIRKDLNEEFRIVEGATFERLRSALVGRVAEGGAGLKKGQEIT
Pseudomonas_syringae_tomato_Max13         IEKSQLDEIRKDLNEEFRIVEGATFERLRSALVGRVAEGGAGLKKGQEIT
Pseudomonas_syringae_tomato_NCPPB_1108    IEKSQLDEIRKDLNEEFRIVEGATFERLRSALVGRVAEGGAGLKKGQEIT
Pseudomonas_syringae_642                  IEKSQLDEIRKDLNEEFRIVEGATFERLRSALVGRVAEGGAGLKKGQEIT
Pseudomonas_syringae_aesculi_0893_23      ARALSIEKSQLDEIRKDLNEEFRIVEGATFERLRSALVGRVAEGGAGLKK
Pseudomonas_syringae_morsprunorum_M302280 ARALSIEKSQLDEIRKDLNEEFRIVEGATFERLRSALVGRVAEGGAGLKK
Pseudomonas_syringae_mori_301020          ARALSIEKSQLDEIRKDLNEEFRIVEGATFERLRSALVGRVAEGGAGLKK
Pseudomonas_syringae_japonica_M301072     ARALSIEKSQLDEIRKDLNEEFRIVEGATFERLRSALVGRVAEGGAGLKK
Pseudomonas_syringae_Cit_7                ARALSIEKSQLDEIRKDLNEEFRIVEGATFERLRSALVGRVAEGGAGLKK
Pseudomonas_syringae_maculicola_ES4326    ARALSIEKSQLDEIRKDLNEEFRIVEGATFERLRSALVGRVAEGGAGLKK
Pseudomonas_syringae_lachrymans_M302278   IEKSQLDEIRKDLNEEFRIVEGATFERLRSALVGRVAEGGAGLKKGQEIT
Pseudomonas_syringae_tabaci_ATCC_11528    ARALSIEKSQLDEIRKDLNEEFRIVEGATFERLRSALVGRVAEGGAGLKK
Pseudomonas_syringae_glycinea_B076        IEKSQLDEIRKDLNEEFRIVEGATFERLRSALLGRVAEGGAGLKKGQEIT
Pseudomonas_syringae_glycinea_race_4      IEKSQLDEIRKDLNEEFRIVEGATFERLRSALLGRVAEGGAGLKKGQEIT
Pseudomonas_syringae_B64                  ARALSIEKSQLDEIRKDLNEEFRIVEGATFERLRSALVGRVAEGGAGLKK
Pseudomonas_syringae_oryzae_1_6           ARALSIEKSQLDEIRKDLNEEFRIVEGATFERLRSALVGRVAEGGAGLKK
Pseudomonas_syringae_avellanae_ISPaVe037  IEKSQLDEIRKDLNEEFRIVEGATFERLRSALVGRVAEGGAGLKKGQEIT
Pseudomonas_syringae_BRIP39023            IEKSQLDEIRKDLNEEFRIVEGATFERLRSALVGRVAEGGAGLKKGQEIT
Pseudomonas_syringae_BRIP34876            IEKSQLDEIRKDLNEEFRIVEGATFERLRSALVGRVAEGGAGLKKGQEIT
Pseudomonas_syringae_BRIP34881            IEKSQLDEIRKDLNEEFRIVEGATFERLRSALVGRVAEGGAGLKKGQEIT

Pseudomonas_syringae_UMAF0158             GQEITNEVLDGLEHGQWFKLRMAEDALNEQLEKAQAYIVDRRRLLDDKFE
Pseudomonas_fluorescens_Pf_5              TDEVLDGLEHGQWFKLRMAEDALNEQLEKAQAYIVDRRRLLDDKFEDKKR
Pseudomonas_syringae_tomato_DC3000        NEVLDGLEHGQWFKLRMAEDALNEQLEKAQAYIVDRRRLLDDKFEDKKRK
Pseudomonas_syringae_phaseolicola_1448A   GQEITNEVLDGLEHGQWFKLRMAEDALNEQLEKAQAYIVDRRRLLDDKFE
Pseudomonas_syringae_B728a                GQEITNEVLDGLEHGQWFKLRMAEDALNEQLEKAQAYIVDRRRLLDDKFE
Pseudomonas_savastanoi_NCPPB_3335         QEITNEVLDGLEHGQWFKLRMAEDALNEQLEKAQAYIVDRRRLLDDKFED
Pseudomonas_syringae_tomato_T1            GQEITNEVLDGLEHGQWFKLRMAEDALNEQLEKAQAYIVDRRRLLDDKFE
Pseudomonas_syringae_tomato_K40           NEVLDGLEHGQWFKLRMAEDALNEQLEKAQAYIVDRRRLLDDKFEDKKRK
Pseudomonas_syringae_tomato_Max13         NEVLDGLEHGQWFKLRMAEDALNEQLEKAQAYIVDRRRLLDDKFEDKKRK
Pseudomonas_syringae_tomato_NCPPB_1108    NEVLDGLEHGQWFKLRMAEDALNEQLEKAQAYIVDRRRLLDDKFEDKKRK
Pseudomonas_syringae_642                  NEVLDGLEHGQWFKLRMAEDALNEQLEKAQAYIVDRRRLLDDKFEDKKRK
Pseudomonas_syringae_aesculi_0893_23      GQEITNEVLDGLEHGQWFKLRMAEDALNEQLEKAQAYIVDRRRLLDDKFE
Pseudomonas_syringae_morsprunorum_M302280 GQEITNEVLDGLEHGQWFKLRMAEDALNEQLEKAQAYIVDRRRLLDDKFE
Pseudomonas_syringae_mori_301020          GQEITNEVLDGLEHGQWFKLRMAEDALNEQLEKAQAYIVDRRRLLDDKFE
Pseudomonas_syringae_japonica_M301072     GQEITNEVLDGLEHGQWFKLRMAEDALNEQLEKAQAYIVDRRRLLDDKFE
Pseudomonas_syringae_Cit_7                GQEITNEVLDGLEHGQWFKLRMAEDALNEQLEKAQAYIVDRRRLLDDKFE
Pseudomonas_syringae_maculicola_ES4326    GQEITNEVLDGLEHGQWFKLRMAEDALNEQLEKAQAYIVDRRRLLDDKFE
Pseudomonas_syringae_lachrymans_M302278   NEVLDGLEHGQWFKLRMAEDALNEQLEKAQAYIVDRRRLLDDKFEDKKRK
Pseudomonas_syringae_tabaci_ATCC_11528    GQEITNEVLDGLEHGQWFKLRMAEDALNEQLEKAQAYIVDRRRLLDDKFE
Pseudomonas_syringae_glycinea_B076        NEVLDGLEHGQWFKLRMAEDALNEQLEKAQAYIVDRRRLLDDKFEDKKRK
Pseudomonas_syringae_glycinea_race_4      NEVLDGLEHGQWFKLRMAEDALNEQLEKAQAYIVDRRRLLDDKFEDKKRK
Pseudomonas_syringae_B64                  GQEITNEVLDGLEHGQWFKLRMAEDALNEQLEKAQAYIVDRRRLLDDKFE
Pseudomonas_syringae_oryzae_1_6           GQEITNEVLDGLEHGQWFKLRMAEDALNEQLEKAQAYIVDRRRLLDDKFE
Pseudomonas_syringae_avellanae_ISPaVe037  NEVLDGLEHGQWFKLRMAEDALNEQLEKAQAYIVDRRRLLDDKFEDKKRK
Pseudomonas_syringae_BRIP39023            NEVLDGLEHGQWFKLRMAEDALNEQLEKAQAYIVDRRRLLDDKFEDKKRK
Pseudomonas_syringae_BRIP34876            NEVLDGLEHGQWFKLRMAEDALNEQLEKAQAYIVDRRRLLDDKFEDKKRK
Pseudomonas_syringae_BRIP34881            NEVLDGLEHGQWFKLRMAEDALNEQLEKAQAYIVDRRRLLDDKFEDKKRK

Pseudomonas_syringae_UMAF0158             DKKRKLQQGDDLAPGVLKIVKVYLAIRRRIQPGDKMAGRHGNKGVVSVIM
Pseudomonas_fluorescens_Pf_5              KLQQGDDLAPGVLKIVKVYLAIRRRIQPGDKMAGRHGNKGVVSVIMPVED
Pseudomonas_syringae_tomato_DC3000        LQQGDDLAPGVLKIVKVYLAIRRRIQPGDKMAGRHGNKGVVSVIMPVEDM
Pseudomonas_syringae_phaseolicola_1448A   DKKRKLQQGDDLAPGVLKIVKVYLAIRRRIQPGDKMAGRHGNKGVVSVIM
Pseudomonas_syringae_B728a                DKKRKLQQGDDLAPGVLKIVKVYLAIRRRIQPGDKMAGRHGNKGVVSVIM
Pseudomonas_savastanoi_NCPPB_3335         KKRKLQQGDDLAPGVLKIVKVYLAIRRRIQPGDKMAGRHGNKGVVSVIMP
Pseudomonas_syringae_tomato_T1            DKKRKLQQGDDLAPGVLKIVKVYLAIRRRIQPGDKMAGRHGNKGVVSVIM
Pseudomonas_syringae_tomato_K40           LQQGDDLAPGVLKIVKVYLAIRRRIQPGDKMAGRHGNKGVVSVIMPVEDM
Pseudomonas_syringae_tomato_Max13         LQQGDDLAPGVLKIVKVYLAIRRRIQPGDKMAGRHGNKGVVSVIMPVEDM
Pseudomonas_syringae_tomato_NCPPB_1108    LQQGDDLAPGVLKIVKVYLAIRRRIQPGDKMAGRHGNKGVVSVIMPVEDM
Pseudomonas_syringae_642                  LQQGDDLAPGVLKIVKVYLAIRRRIQPGDKMAGRHGNKGVVSVIMPVEDM
Pseudomonas_syringae_aesculi_0893_23      DKKRKLQQGDDLAPGVLKIVKVYLAIRRRIQPGDKMAGRHGNKGVVSVIM
Pseudomonas_syringae_morsprunorum_M302280 DKKRKLQQGDDLAPGVLKIVKVYLAIRRRIQPGDKMAGRHGNKGVVSVIM
Pseudomonas_syringae_mori_301020          DKKRKLQQGDDLAPGVLKIVKVYLAIRRRIQPGDKMAGRHGNKGVVSVIM
Pseudomonas_syringae_japonica_M301072     DKKRKLQQGDDLAPGVLKIVKVYLAIRRRIQPGDKMAGRHGNKGVVSVIM
Pseudomonas_syringae_Cit_7                DKKRKLQQGDDLAPGVLKIVKVYLAIRRRIQPGDKMAGRHGNKGVVSVIM
Pseudomonas_syringae_maculicola_ES4326    DKKRKLQQGDDLAPGVLKIVKVYLAIRRRIQPGDKMAGRHGNKGVVSVIM
Pseudomonas_syringae_lachrymans_M302278   LQQGDDLAPGVLKIVKVYLAIRRRIQPGDKMAGRHGNKGVVSVIMPVEDM
Pseudomonas_syringae_tabaci_ATCC_11528    DKKRKLQQGDDLAPGVLKIVKVYLAIRRRIQPGDKMAGRHGNKGVVSVIM
Pseudomonas_syringae_glycinea_B076        LQQGDDLAPGVLKIVKVYLAIRRRIQPGDKMAGRHGNKGVVSVIMPVEDM
Pseudomonas_syringae_glycinea_race_4      LQQGDDLAPGVLKIVKVYLAIRRRIQPGDKMAGRHGNKGVVSVIMPVEDM
Pseudomonas_syringae_B64                  DKKRKLQQGDDLAPGVLKIVKVYLAIRRRIQPGDKMAGRHGNKGVVSVIM
Pseudomonas_syringae_oryzae_1_6           DKKRKLQQGDDLAPGVLKIVKVYLAIRRRIQPGDKMAGRHGNKGVVSVIM
Pseudomonas_syringae_avellanae_ISPaVe037  LQQGDDLAPGVLKIVKVYLAIRRRIQPGDKMAGRHGNKGVVSVIMPVEDM
Pseudomonas_syringae_BRIP39023            LQQGDDLAPGVLKIVKVYLAIRRRIQPGDKMAGRHGNKGVVSVIMPVEDM
Pseudomonas_syringae_BRIP34876            LQQGDDLAPGVLKIVKVYLAIRRRIQPGDKMAGRHGNKGVVSVIMPVEDM
Pseudomonas_syringae_BRIP34881            LQQGDDLAPGVLKIVKVYLAIRRRIQPGDKMAGRHGNKGVVSVIMPVEDM

Pseudomonas_syringae_UMAF0158             PVEDMPHDANGTPVDIVLNPLGVPSRMNVGQILETHLGLAAKGLGEKINR
Pseudomonas_fluorescens_Pf_5              MPHDANGTPVDVVLNPLGVPSRMNVGQILETHLGLAAKGLGEKINRMVEE
Pseudomonas_syringae_tomato_DC3000        PHDANGTPVDIVLNPLGVPSRMNVGQILETHLGLAAKGLGEKINRMLEEQ
Pseudomonas_syringae_phaseolicola_1448A   PVEDMPHDANGTPVDIVLNPLGVPSRMNVGQILETHLGLAAKGLGEKINR
Pseudomonas_syringae_B728a                PVEDMPHDANGTPVDIVLNPLGVPSRMNVGQILETHLGLAAKGLGEKINR
Pseudomonas_savastanoi_NCPPB_3335         VEDMPHDANGTPVDIVLNPLGVPSRMNVGQILETHLGLAAKGLGEKINRM
Pseudomonas_syringae_tomato_T1            PVEDMPHDANGTPVDIVLNPLGVPSRMNVGQILETHLGLAAKGLGEKINR
Pseudomonas_syringae_tomato_K40           PHDANGTPVDIVLNPLGVPSRMNVGQILETHLGLAAKGLGEKINRMLEEQ
Pseudomonas_syringae_tomato_Max13         PHDANGTPVDIVLNPLGVPSRMNVGQILETHLGLAAKGLGEKINRMLEEQ
Pseudomonas_syringae_tomato_NCPPB_1108    PHDANGTPVDIVLNPLGVPSRMNVGQILETHLGLAAKGLGEKINRMLEEQ
Pseudomonas_syringae_642                  PHDANGTPVDIVLNPLGVPSRMNVGQILETHLGLAAKGLGEKINRMLEEQ
Pseudomonas_syringae_aesculi_0893_23      PVEDMPHDANGTPVDIVLNPLGVPSRMNVGQILETHLGLAAKGLGEKINR
Pseudomonas_syringae_morsprunorum_M302280 PVEDMPHDANGTPVDIVLNPLGVPSRMNVGQILETHLGLAAKGLGEKINR
Pseudomonas_syringae_mori_301020          PVEDMPHDANGTPVDIVLNPLGVPSRMNVGQILETHLGLAAKGLGEKINR
Pseudomonas_syringae_japonica_M301072     PVEDMPHDANGTPVDIVLNPLGVPSRMNVGQILETHLGLAAKGLGEKINR
Pseudomonas_syringae_Cit_7                PVEDMPHDANGTPVDIVLNPLGVPSRMNVGQILETHLGLAAKGLGEKINR
Pseudomonas_syringae_maculicola_ES4326    PVEDMPHDANGTPVDIVLNPLGVPSRMNVGQILETHLGLAAKGLGEKINR
Pseudomonas_syringae_lachrymans_M302278   PHDANGTPVDIVLNPLGVPSRMNVGQILETHLGLAAKGLGEKINRMLEEQ
Pseudomonas_syringae_tabaci_ATCC_11528    PVEDMPHDANGTPVDIVLNPLGVPSRMNVGQILETHLGLAAKGLGEKINR
Pseudomonas_syringae_glycinea_B076        PHDANGTPVDIVLNPLGVPSRMNVGQILETHLGLAAKGLGEKINRMLEEQ
Pseudomonas_syringae_glycinea_race_4      PHDANGTPVDIVLNPLGVPSRMNVGQILETHLGLAAKGLGEKINRMLEEQ
Pseudomonas_syringae_B64                  PVEDMPHDANGTPVDIVLNPLGVPSRMNVGQILETHLGLAAKGLGEKINR
Pseudomonas_syringae_oryzae_1_6           PVEDMPHDANGTPVDIVLNPLGVPSRMNVGQILETHLGLAAKGLGEKINR
Pseudomonas_syringae_avellanae_ISPaVe037  PHDANGTPVDIVLNPLGVPSRMNVGQILETHLGLAAKGLGEKINRMLEEQ
Pseudomonas_syringae_BRIP39023            PHDANGTPVDIVLNPLGVPSRMNVGQILETHLGLAAKGLGEKINRMLEEQ
Pseudomonas_syringae_BRIP34876            PHDANGTPVDIVLNPLGVPSRMNVGQILETHLGLAAKGLGEKINRMLEEQ
Pseudomonas_syringae_BRIP34881            PHDANGTPVDIVLNPLGVPSRMNVGQILETHLGLAAKGLGEKINRMLEEQ

Pseudomonas_syringae_UMAF0158             MLEEQRKVAELRKFLNEIYNEIGGRQESLEDLSDNEILDLAKNLRNGVPM
Pseudomonas_fluorescens_Pf_5              QRKVAELRTFLDEIYNQIGGRNEDLDSFSDQEILDLANNLRGGVPMATPV
Pseudomonas_syringae_tomato_DC3000        RKVIELRKFLNEIYNEIGGRQEALEDLTDNEILDLAKNLRNGVPMATPVF
Pseudomonas_syringae_phaseolicola_1448A   MLEEQRKVAELRKFLNEIYNEIGGRQESLEDLTDNEILDLAKNLRNGVPM
Pseudomonas_syringae_B728a                MLEEQRKVAELRKFLNEIYNEIGGRQESLEDLTDNEILDLAKNLRNGVPM
Pseudomonas_savastanoi_NCPPB_3335         LEEQRKVAELRKFLNEIYNEIGGRQESLEDLTDNEILDLAKNLRNGVPMA
Pseudomonas_syringae_tomato_T1            MLEEQRKVIELRKFLNEIYNEIGGRQEALEDLTDNEILDLAKNLRNGVPM
Pseudomonas_syringae_tomato_K40           RKVIELRKFLNEIYNEIGGRQEALEDLTDNEILDLAKNLRNGVPMATPVF
Pseudomonas_syringae_tomato_Max13         RKVIELRKFLNEIYNEIGGRQEALEDLTDNEILDLAKNLRNGVPMATPVF
Pseudomonas_syringae_tomato_NCPPB_1108    RKVIELRKFLNEIYNEIGGRQEALEDLTDNEILDLAKNLRNGVPMATPVF
Pseudomonas_syringae_642                  RKVAELRKFLNEIYNEIGGRQESLEDLTDNEILDLAKNLRNGVPMATPVF
Pseudomonas_syringae_aesculi_0893_23      MLEEQRKVAELRKFLNEIYNEIGGRQESLEDLTDNEILDLAKNLRNGVPM
Pseudomonas_syringae_morsprunorum_M302280 MLEEQRKVIELRKFLNEIYNEIGGRQETLEDLTDNEILDLAKNLRNGVPM
Pseudomonas_syringae_mori_301020          MLEEQRKVAELRKFLNEIYNEIGGRQESLEDLTDNEILDLAKNLRNGVPM
Pseudomonas_syringae_japonica_M301072     MLEEQRKVAELRKFLNEIYNEIGGRQESLEDLTDNEILDLAKNLRNGVPM
Pseudomonas_syringae_Cit_7                MLEEQRKVAELRKFLNEIYNEIGGRQESLEDLSDNEILDLAKNLRNGVPM
Pseudomonas_syringae_maculicola_ES4326    MLEEQRKVVELRKFLNEIYNEIGGRQESLEDLSDKEILDLAKNLRNGVPM
Pseudomonas_syringae_lachrymans_M302278   RKVIELRKFLNEIYNEIGGRQEALEDLTDNEILDLAKNLRNGVPMATPVF
Pseudomonas_syringae_tabaci_ATCC_11528    MLEEQRKVAELRKFLNEIYNEIGGRQESLEDLTDNEILDLAKNLRNGVPM
Pseudomonas_syringae_glycinea_B076        RKVAELRKFLNEIYNEIGGRQESLEDLTDNEILDLAKNLRNGVPMATPVF
Pseudomonas_syringae_glycinea_race_4      RKVAELRKFLNEIYNEIGGRQESLEDLTDNEILDLAKNLRNGVPMATPVF
Pseudomonas_syringae_B64                  MLEEQRKVAELRKFLNEIYNEIGGRQESLEDLTDNEILDLAKNLRNGVPM
Pseudomonas_syringae_oryzae_1_6           MLEEQRKVAELRKFLNEIYNEIGGRQETLEDLTDNEILDLAKNLRNGVPM
Pseudomonas_syringae_avellanae_ISPaVe037  RKVAELRKFLNEIYNEIGGRQESLEDLTDNEILDLAKNLRNGVPMATPVF
Pseudomonas_syringae_BRIP39023            RKVAELRKFLNEIYNEIGGRQESLEDLSDNEILDLAKNLRNGVPMATPVF
Pseudomonas_syringae_BRIP34876            RKVAELRKFLNEIYNEIGGRQESLEDLTDNEILDLAKNLRNGVPMATPVF
Pseudomonas_syringae_BRIP34881            RKVAELRKFLNEIYNEIGGRQESLEDLTDNEILDLAKNLRNGVPMATPVF

Pseudomonas_syringae_UMAF0158             ATPVFDGAKESEIKAMLKLADMPESGQMQLFDGRTGNKFERAVTVGYMYM
Pseudomonas_fluorescens_Pf_5              FDGAKESEIKAMLKLADLPESGQMQLTDGRTGNKFERPVTVGYMYMLKLN
Pseudomonas_syringae_tomato_DC3000        DGAKESEIKAMLKLADMPESGQMQLFDGRTGNKFERPVTVGYMYMLKLNH
Pseudomonas_syringae_phaseolicola_1448A   ATPVFDGAKESEIKAMLKLADMPESGQMQLFDGRTGNKFERAVTVGYMYM
Pseudomonas_syringae_B728a                ATPVFDGAKESEIKAMLKLADMPESGQMQLFDGRTGNKFERAVTVGYMYM
Pseudomonas_savastanoi_NCPPB_3335         TPVFDGAKESEIKAMLKLADMPESGQMQLFDGRTGNKFERAVTVGYMYML
Pseudomonas_syringae_tomato_T1            ATPVFDGAKESEIKAMLKLADMPESGQMQLFDGRTGNKFERPVTVGYMYM
Pseudomonas_syringae_tomato_K40           DGAKESEIKAMLKLADMPESGQMQLFDGRTGNKFERPVTVGYMYMLKLNH
Pseudomonas_syringae_tomato_Max13         DGAKESEIKAMLKLADMPESGQMQLFDGRTGNKFERPVTVGYMYMLKLNH
Pseudomonas_syringae_tomato_NCPPB_1108    DGAKESEIKAMLKLADMPESGQMQLFDGRTGNKFERPVTVGYMYMLKLNH
Pseudomonas_syringae_642                  DGAKESEIKAMLKLADMPESGQMQLFDGRTGNKFERAVTVGYMYMLKLNH
Pseudomonas_syringae_aesculi_0893_23      ATPVFDGAKESEIKAMLKLADMPESGQVQLFDGRTGNKFERAVTVGYMYM
Pseudomonas_syringae_morsprunorum_M302280 ATPVFDGAKESEIKAMLKLADMPESGQMQLFDGRTGNKFERPVTVGYMYM
Pseudomonas_syringae_mori_301020          ATPVFDGAKESEIKAMLKLADMPESGQMQLFDGRTGNKFERAVTVGYMYM
Pseudomonas_syringae_japonica_M301072     ATPVFDGAKESEIKAMLKLADMPESGQMQLFDGRTGNKFERAVTVGYMYM
Pseudomonas_syringae_Cit_7                ATPVFDGAKESEIKAMLKLADMPESGQMQLFDGRTGNKFERAVTVGYMYM
Pseudomonas_syringae_maculicola_ES4326    ATPVFDGAKESEIKAMLKLADMPESGQMQLFDGRTGNKFERPVTVGYMYM
Pseudomonas_syringae_lachrymans_M302278   DGAKESEIKAMLKLADMPESGQMQLFDGRTGNKFERPVTVGYMYMLKLNH
Pseudomonas_syringae_tabaci_ATCC_11528    ATPVFDGAKESEIKAMLKLADMPESGQMQLFDGRTGNKFERAVTVGYMYM
Pseudomonas_syringae_glycinea_B076        DGAKESEIKAMLKLADMPESGQMQLFDGRTGNKFERAVTVGYMYMLKLNH
Pseudomonas_syringae_glycinea_race_4      DGAKESEIKAMLKLADMPESGQMQLFDGRTGNKFERAVTVGYMYMLKLNH
Pseudomonas_syringae_B64                  ATPVFDGAKESEIKAMLKLADMPESGQMQLFDGRTGNKFERAVTVGYMYM
Pseudomonas_syringae_oryzae_1_6           ATPVFDGAKESEIKAMLKLADMPESGQMQLFDGRTGNKFERPVTVGYMYM
Pseudomonas_syringae_avellanae_ISPaVe037  DGAKESEIKAMLKLADMPESGQMQLFDGRTGNKFERAVTVGYMYMLKLNH
Pseudomonas_syringae_BRIP39023            DGAKESEIKAMLKLADMPESGQMQLFDGRTGNKFERAVTVGYMYMLKLNH
Pseudomonas_syringae_BRIP34876            DGAKESEIKAMLKLADMPESGQMQLFDGRTGNKFERAVTVGYMYMLKLNH
Pseudomonas_syringae_BRIP34881            DGAKESEIKAMLKLADMPESGQMQLFDGRTGNKFERAVTVGYMYMLKLNH

Pseudomonas_syringae_UMAF0158             LKLNHLVDDKMHARSTGSYSLVTQQPLGGKAQFGGQRFGEMEVWALEAYG
Pseudomonas_fluorescens_Pf_5              HLVDDKMHARSTGSYSLVTQQPLGGKAQFGGQRFGEMEVWALEAYGAAYT
Pseudomonas_syringae_tomato_DC3000        LVDDKMHARSTGSYSLVTQQPLGGKAQFGGQRFGEMEVWALEAYGAAYTL
Pseudomonas_syringae_phaseolicola_1448A   LKLNHLVDDKMHARSTGSYSLVTQQPLGGKAQFGGQRFGEMEVWALEAYG
Pseudomonas_syringae_B728a                LKLNHLVDDKMHARSTGSYSLVTQQPLGGKAQFGGQRFGEMEVWALEAYC
Pseudomonas_savastanoi_NCPPB_3335         KLNHLVDDKMHARSTGSYSLVTQQPLGGKAQFGGQRFGEMEVWALEAYGA
Pseudomonas_syringae_tomato_T1            LKLNHLVDDKMHARSTGSYSLVTQQPLGGKAQFGGQRFGEMEVWALEAYG
Pseudomonas_syringae_tomato_K40           LVDDKMHARSTGSYSLVTQQPLGGKAQFGGQRFGEMEVWALEAYGAAYTL
Pseudomonas_syringae_tomato_Max13         LVDDKMHARSTGSYSLVTQQPLGGKAQFGGQRFGEMEVWALEAYGAAYTL
Pseudomonas_syringae_tomato_NCPPB_1108    LVDDKMHARSTGSYSLVTQQPLGGKAQFGGQRFGEMEVWALEAYGAAYTL
Pseudomonas_syringae_642                  LVDDKMHARSTGSYSLVTQQPLGGKAQFGGQRFGEMEVWALEAYGAAYTL
Pseudomonas_syringae_aesculi_0893_23      LKLNHLVDDKMHARSTGSYSLVTQQPLGGKAQFGGQRFGEMEVWALEAYG
Pseudomonas_syringae_morsprunorum_M302280 LKLNHLVDDKMHARSTGSYSLVTQQPLGGKAQFGGQRFGEMEVWALEAYG
Pseudomonas_syringae_mori_301020          LKLNHLVDDKMHARSTGSYSLVTQQPLGGKAQFGGQRFGEMEVWALEAYG
Pseudomonas_syringae_japonica_M301072     LKLNHLVDDKMHARSTGSYSLVTQQPLGGKAQFGGQRFGEMEVWALEAYG
Pseudomonas_syringae_Cit_7                LKLNHLVDDKMHARSTGSYSLVTQQPLGGKAQFGGQRFGEMEVWALEAYG
Pseudomonas_syringae_maculicola_ES4326    LKLNHLVDDKMHARSTGSYSLVTQQPLGGKAQFGGQRFGEMEVWALEAYG
Pseudomonas_syringae_lachrymans_M302278   LVGDKMHARSTGSYSLVTQQPLGGKAQFGGQRFGEMEVWALEAYGAAYTL
Pseudomonas_syringae_tabaci_ATCC_11528    LKLNHLVDDKMHARSTGSYSLVTQQPLGGKAQFGGQRFGEMEVWALEAYG
Pseudomonas_syringae_glycinea_B076        LVDDKMHARSTGSYSLVTQQPLGGKAQFGGQRFGEMEVWALEAYGAAYTL
Pseudomonas_syringae_glycinea_race_4      LVDDKMHARSTGSYSLVTQQPLGGKAQFGGQRFGEMEVWALEAYGAAYTL
Pseudomonas_syringae_B64                  LKLNHLVDDKMHARSTGSYSLVTQQPLGGKAQFGGQRFGEMEVWALEAYG
Pseudomonas_syringae_oryzae_1_6           LKLNHLVDDKMHARSTGSYSLVTQQPLGGKAQFGGQRFGEMEVWALEAYG
Pseudomonas_syringae_avellanae_ISPaVe037  LVDDKMHARSTGSYSLVTQQPLGGKAQFGGQRFGEMEVWALEAYGAAYTL
Pseudomonas_syringae_BRIP39023            LVDDKMHARSTGSYSLVTQQPLGGKAQFGGQRFGEMEVWALEAYGAAYTL
Pseudomonas_syringae_BRIP34876            LVDDKMHARSTGSYSLVTQQPLGGKAQFGGQRFGEMEVWALEAYGAAYTL
Pseudomonas_syringae_BRIP34881            LVDDKMHARSTGSYSLVTQQPLGGKAQFGGQRFGEMEVWALEAYGAAYTL

Pseudomonas_syringae_UMAF0158             AAYTLQEMLTVKSDDVNGRTKMYKNIVDGDHRMEPGMPESFNVLIKEIRS
Pseudomonas_fluorescens_Pf_5              LQEMLTVKSDDVNGRTKMYKNIVDGDHRMEPGMPESFNVLIKEIRSLGID
Pseudomonas_syringae_tomato_DC3000        QEMLTVKSDDVNGRTKMYKNIVDGDHRMEPGMPESFNVLIKEIRSLGIDI
Pseudomonas_syringae_phaseolicola_1448A   AAYTLQEMLTVKSDDVNGRTKMYKNIVDGDHRMEPGMPESFNVLIKEIRS
Pseudomonas_syringae_B728a                AAYTLQEMLTVKSDDVNGRTKMYKNIVDGDHRMEPGMPESFNVLIKEIRS
Pseudomonas_savastanoi_NCPPB_3335         AYTLQEMLTVKSDDVNGRTKMYKNIVDGDHRMEPGMPESFNVLIKEIRSL
Pseudomonas_syringae_tomato_T1            AAYTLQEMLTVKSDDVNGRTKMYKNIVDGDHRMEPGMPESFNVLIKEIRS
Pseudomonas_syringae_tomato_K40           QEMLTVKSDDVNGRTKMYKNIVDGDHRMEPGMPESFNVLIKEIRSLGIDI
Pseudomonas_syringae_tomato_Max13         QEMLTVKSDDVNGRTKMYKNIVDGDHRMEPGMPESFNVLIKEIRSLGIDI
Pseudomonas_syringae_tomato_NCPPB_1108    QEMLTVKSDDVNGRTKMYKNIVDGDHRMEPGMPESFNVLIKEIRSLGIDI
Pseudomonas_syringae_642                  QEMLTVKSDDVNGRTKMYKNIVDGDHRMEPGMPESFNVLIKEIRSLGIDI
Pseudomonas_syringae_aesculi_0893_23      AAYTLQEMLTVKSDDVNGRTKMYKNIVDGDHRMEPGMPESFNVLIKEIRS
Pseudomonas_syringae_morsprunorum_M302280 AAYTLQEMLTVKSDDVNGRTKMYKNIVDGDHRMEPGMPESFNVLIKEIRS
Pseudomonas_syringae_mori_301020          AAYTLQEMLTVKSDDVNGRTKMYKNIVDGDHRMEPGMPESFNVLIKEIRS
Pseudomonas_syringae_japonica_M301072     AAYTLQEMLTVKSDDVNGRTKMYKNIVDGDHRMEPGMPESFNVLIKEIRS
Pseudomonas_syringae_Cit_7                AAYTLQEMLTVKSDDVNGRTKMYKNIVDGDHRMEPGMPESFNVLIKEIRS
Pseudomonas_syringae_maculicola_ES4326    AAYTLQEMLTVKSDDVNGRTKMYKNIVDGDHRMEPGMPESFNVLIKEIRS
Pseudomonas_syringae_lachrymans_M302278   QEMLTVKSDDVNGRTKMYKNIVDGDHRMEPGMPESFNVLIKEIRSLGIDI
Pseudomonas_syringae_tabaci_ATCC_11528    AAYTLQEMLTVKSDDVNGRTKMYKNIVDGDHRMEPGMPESFNVLIKEIRS
Pseudomonas_syringae_glycinea_B076        QEMLTVKSDDVNGRTKMYKNIVDGDHRMEPGMPESFNVLIKEIRSLGIDI
Pseudomonas_syringae_glycinea_race_4      QEMLTVKSDDVNGRTKMYKNIVDGDHRMEPGMPESFNVLIKEIRSLGIDI
Pseudomonas_syringae_B64                  AAYTLQEMLTVKSDDVNGRTKMYKNIVDGDHRMEPGMPESFNVLIKEIRS
Pseudomonas_syringae_oryzae_1_6           AAYTLQEMLTVKSDDVNGRTKMYKNIVDGDHRMEPGMPESFNVLIKEIRS
Pseudomonas_syringae_avellanae_ISPaVe037  QEMLTVKSDDVNGRTKMYKNIVDGDHRMEPGMPESFNVLIKEIRSLGIDI
Pseudomonas_syringae_BRIP39023            QEMLTVKSDDVNGRTKMYKNIVDGDHRMEPGMPESFNVLIKEIRSLGIDI
Pseudomonas_syringae_BRIP34876            QEMLTVKSDDVNGRTKMYKNIVDGDHRMEPGMPESFNVLIKEIRSLGIDI
Pseudomonas_syringae_BRIP34881            QEMLTVKSDDVNGRTKMYKNIVDGDHRMEPGMPESFNVLIKEIRSLGIDI

Pseudomonas_syringae_UMAF0158             LGIDIDLETE
Pseudomonas_fluorescens_Pf_5              IDLETE
Pseudomonas_syringae_tomato_DC3000        DLETE
Pseudomonas_syringae_phaseolicola_1448A   LGIDIDLETE
Pseudomonas_syringae_B728a                LGIDIDLETE
Pseudomonas_savastanoi_NCPPB_3335         GIDIDLETE*
Pseudomonas_syringae_tomato_T1            LGIDIDLETE
Pseudomonas_syringae_tomato_K40           DLETE
Pseudomonas_syringae_tomato_Max13         DLETE
Pseudomonas_syringae_tomato_NCPPB_1108    DLETE
Pseudomonas_syringae_642                  DLETE
Pseudomonas_syringae_aesculi_0893_23      LGIDIDLETE
Pseudomonas_syringae_morsprunorum_M302280 LGIDIDLETE
Pseudomonas_syringae_mori_301020          LGIDIDLETE
Pseudomonas_syringae_japonica_M301072     LGIDIDLETE
Pseudomonas_syringae_Cit_7                LGIDIDLETE
Pseudomonas_syringae_maculicola_ES4326    LGIDIDLETE
Pseudomonas_syringae_lachrymans_M302278   DLETE
Pseudomonas_syringae_tabaci_ATCC_11528    LGIDIDLETE
Pseudomonas_syringae_glycinea_B076        DLETE
Pseudomonas_syringae_glycinea_race_4      DLETE
Pseudomonas_syringae_B64                  LGIDIDLETE
Pseudomonas_syringae_oryzae_1_6           LGIDIDLETE
Pseudomonas_syringae_avellanae_ISPaVe037  DLETE
Pseudomonas_syringae_BRIP39023            DLETE
Pseudomonas_syringae_BRIP34876            DLETE
Pseudomonas_syringae_BRIP34881            DLETE

//
