# Supplementary material for: Bioinformatics Analysis of the Complete Genome Sequence of the Mango Tree Pathogen Pseudomonas syringae pv. syringae UMAF0158 Reveals Traits Relevant to Virulence and Epiphytic Lifestyle
Source: PLoS One. 2015 Aug 27;10(8):e0136101. doi: 10.1371/journal.pone.0136101 (PMC4551802; doi:10.1371/journal.pone.0136101)
Supplement: S2 File — Alignment of the concatenated protein sequences were used in Fig 2A (SX file) and the concatenated nucleotide sequences to generate the phylogeny of Fig 2B (SY file). (ZIP) [file pone.0136101.s005.zip › SY File.sto]

# STOCKHOLM 1.0

Pseudomonas_syringae_UMAF0158             ATGGCTGACAAAAAAGCGCAGTTGATCATCGAGGGCGCTGCCCCCGTCGA
Pseudomonas_fluorescens_Pf_5              ATGGCTGACAAAAAAGCGCAGTTGATCATCGAGGGCGCAGCCCCCGTCGA
Pseudomonas_syringae_tomato_DC3000        ATGGCTGACAAAAAAGCGCAGTTGATCATCGAGGGCGCTGCCCCCGTCGA
Pseudomonas_syringae_phaseolicola_1448A   ATGGCTGACAAAAAAGCGCAGTTGATCATCGAGGGCGCAGCCCCCGTCGA
Pseudomonas_syringae_B728a                ATGGCTGACAAAAAAGCGCAGTTGATCATCGAGGGCGCTGCCCCCGTCGA
Pseudomonas_savastanoi_NCPPB_3335         ATGGCTGACAAAAAAGCGCAGTTGATCATCGAGGGCGCAGCCCCCGTCGA
Pseudomonas_syringae_tomato_T1            ATGGCTGACAAAAAAGCGCAGTTGATCATCGAGGGCGCTGCCCCCGTCGA
Pseudomonas_syringae_tomato_K40           ATGGCTGACAAAAAAGCGCAGTTGATCATCGAGGGCGCTGCCCCCGTCGA
Pseudomonas_syringae_tomato_Max13         ATGGCTGACAAAAAAGCGCAGTTGATCATCGAGGGCGCTGCCCCCGTCGA
Pseudomonas_syringae_tomato_NCPPB_1108    ATGGCTGACAAAAAAGCGCAGTTGATCATCGAGGGCGCTGCCCCCGTCGA
Pseudomonas_syringae_642                  ATGGCTGACAAAAAAGCGCAGTTGATCATCGAGGGCGCTGCCCCCGTCGA
Pseudomonas_syringae_aesculi_0893_23      ATGGCTGACAAAAAAGCGCAGTTGATCATCGAGGGCGCAGCCCCCGTCGA
Pseudomonas_syringae_morsprunorum_M302280 ATGGCTGACAAAAAAGCGCAGTTGATCATCGAGGGCGCTGCCCCCGTCGA
Pseudomonas_syringae_mori_301020          ATGGCTGACAAAAAAGCGCAGTTGATCATCGAGGGCGCAGCCCCCGTCGA
Pseudomonas_syringae_japonica_M301072     ATGGCTGACAAAAAAGCGCAGTTGATCATCGAGGGCGCTGCCCCCGTCGA
Pseudomonas_syringae_Cit_7                ATGGCTGACAAAAAAGCGCAGTTGATCATCGAGGGCGCTGCCCCCGTCGA
Pseudomonas_syringae_maculicola_ES4326    ATGGCTGACAAAAAAGCGCAGTTGATCATCGAGGGCGCTGCCCCCGTCGA
Pseudomonas_syringae_lachrymans_M302278   ATGGCTGACAAAAAAGCGCAGTTGATCATCGAGGGCGCTGCCCCCGTCGA
Pseudomonas_syringae_tabaci_ATCC_11528    ATGGCTGACAAAAAAGCGCAGTTGATCATCGAGGGCGCAGCCCCCGTCGA
Pseudomonas_syringae_glycinea_B076        ATGGCTGACAAAAAAGCGCAGTTGATCATCGAGGGCGCAGCCCCCGTCGA
Pseudomonas_syringae_glycinea_race_4      ATGGCTGACAAAAAAGCGCAGTTGATCATCGAGGGCGCAGCCCCCGTCGA
Pseudomonas_syringae_B64                  ATGGCTGACAAAAAAGCGCAGTTGATCATCGAGGGCGCTGCCCCCGTCGA
Pseudomonas_syringae_oryzae_1_6           ATGGCTGACAAAAAAGCGCAGTTGATCATCGAGGGCGCAGCCCCCGTCGA
Pseudomonas_syringae_avellanae_ISPaVe037  ATGGCTGACAAAAAAGCGCAGTTGATCATCGAGGGCGCTGCCCCCGTCGA
Pseudomonas_syringae_BRIP39023            ATGGCTGACAAAAAAGCGCAGTTGATCATCGAGGGCGCTGCCCCCGTCGA
Pseudomonas_syringae_BRIP34876            ATGGCTGACAAAAAAGCGCAGTTGATCATCGAGGGCGCTGCCCCCGTCGA
Pseudomonas_syringae_BRIP34881            ATGGCTGACAAAAAAGCGCAGTTGATCATCGAGGGCGCTGCCCCCGTCGA

Pseudomonas_syringae_UMAF0158             GCTGCCAATTCTGACCGGTACAGTGGGTCCGGACGTGATCGACGTACGCG
Pseudomonas_fluorescens_Pf_5              GCTGCCCATTTTAACCGGCACCGTTGGTCCCGATGTAATCGATGTTCGGG
Pseudomonas_syringae_tomato_DC3000        GCTGCCAATACTGACCGGTACAGTGGGTCCGGACGTGATCGACGTACGCG
Pseudomonas_syringae_phaseolicola_1448A   GCTGCCAATTCTGACCGGTACAGTGGGTCCGGACGTGATCGACGTACGCG
Pseudomonas_syringae_B728a                GCTGCCAATTCTGACCGGTACAGTGGGTCCGGACGTGATCGACGTACGCG
Pseudomonas_savastanoi_NCPPB_3335         GCTGCCAATTCTGACCGGTACAGTGGGTCCGGACGTGATCGACGTACGCG
Pseudomonas_syringae_tomato_T1            GCTGCCAATACTGACCGGTACAGTGGGTCCGGACGTGATCGACGTACGCG
Pseudomonas_syringae_tomato_K40           GCTGCCAATACTGACCGGTACAGTGGGTCCGGACGTGATCGACGTACGCG
Pseudomonas_syringae_tomato_Max13         GCTGCCAATACTGACCGGTACAGTGGGTCCGGACGTGATCGACGTACGCG
Pseudomonas_syringae_tomato_NCPPB_1108    GCTGCCAATACTGACCGGTACAGTGGGTCCGGACGTGATCGACGTACGCG
Pseudomonas_syringae_642                  GCTGCCAATTCTGACCGGTACAGTGGGTCCGGACGTGATCGACGTACGCG
Pseudomonas_syringae_aesculi_0893_23      GCTGCCAATTCTGACCGGTACAGTGGGTCCGGACGTGATCGACGTACGCG
Pseudomonas_syringae_morsprunorum_M302280 GCTGCCAATACTGACCGGTACAGTGGGTCCGGACGTGATCGACGTACGCG
Pseudomonas_syringae_mori_301020          GCTGCCAATTCTGACCGGTACAGTGGGTCCGGACGTGATCGACGTACGCG
Pseudomonas_syringae_japonica_M301072     GCTGCCAATTCTGACCGGTACAGTGGGTCCGGACGTGATCGACGTACGCG
Pseudomonas_syringae_Cit_7                GCTGCCAATTCTGACCGGTACAGTGGGTCCGGACGTGATCGACGTACGCG
Pseudomonas_syringae_maculicola_ES4326    GCTGCCAATTCTGACGGGTACAGTCGGTCCGGACGTGATCGACGTACGCG
Pseudomonas_syringae_lachrymans_M302278   GCTGCCAATACTGACCGGTACAGTGGGTCCGGACGTGATCGACGTACGCG
Pseudomonas_syringae_tabaci_ATCC_11528    GCTGCCAATTCTGACCGGTACAGTGGGTCCGGACGTGATCGACGTACGCG
Pseudomonas_syringae_glycinea_B076        GCTGCCAATTCTGACCGGTACAGTGGGTCCGGACGTGATCGACGTACGCG
Pseudomonas_syringae_glycinea_race_4      GCTGCCAATTCTGACCGGTACAGTGGGTCCGGACGTGATCGACGTACGCG
Pseudomonas_syringae_B64                  GCTGCCAATTCTGACCGGTACAGTGGGTCCGGACGTGATCGACGTACGCG
Pseudomonas_syringae_oryzae_1_6           GCTGCCAATTCTGACCGGTACAGTGGGTCCGGACGTGATCGACGTACGCG
Pseudomonas_syringae_avellanae_ISPaVe037  GCTGCCAATTCTGACCGGTACAGTGGGTCCGGACGTGATCGACGTACGCG
Pseudomonas_syringae_BRIP39023            GCTGCCAATTCTGACCGGTACAGTGGGTCCGGACGTGATCGACGTACGCG
Pseudomonas_syringae_BRIP34876            GCTGCCAATTCTGACCGGTACAGTGGGTCCGGACGTGATCGACGTACGCG
Pseudomonas_syringae_BRIP34881            GCTGCCAATTCTGACCGGTACAGTGGGTCCGGACGTGATCGACGTACGCG

Pseudomonas_syringae_UMAF0158             GCCTGACCGCCACCGGCCGCTTCACATTTGACCCTGGTTTCATGTCCACG
Pseudomonas_fluorescens_Pf_5              GTCTGACGGCCACGGGCCGCTTCACTTTTGACCCGGGTTTCATGTCGACC
Pseudomonas_syringae_tomato_DC3000        GTCTGACCGCCACCGGCCGCTTCACATTTGACCCTGGCTTCATGTCCACG
Pseudomonas_syringae_phaseolicola_1448A   GCCTGACCGCCACCGGCCGCTTCACATTTGACCCTGGCTTCATGTCCACG
Pseudomonas_syringae_B728a                GCCTGACCGCCACCGGCCGCTTCACATTTGACCCTGGTTTCATGTCCACG
Pseudomonas_savastanoi_NCPPB_3335         GCCTGACCGCCACCGGCCGCTTCACATTTGACCCTGGCTTCATGTCCACG
Pseudomonas_syringae_tomato_T1            GTCTGACCGCCACCGGCCGCTTCACATTTGACCCTGGCTTCATGTCCACG
Pseudomonas_syringae_tomato_K40           GTCTGACCGCCACCGGCCGCTTCACATTTGACCCTGGCTTCATGTCCACG
Pseudomonas_syringae_tomato_Max13         GTCTGACCGCCACCGGCCGCTTCACATTTGACCCTGGCTTCATGTCCACG
Pseudomonas_syringae_tomato_NCPPB_1108    GTCTGACCGCCACCGGCCGCTTCACATTTGACCCTGGCTTCATGTCCACG
Pseudomonas_syringae_642                  GCCTGACCGCCACCGGCCGCTTCACATTTGACCCTGGCTTCATGTCCACG
Pseudomonas_syringae_aesculi_0893_23      GCCTGACCGCCACCGGCCGCTTCACATTTGACCCTGGCTTCATGTCCACG
Pseudomonas_syringae_morsprunorum_M302280 GTCTGACCGCCACCGGCCGCTTCACATTTGACCCTGGTTTCATGTCCACG
Pseudomonas_syringae_mori_301020          GCCTGACCGCCACCGGCCGCTTCACATTTGACCCTGGCTTCATGTCCACG
Pseudomonas_syringae_japonica_M301072     GCCTGACCGCCACCGGCCGCTTCACATTTGACCCTGGTTTCATGTCCACG
Pseudomonas_syringae_Cit_7                GCCTGACCGCCACCGGCCGCTTCACATTTGACCCTGGTTTCATGTCCACG
Pseudomonas_syringae_maculicola_ES4326    GTCTTACCGCCACCGGCCGCTTCACATTTGACCCTGGCTTCATGTCCACG
Pseudomonas_syringae_lachrymans_M302278   GTCTGACCGCCACCGGCCGCTTCACATTTGACCCTGGCTTCATGTCCACG
Pseudomonas_syringae_tabaci_ATCC_11528    GCCTGACCGCCACCGGCCGCTTCACATTTGACCCTGGCTTCATGTCCACG
Pseudomonas_syringae_glycinea_B076        GCCTGACCGCCACCGGCCGCTTCACATTTGACCCTGGCTTCATGTCCACG
Pseudomonas_syringae_glycinea_race_4      GCCTGACCGCCACCGGCCGCTTCACATTTGACCCTGGCTTCATGTCCACG
Pseudomonas_syringae_B64                  GCCTGACCGCCACCGGCCGCTTCACATTTGACCCTGGTTTCATGTCCACG
Pseudomonas_syringae_oryzae_1_6           GACTGACCGCCACCGGCCGCTTCACATTTGACCCTGGCTTCATGTCCACG
Pseudomonas_syringae_avellanae_ISPaVe037  GCCTGACCGCCACCGGCCGCTTCACATTTGACCCTGGTTTCATGTCCACG
Pseudomonas_syringae_BRIP39023            GCCTGACCGCCACCGGCCGCTTCACATTTGACCCTGGTTTCATGTCCACG
Pseudomonas_syringae_BRIP34876            GCCTGACCGCCACCGGCCGCTTCACATTTGACCCTGGTTTCATGTCCACG
Pseudomonas_syringae_BRIP34881            GCCTGACCGCCACCGGCCGCTTCACATTTGACCCTGGTTTCATGTCCACG

Pseudomonas_syringae_UMAF0158             GCCTCTTGCGATTCGAAGATCACCTACATCGATGGTGATAACGGCATTCT
Pseudomonas_fluorescens_Pf_5              GCCTCCTGCGAGTCGAAAATCACCTACATCGACGGCGACAACGGCATTCT
Pseudomonas_syringae_tomato_DC3000        GCCTCTTGCGAGTCGAAGATCACCTACATTGATGGTGACAACGGAATTCT
Pseudomonas_syringae_phaseolicola_1448A   GCCTCTTGCGATTCGAAGATCACCTACATTGATGGTGACAATGGCATTCT
Pseudomonas_syringae_B728a                GCGTCTTGCGATTCGAAGATCACCTACATCGATGGTGACAATGGCATTCT
Pseudomonas_savastanoi_NCPPB_3335         GCCTCTTGCGATTCGAAGATCACCTACATTGATGGTGACAATGGCATTCT
Pseudomonas_syringae_tomato_T1            GCCTCTTGCGAGTCGAAGATCACCTACATTGATGGTGACAACGGAATTCT
Pseudomonas_syringae_tomato_K40           GCCTCTTGCGAGTCGAAGATCACCTACATTGATGGTGACAACGGAATTCT
Pseudomonas_syringae_tomato_Max13         GCCTCTTGCGAGTCGAAGATCACCTACATTGATGGTGACAACGGAATTCT
Pseudomonas_syringae_tomato_NCPPB_1108    GCCTCTTGCGAGTCGAAGATCACCTACATTGATGGTGACAACGGAATTCT
Pseudomonas_syringae_642                  GCCTCTTGCGATTCGAAGATCACCTACATCGATGGTGACAATGGCATTCT
Pseudomonas_syringae_aesculi_0893_23      GCCTCTTGCGATTCGAAGATCACCTACATTGATGGTGACAATGGCATTCT
Pseudomonas_syringae_morsprunorum_M302280 GCCTCTTGCGAGTCGAAGATCACCTACATCGATGGTGACAACGGAATTCT
Pseudomonas_syringae_mori_301020          GCCTCTTGCGATTCGAAGATCACCTACATTGATGGTGACAATGGCATTCT
Pseudomonas_syringae_japonica_M301072     GCCTCTTGCGATTCGAAGATCACCTACATCGATGGTGACAATGGCATTCT
Pseudomonas_syringae_Cit_7                GCCTCTTGCGATTCGAAGATCACCTACATCGATGGTGATAATGGCATTCT
Pseudomonas_syringae_maculicola_ES4326    GCATCTTGCGAGTCGAAGATCACCTACATCGATGGTGATAACGGAATCCT
Pseudomonas_syringae_lachrymans_M302278   GCCTCTTGCGAGTCGAAGATCACCTACATTGATGGTGACAACGGAATTCT
Pseudomonas_syringae_tabaci_ATCC_11528    GCCTCTTGCGATTCGAAGATCACCTACATTGATGGTGACAATGGCATTCT
Pseudomonas_syringae_glycinea_B076        GCCTCTTGCGATTCGAAGATCACCTACATTGATGGTGACAATGGCATTCT
Pseudomonas_syringae_glycinea_race_4      GCCTCTTGCGATTCGAAGATCACCTACATTGATGGTGACAATGGCATTCT
Pseudomonas_syringae_B64                  GCCTCTTGCGATTCGAAGATCACCTACATCGATGGTGACAATGGCATTCT
Pseudomonas_syringae_oryzae_1_6           GCATCTTGCGAGTCGAAGATCACCTACATCGATGGTGACAACGGAATCCT
Pseudomonas_syringae_avellanae_ISPaVe037  GCCTCTTGCGATTCGAAGATCACCTACATCGATGGTGATAATGGCATTCT
Pseudomonas_syringae_BRIP39023            GCCTCTTGCGATTCGAAGATCACCTACATCGATGGTGATAATGGCATTCT
Pseudomonas_syringae_BRIP34876            GCCTCTTGCGATTCGAAGATCACCTACATCGATGGTGATAATGGCATTCT
Pseudomonas_syringae_BRIP34881            GCCTCTTGCGATTCGAAGATCACCTACATCGATGGTGATAATGGCATTCT

Pseudomonas_syringae_UMAF0158             GCTACACCGCGGCTACCCGATCGAACAACTGGCCGAGCAGTCCGACTACC
Pseudomonas_fluorescens_Pf_5              GCTGCATCGCGGCTACCCGATCGAACAGCTGGCCGAGAAATCCGACTACC
Pseudomonas_syringae_tomato_DC3000        GCTGCACCGCGGCTACCCGATCGAACAACTGGCCGAGCAGTCCGATTACC
Pseudomonas_syringae_phaseolicola_1448A   GCTGCACCGCGGCTACCCGATCGAACAACTGGCCGAGCAGTCCGATTACC
Pseudomonas_syringae_B728a                GCTGCACCGCGGCTACCCGATCGAACAACTGGCCGAGCAGTCCGACTACC
Pseudomonas_savastanoi_NCPPB_3335         GCTGCACCGCGGCTACCCGATCGAACAACTGGCCGAGCAGTCCGATTACC
Pseudomonas_syringae_tomato_T1            GCTGCACCGCGGCTACCCGATCGAACAACTGGCCGAGCAGTCCGATTACC
Pseudomonas_syringae_tomato_K40           GCTGCACCGCGGCTACCCGATCGAACAACTGGCCGAGCAGTCCGATTACC
Pseudomonas_syringae_tomato_Max13         GCTGCACCGCGGCTACCCGATCGAACAACTGGCCGAGCAGTCCGATTACC
Pseudomonas_syringae_tomato_NCPPB_1108    GCTGCACCGCGGCTACCCGATCGAACAACTGGCCGAGCAGTCCGATTACC
Pseudomonas_syringae_642                  GCTACACCGCGGCTACCCGATCGAACAACTGGCCGAGCAGTCCGACTACC
Pseudomonas_syringae_aesculi_0893_23      GCTGCACCGCGGCTACCCGATCGAACAACTGGCCGAGCAGTCCGACTACC
Pseudomonas_syringae_morsprunorum_M302280 GCTGCACCGCGGCTACCCGATCGAACAACTGGCCGAGCAGTCCGATTATC
Pseudomonas_syringae_mori_301020          GCTGCACCGCGGCTACCCGATCGAACAACTGGCCGAGCAGTCCGATTACC
Pseudomonas_syringae_japonica_M301072     GCTACACCGTGGCTACCCGATCGAACAACTGGCCGAGCAGTCCGACTATC
Pseudomonas_syringae_Cit_7                GCTACACCGCGGCTACCCGATCGAACAACTGGCCGAGCAGTCCGACTACC
Pseudomonas_syringae_maculicola_ES4326    GCTTCATCGCGGCTACCCGATCGAACAACTGGCCGAGCAGTCCGATTACC
Pseudomonas_syringae_lachrymans_M302278   GCTGCACCGCGGCTACCCGATCGAACAACTGGCCGAGCAGTCCGATTACC
Pseudomonas_syringae_tabaci_ATCC_11528    GCTGCACCGCGGCTACCCGATCGAACAACTGGCCGAGCAGTCCGATTACC
Pseudomonas_syringae_glycinea_B076        GCTGCACCGCGGCTACCCGATCGAACAACTGGCCGAGCAGTCCGATTACC
Pseudomonas_syringae_glycinea_race_4      GCTGCACCGCGGCTACCCGATCGAACAACTGGCCGAGCAGTCCGATTACC
Pseudomonas_syringae_B64                  GCTACACCGTGGCTACCCGATCGAACAACTGGCCGAGCGGTCCGACTATC
Pseudomonas_syringae_oryzae_1_6           GCTTCACCGCGGCTACCCTATCGAACAACTGGCCGAGCAGTCCGATTACC
Pseudomonas_syringae_avellanae_ISPaVe037  GCTACACCGCGGCTACCCGATCGAACAACTGGCCGAGCAGTCCGACTACC
Pseudomonas_syringae_BRIP39023            GCTACACCGCGGCTACCCGATCGAACAACTGGCCGAGCAGTCCGACTACC
Pseudomonas_syringae_BRIP34876            GCTACACCGCGGCTACCCGATCGAACAACTGGCCGAGCAGTCCGACTATC
Pseudomonas_syringae_BRIP34881            GCTACACCGCGGCTACCCGATCGAACAACTGGCCGAGCAGTCCGACTATC

Pseudomonas_syringae_UMAF0158             TCGAGACCTGCTACCTGCTGCTCAACGGTGAACTGCCCACCGCCGAGCAG
Pseudomonas_fluorescens_Pf_5              TGGAAACCTGCTACCTGCTGCTCAACGGTGAATTGCCCACCGCCGAACAG
Pseudomonas_syringae_tomato_DC3000        TCGAGACCTGCTACCTGTTGCTCAACGGCGAGCTGCCAACCGCCGAACAG
Pseudomonas_syringae_phaseolicola_1448A   TCGAAACCTGCTACCTGCTGCTCAACGGCGAACTGCCGACCGCCGAACAG
Pseudomonas_syringae_B728a                TCGAAACCTGCTACCTGCTGCTCAACGGCGAACTGCCCACCGCCGAGCAG
Pseudomonas_savastanoi_NCPPB_3335         TCGAAACCTGCTACCTGCTGCTCAACGGCGAACTGCCGACCGCCGAACAG
Pseudomonas_syringae_tomato_T1            TCGAGACCTGCTACCTGCTGCTCAACGGCGAGCTGCCAACCGCCGAACAG
Pseudomonas_syringae_tomato_K40           TCGAGACCTGCTACCTGCTGCTCAACGGCGAGCTGCCAACCGCCGAACAG
Pseudomonas_syringae_tomato_Max13         TCGAGACCTGCTACCTGCTGCTCAACGGCGAGCTGCCAACCGCCGAACAG
Pseudomonas_syringae_tomato_NCPPB_1108    TCGAGACCTGCTACCTGCTGCTCAACGGCGAGCTGCCAACCGCCGAACAG
Pseudomonas_syringae_642                  TGGAAACCTGCTACCTGCTGCTCAACGGCGAACTGCCCACCGCCGAGCAG
Pseudomonas_syringae_aesculi_0893_23      TCGAAACCTGCTACCTGCTGCTCAACGGCGAACTGCCGACCGCCGAACAG
Pseudomonas_syringae_morsprunorum_M302280 TCGAGACCTGCTACCTGCTGCTCAACGGCGAGCTGCCAACCGCCGAACAG
Pseudomonas_syringae_mori_301020          TCGAAACCTGCTACCTGCTGCTCAACGGCGAACTGCCGACCGCCGAACAG
Pseudomonas_syringae_japonica_M301072     TCGAAACCTGCTACCTGCTGCTCAACGGTGAACTGCCCACCGCCGAGCAG
Pseudomonas_syringae_Cit_7                TCGAGACCTGCTACCTGCTGCTCAACGGTGAACTGCCCACCGCCGAGCAG
Pseudomonas_syringae_maculicola_ES4326    TGGAAACCTGCTACCTGCTGCTCAATGGCGAACTGCCAACTGCCGAGCAG
Pseudomonas_syringae_lachrymans_M302278   TCGAGACCTGCTACCTGTTGCTCAACGGCGAGCTGCCAACCGCCGAACAG
Pseudomonas_syringae_tabaci_ATCC_11528    TCGAAACCTGCTACCTGCTGCTCAACGGCGAACTGCCGACCGCCGAACAG
Pseudomonas_syringae_glycinea_B076        TCGAAACCTGCTACCTGCTGCTCAACGGCGAACTGCCGACCGCCGAACAG
Pseudomonas_syringae_glycinea_race_4      TCGAAACCTGCTACCTGCTGCTCAACGGCGAACTGCCGACCGCCGAACAG
Pseudomonas_syringae_B64                  TCGAAACCTGCTACCTGCTGCTCAACGGTGAACTGCCCACCGCCGAGCAG
Pseudomonas_syringae_oryzae_1_6           TCGAAACCTGTTACCTGCTGCTCAACGGCGAATTGCCGACCGCCGAACAA
Pseudomonas_syringae_avellanae_ISPaVe037  TCGAAACCTGCTACCTGCTGCTCAACGGTGAACTGCCCACCGCCGAGCAG
Pseudomonas_syringae_BRIP39023            TCGAGACCTGCTACCTGCTGCTCAACGGTGAACTGCCCACCGCCGAGCAG
Pseudomonas_syringae_BRIP34876            TCGAAACCTGCTACCTGCTGCTCAACGGTGAACTGCCCACCGCCGAGCAG
Pseudomonas_syringae_BRIP34881            TCGAAACCTGCTACCTGCTGCTCAACGGTGAACTGCCCACCGCCGAGCAG

Pseudomonas_syringae_UMAF0158             AAAGCCCAGTTCGTGGCCGTGGTCAAGAACCACACGATGGTTCACGAACA
Pseudomonas_fluorescens_Pf_5              AAGGCCCAGTTCGTCAGCACCGTGAAAAACCACACCATGGTTCACGAGCA
Pseudomonas_syringae_tomato_DC3000        AAAGCCCAGTTCGTGGCCGTGGTCAAGAACCACACGATGGTTCACGAACA
Pseudomonas_syringae_phaseolicola_1448A   AAAGCCCAGTTCGTGGCCGTGGTCAAGAACCACACGATGGTTCACGAGCA
Pseudomonas_syringae_B728a                AAAGCCCAGTTCGTGGCCGTGGTCAAGAACCACACGATGGTTCACGAGCA
Pseudomonas_savastanoi_NCPPB_3335         AAAGCCCAGTTCGTGGCCGTGGTCAAGAACCACACGATGGTTCACGAGCA
Pseudomonas_syringae_tomato_T1            AAGGCCCAGTTCGTGGCCGTGGTCAAGAACCACACGATGGTTCACGAACA
Pseudomonas_syringae_tomato_K40           AAGGCCCAGTTCGTGGCCGTGGTCAAGAACCACACGATGGTTCACGAACA
Pseudomonas_syringae_tomato_Max13         AAGGCCCAGTTCGTGGCCGTGGTCAAGAACCACACGATGGTTCACGAACA
Pseudomonas_syringae_tomato_NCPPB_1108    AAGGCCCAGTTCGTGGCCGTGGTCAAGAACCACACGATGGTTCACGAACA
Pseudomonas_syringae_642                  AAAGCCCAGTTCGTTGCCGTGGTCAAGAACCACACGATGGTTCACGAACA
Pseudomonas_syringae_aesculi_0893_23      AAAGCCCAGTTCGTGGCCGTGGTCAAGAACCACACGATGGTTCACGAGCA
Pseudomonas_syringae_morsprunorum_M302280 AAAGCCCAGTTCGTGGCCGTGGTCAAGAACCACACGATGGTTCACGAACA
Pseudomonas_syringae_mori_301020          AAAGCCCAGTTCGTGGCCGTGGTCAAGAACCACACGATGGTTCACGAGCA
Pseudomonas_syringae_japonica_M301072     AAAGCCCAGTTCGTGGCCGTGGTCAAGAACCACACGATGGTTCACGAACA
Pseudomonas_syringae_Cit_7                AAAGCCCAGTTCGTGGCCGTGGTCAAGAACCACACGATGGTTCACGAACA
Pseudomonas_syringae_maculicola_ES4326    AAAGCCCAGTTCGTCGCCGTGGTCAAGAACCACACGATGGTCCACGAACA
Pseudomonas_syringae_lachrymans_M302278   AAAGCCCAGTTCGTGGCCGTGGTCAAGAACCACACGATGGTTCACGAACA
Pseudomonas_syringae_tabaci_ATCC_11528    AAAGCCCAGTTCGTGGCCGTGGTCAAGAACCACACGATGGTTCACGAGCA
Pseudomonas_syringae_glycinea_B076        AAAGCCCAGTTCGTGGCCGTGGTCAAGAACCACACGATGGTTCACGAGCA
Pseudomonas_syringae_glycinea_race_4      AAAGCCCAGTTCGTGGCCGTGGTCAAGAACCACACGATGGTTCACGAGCA
Pseudomonas_syringae_B64                  AAAGCCCAGTTCGTGGCCGTGGTCAAGAACCACACGATGGTTCACGAACA
Pseudomonas_syringae_oryzae_1_6           AAAGCCCAGTTTGTGGCCGTGGTCAAGAACCACACGATGGTTCACGAGCA
Pseudomonas_syringae_avellanae_ISPaVe037  AAAGCCCAGTTCGTGGCCGTGGTCAAGAACCACACGATGGTTCACGAACA
Pseudomonas_syringae_BRIP39023            AAAGCCCAGTTCGTGGCCGTGGTCAAGAACCACACGATGGTTCACGAACA
Pseudomonas_syringae_BRIP34876            AAAGCCCAGTTCGTGGCCGTGGTCAAGAACCACACGATGGTTCACGAACA
Pseudomonas_syringae_BRIP34881            AAAGCCCAGTTCGTGGCCGTGGTCAAGAACCACACGATGGTTCACGAACA

Pseudomonas_syringae_UMAF0158             ACTCAAGACCTTCTTCAACGGTTTCCGCCGTGACGCCCACCCGATGGCCG
Pseudomonas_fluorescens_Pf_5              GTTGAAGAGCTTCTTCAACGGTTTCCGCCGCGACGCCCACCCAATGGCGG
Pseudomonas_syringae_tomato_DC3000        ACTCAAGACCTTCTTCAACGGCTTTCGCCGTGACGCCCACCCGATGGCCG
Pseudomonas_syringae_phaseolicola_1448A   ACTCAAGACCTTCTTCAACGGCTTTCGTCGCGACGCCCACCCGATGGCCG
Pseudomonas_syringae_B728a                ACTCAAGACCTTTTTCAACGGTTTCCGTCGCGACGCCCACCCGATGGCCG
Pseudomonas_savastanoi_NCPPB_3335         ACTCAAGACCTTCTTCAACGGCTTTCGTCGCGACGCCCACCCGATGGCCG
Pseudomonas_syringae_tomato_T1            ACTCAAGACCTTCTTCAACGGCTTTCGCCGTGACGCCCACCCGATGGCCG
Pseudomonas_syringae_tomato_K40           ACTCAAGACCTTCTTCAACGGCTTTCGCCGTGACGCCCACCCGATGGCCG
Pseudomonas_syringae_tomato_Max13         ACTCAAGACCTTCTTCAACGGCTTTCGCCGTGACGCCCACCCGATGGCCG
Pseudomonas_syringae_tomato_NCPPB_1108    ACTCAAGACCTTCTTCAACGGCTTTCGCCGTGACGCCCACCCGATGGCCG
Pseudomonas_syringae_642                  GCTCAAGACCTTTTTCAACGGTTTCCGCCGTGACGCCCACCCGATGGCCG
Pseudomonas_syringae_aesculi_0893_23      ACTCAAGACCTTCTTCAACGGCTTTCGTCGCGACGCCCACCCGATGGCCG
Pseudomonas_syringae_morsprunorum_M302280 ACTCAAGACCTTCTTCAACGGCTTTCGCCGTGACGCCCACCCGATGGCCG
Pseudomonas_syringae_mori_301020          ACTCAAGACCTTCTTCAACGGCTTTCGTCGCGACGCCCACCCGATGGCCG
Pseudomonas_syringae_japonica_M301072     GCTCAAGACCTTTTTCAACGGTTTCCGCCGCGACGCCCACCCGATGGCCG
Pseudomonas_syringae_Cit_7                ACTCAAGACCTTCTTCAACGGTTTCCGCCGTGACGCCCACCCGATGGCCG
Pseudomonas_syringae_maculicola_ES4326    GCTCAAGACCTTTTTCAACGGTTTTCGCCGTGATGCCCACCCGATGGCCG
Pseudomonas_syringae_lachrymans_M302278   ACTCAAGACCTTCTTCAACGGCTTTCGCCGTGACGCCCACCCGATGGCCG
Pseudomonas_syringae_tabaci_ATCC_11528    ACTCAAGACCTTCTTCAACGGCTTTCGTCGCGACGCCCACCCGATGGCCG
Pseudomonas_syringae_glycinea_B076        ACTCAAGACCTTCTTCAACGGCTTTCGTCGCGACGCCCACCCGATGGCCG
Pseudomonas_syringae_glycinea_race_4      ACTCAAGACCTTCTTCAACGGCTTTCGTCGCGACGCCCACCCGATGGCCG
Pseudomonas_syringae_B64                  GCTCAAGACCTTTTTCAACGGTTTCCGCCGCGACGCCCACCCGATGGCCG
Pseudomonas_syringae_oryzae_1_6           ACTCAAGACATTTTTCAACGGCTTCCGCCGCGATGCCCACCCGATGGCCG
Pseudomonas_syringae_avellanae_ISPaVe037  GCTCAAGACCTTTTTCAACGGTTTCCGCCGCGACGCCCACCCGATGGCCG
Pseudomonas_syringae_BRIP39023            ACTCAAGACCTTCTTCAACGGTTTCCGCCGTGACGCCCATCCGATGGCCG
Pseudomonas_syringae_BRIP34876            GCTCAAGACCTTTTTCAACGGTTTCCGCCGCGACGCCCACCCGATGGCCG
Pseudomonas_syringae_BRIP34881            GCTCAAGACCTTTTTCAACGGTTTCCGCCGCGACGCCCACCCGATGGCCG

Pseudomonas_syringae_UMAF0158             TCATGTGCGGCGTAGTCGGTGCCCTGTCGGCGTTCTACCACGACTCGCTG
Pseudomonas_fluorescens_Pf_5              TGATGTGCGGCGTAGTGGGTGCACTCTCGGCGTTCTACCACGACTCCCTG
Pseudomonas_syringae_tomato_DC3000        TCATGTGCGGTGTAGTCGGCGCCCTGTCGGCGTTCTACCACGATTCGCTG
Pseudomonas_syringae_phaseolicola_1448A   TCATGTGCGGCGTAGTCGGTGCCCTGTCAGCGTTCTACCACGACTCGCTG
Pseudomonas_syringae_B728a                TCATGTGTGGCGTAGTCGGTGCCCTGTCAGCGTTCTACCACGACTCGCTG
Pseudomonas_savastanoi_NCPPB_3335         TCATGTGCGGCGTAGTCGGTGCCCTGTCAGCGTTCTACCACGACTCGCTG
Pseudomonas_syringae_tomato_T1            TCATGTGCGGTGTAGTTGGCGCCCTGTCGGCGTTCTACCACGATTCGCTG
Pseudomonas_syringae_tomato_K40           TCATGTGCGGTGTAGTTGGCGCCCTGTCGGCGTTCTACCACGATTCGCTG
Pseudomonas_syringae_tomato_Max13         TCATGTGCGGTGTAGTTGGCGCCCTGTCGGCGTTCTACCACGATTCGCTG
Pseudomonas_syringae_tomato_NCPPB_1108    TCATGTGCGGTGTAGTTGGCGCCCTGTCGGCGTTCTACCACGATTCGCTG
Pseudomonas_syringae_642                  TCATGTGTGGTGTAGTCGGCGCCCTGTCAGCGTTCTACCACGACTCTCTG
Pseudomonas_syringae_aesculi_0893_23      TCATGTGCGGCGTAGTCGGTGCCCTGTCAGCGTTCTACCACGACTCGCTG
Pseudomonas_syringae_morsprunorum_M302280 TCATGTGCGGTGTAGTCGGCGCGCTGTCGGCGTTCTACCACGATTCGCTG
Pseudomonas_syringae_mori_301020          TCATGTGCGGCGTAGTCGGTGCCCTGTCAGCGTTCTACCACGACTCGCTG
Pseudomonas_syringae_japonica_M301072     TCATGTGTGGCGTAGTCGGCGCCCTGTCAGCGTTCTACCACGACTCACTG
Pseudomonas_syringae_Cit_7                TCATGTGTGGCGTAGTCGGCGCCCTGTCGGCGTTCTACCACGACTCGCTG
Pseudomonas_syringae_maculicola_ES4326    TCATGTGTGGCGTCGTCGGCGCCCTGTCGGCGTTCTATCACGACTCGCTG
Pseudomonas_syringae_lachrymans_M302278   TCATGTGCGGTGTAGTCGGCGCCCTGTCGGCGTTCTACCACGATTCGCTG
Pseudomonas_syringae_tabaci_ATCC_11528    TCATGTGCGGCGTAGTCGGTGCCCTGTCAGCGTTCTACCACGACTCGCTG
Pseudomonas_syringae_glycinea_B076        TCATGTGCGGCGTAGTCGGTGCCCTGTCAGCGTTCTACCACGACTCGCTG
Pseudomonas_syringae_glycinea_race_4      TCATGTGCGGCGTAGTCGGTGCCCTGTCAGCGTTCTACCACGACTCGCTG
Pseudomonas_syringae_B64                  TCATGTGTGGCGTAGTCGGCGCCCTGTCAGCGTTCTACCACGACTCACTG
Pseudomonas_syringae_oryzae_1_6           TCATGTGCGGCGTAGTCGGCGCCCTTTCTGCGTTCTATCACGACTCGCTG
Pseudomonas_syringae_avellanae_ISPaVe037  TCATGTGTGGCGTAGTCGGCGCCCTGTCAGCGTTCTACCACGACTCGCTG
Pseudomonas_syringae_BRIP39023            TCATGTGCGGCGTAGTCGGTGCCCTGTCGGCGTTCTACCACGACTCGCTG
Pseudomonas_syringae_BRIP34876            TCATGTGTGGCGTAGTCGGCGCCCTGTCAGCTTTCTACCACGACTCACTG
Pseudomonas_syringae_BRIP34881            TCATGTGTGGCGTAGTCGGCGCCCTGTCAGCTTTCTACCACGACTCACTG

Pseudomonas_syringae_UMAF0158             GACATCAATAACCCGCAGCACCGCGAGATTTCCGCAGTCCGTCTGGTCGC
Pseudomonas_fluorescens_Pf_5              GACATCAATAACCCACAGCATCGCGAAATCTCCGCTGTGCGCCTGGTGGC
Pseudomonas_syringae_tomato_DC3000        GACATCAATAACCCGCAGCACCGCGAAATTTCGGCTGTACGCCTGGTCGC
Pseudomonas_syringae_phaseolicola_1448A   GACATCAATAACCCGCAGCACCGCGAGATTTCCGCTGTACGCCTGGTGGC
Pseudomonas_syringae_B728a                GACATCAATAACCCGCAGCACCGCGAGATTTCCGCGGTACGCCTGGTCGC
Pseudomonas_savastanoi_NCPPB_3335         GACATCAATAACCCGCAGCACCGCGAGATTTCCGCTGTACGCCTGGTGGC
Pseudomonas_syringae_tomato_T1            GACATCAATAACCCGCAGCACCGCGAAATTTCGGCTGTACGCCTGGTCGC
Pseudomonas_syringae_tomato_K40           GACATCAATAACCCGCAGCACCGCGAAATTTCGGCTGTACGCCTGGTCGC
Pseudomonas_syringae_tomato_Max13         GACATCAATAACCCGCAGCACCGCGAAATTTCGGCTGTACGCCTGGTCGC
Pseudomonas_syringae_tomato_NCPPB_1108    GACATCAATAACCCGCAGCACCGCGAAATTTCGGCTGTACGCCTGGTCGC
Pseudomonas_syringae_642                  GACATCAATAACCCGCAGCACCGCGAGATTTCCGCGATCCGCCTGGTTGC
Pseudomonas_syringae_aesculi_0893_23      GACATCAATAACCCGCAGCACCGCGAGATTTCCGCTGTACGCCTGGTGGC
Pseudomonas_syringae_morsprunorum_M302280 GACATCAATAACCCGCAGCACCGCGAAATTTCGGCTGTACGCCTGGTCGC
Pseudomonas_syringae_mori_301020          GACATCAATAACCCGCAGCACCGCGAGATTTCCGCTGTACGCCTGGTGGC
Pseudomonas_syringae_japonica_M301072     GACATCAATAACCCGCAGCATCGCGAGATTTCTGCGGTCCGCCTGGTCGC
Pseudomonas_syringae_Cit_7                GATATCAATAACCCGCAGCACCGCGAGATTTCCGCAGTCCGTCTGGTCGC
Pseudomonas_syringae_maculicola_ES4326    GACATCAATAACCCGCAACACCGCGAAATCTCCGCCGTGCGCCTGGTTGC
Pseudomonas_syringae_lachrymans_M302278   GACATCAATAACCCGCAGCACCGCGAAATTTCGGCTGTACGCCTGGTCGC
Pseudomonas_syringae_tabaci_ATCC_11528    GACATCAATAATCCGCAGCACCGCGAGATTTCCGCTGTACGCCTGGTGGC
Pseudomonas_syringae_glycinea_B076        GACATCAATAACCCGCAGCACCGCGAGATTTCCGCTGTACGCCTGGTGGC
Pseudomonas_syringae_glycinea_race_4      GACATCAATAACCCGCAGCACCGCGAGATTTCCGCTGTACGCCTGGTGGC
Pseudomonas_syringae_B64                  GACATCAATAACCCGCAGCATCGCGAGATTTCTGCGGTCCGCCTGGTCGC
Pseudomonas_syringae_oryzae_1_6           GACATCAATAACCCGCAGCACCGCGAAATTTCGGCAGTGCGCCTGGTAGC
Pseudomonas_syringae_avellanae_ISPaVe037  GACATCAATAACCCGCAGCACCGCGAGATTTCCGCGGTCCGCCTGGTCGC
Pseudomonas_syringae_BRIP39023            GACATCAATAACCCGCAGCACCGCGAGATTTCCGCAGTCCGTCTGGTCGC
Pseudomonas_syringae_BRIP34876            GACATCAATAACCCGCAGCACCGCGAGATTTCTGCGGTCCGCCTGGTCGC
Pseudomonas_syringae_BRIP34881            GACATCAATAACCCGCAGCACCGCGAGATTTCTGCGGTCCGCCTGGTCGC

Pseudomonas_syringae_UMAF0158             CAAGATGCCGACCCTGGCAGCGATGGTCTACAAGTACTCCATGGGTCAAC
Pseudomonas_fluorescens_Pf_5              CAAGATGCCGACCCTGGCAGCGATGGTTTACAAGTACTCCATGGGTCAGC
Pseudomonas_syringae_tomato_DC3000        CAAGATGCCGACCCTGGCAGCGATGGTCTACAAGTACTCCATGGGCCAAC
Pseudomonas_syringae_phaseolicola_1448A   CAAGATGCCGACCCTGGCAGCGATGGTCTACAAGTACTCCATGGGCCAGC
Pseudomonas_syringae_B728a                CAAGATGCCGACCCTGGCAGCGATGGTCTACAAGTACTCCATGGGTCAGC
Pseudomonas_savastanoi_NCPPB_3335         CAAGATGCCGACCCTGGCAGCGATGGTCTACAAGTACTCCATGGGCCAGC
Pseudomonas_syringae_tomato_T1            CAAGATGCCGACCCTGGCAGCGATGGTCTACAAGTACTCCATGGGCCAAC
Pseudomonas_syringae_tomato_K40           CAAGATGCCGACCCTGGCAGCGATGGTCTACAAGTACTCCATGGGCCAAC
Pseudomonas_syringae_tomato_Max13         CAAGATGCCGACCCTGGCAGCGATGGTCTACAAGTACTCCATGGGCCAAC
Pseudomonas_syringae_tomato_NCPPB_1108    CAAGATGCCGACCCTGGCAGCGATGGTCTACAAGTACTCCATGGGCCAAC
Pseudomonas_syringae_642                  CAAGATGCCGACCCTGGCAGCGATGGTCTACAAGTACTCCATGGGCCAGC
Pseudomonas_syringae_aesculi_0893_23      CAAGATGCCGACCCTGGCAGCGATGGTCTACAAGTACTCCATGGGCCAGC
Pseudomonas_syringae_morsprunorum_M302280 CAAGATGCCGACCCTGGCAGCGATGGTCTACAAGTACTCCATGGGCCAAC
Pseudomonas_syringae_mori_301020          CAAGATGCCGACCCTGGCAGCGATGGTCTACAAGTACTCCATGGGCCAGC
Pseudomonas_syringae_japonica_M301072     CAAAATGCCGACCCTGGCAGCGATGGTCTACAAGTACTCCATGGGTCAGC
Pseudomonas_syringae_Cit_7                CAAGATGCCGACCTTGGCAGCGATGGTCTACAAGTACTCCATGGGTCAAC
Pseudomonas_syringae_maculicola_ES4326    CAAGATGCCGACCCTGGCAGCGATGGTTTACAAGTACTCCATGGGCCAGC
Pseudomonas_syringae_lachrymans_M302278   CAAGATGCCGACCCTGGCAGCGATGGTCTACAAGTACTCCATGGGCCAAC
Pseudomonas_syringae_tabaci_ATCC_11528    CAAGATGCCGACCCTGGCAGCGATGGTCTACAAGTACTCCATGGGCCAGC
Pseudomonas_syringae_glycinea_B076        CAAGATGCCGACCCTGGCAGCGATGGTCTACAAGTACTCCATGGGCCAGC
Pseudomonas_syringae_glycinea_race_4      CAAGATGCCGACCCTGGCAGCGATGGTCTACAAGTACTCCATGGGCCAGC
Pseudomonas_syringae_B64                  CAAAATGCCGACCCTGGCAGCGATGGTCTACAAGTACTCCATGGGTCAGC
Pseudomonas_syringae_oryzae_1_6           CAAGATGCCGACCCTGGCAGCGATGGTCTACAAGTACTCCATGGGGCAAC
Pseudomonas_syringae_avellanae_ISPaVe037  CAAGATGCCGACCCTGGCAGCGATGGTCTACAAGTACTCCATGGGTCAAC
Pseudomonas_syringae_BRIP39023            CAAGATGCCGACCTTGGCAGCGATGGTCTACAAGTACTCCATGGGTCAAC
Pseudomonas_syringae_BRIP34876            CAAAATGCCGACCCTGGCAGCGATGGTCTACAAGTACTCCATGGGTCAGC
Pseudomonas_syringae_BRIP34881            CAAAATGCCGACCCTGGCAGCGATGGTCTACAAGTACTCCATGGGTCAGC

Pseudomonas_syringae_UMAF0158             CCATGATGTACCCGCGCAACGACCTCAGCTACGCGGAAAACTTCCTGCAC
Pseudomonas_fluorescens_Pf_5              CGATGATGTATCCGCGCAACGACCTGTCGTACGCGGAAAACTTCCTGCAC
Pseudomonas_syringae_tomato_DC3000        CCATGATGTACCCGCGCAACGACCTCAGCTACGCCGAAAACTTCCTGCAC
Pseudomonas_syringae_phaseolicola_1448A   CCATGATGTACCCGCGCAACGACCTCAGCTACGCCGAAAACTTCCTGCAC
Pseudomonas_syringae_B728a                CCATGATGTACCCGCGCAACGACCTCAGCTACGCGGAAAACTTCCTGCAC
Pseudomonas_savastanoi_NCPPB_3335         CCATGATGTACCCGCGCAACGACCTCAGCTACGCCGAAAACTTCCTGCAC
Pseudomonas_syringae_tomato_T1            CCATGATGTACCCGCGCAACGACCTCAGCTACGCCGAAAACTTCCTGCAT
Pseudomonas_syringae_tomato_K40           CCATGATGTACCCGCGCAACGACCTCAGCTACGCCGAAAACTTCCTGCAT
Pseudomonas_syringae_tomato_Max13         CCATGATGTACCCGCGCAACGACCTCAGCTACGCCGAAAACTTCCTGCAT
Pseudomonas_syringae_tomato_NCPPB_1108    CCATGATGTACCCGCGCAACGACCTCAGCTACGCCGAAAACTTCCTGCAT
Pseudomonas_syringae_642                  CCATGATGTATCCGCGCAATGACCTCAGCTACGCGGAAAACTTCCTGCAC
Pseudomonas_syringae_aesculi_0893_23      CCATGATGTACCCGCGCAACGACCTCAGCTACGCCGAAAACTTCCTGCAC
Pseudomonas_syringae_morsprunorum_M302280 CCATGATGTACCCGCGCAACGACCTCAGCTACGCCGAAAACTTCCTGCAC
Pseudomonas_syringae_mori_301020          CCATGATGTACCCGCGCAACGACCTCAGCTACGCCGAAAACTTCCTGCAC
Pseudomonas_syringae_japonica_M301072     CCATGATGTACCCGCGCAACGACTTAAGCTACGCGGAAAACTTTCTGCAC
Pseudomonas_syringae_Cit_7                CCATGATGTACCCGCGCAACGACCTCAGCTACGCGGAAAACTTCCTGCAC
Pseudomonas_syringae_maculicola_ES4326    CCATGATGTACCCGCGCAATGACCTCAGCTACGCCGAAAACTTCCTGCAC
Pseudomonas_syringae_lachrymans_M302278   CCATGATGTACCCGCGCAACGACCTCAGCTACGCCGAAAACTTCCTGCAC
Pseudomonas_syringae_tabaci_ATCC_11528    CCATGATGTACCCGCGCAACGACCTCAGCTACGCCGAAAACTTCCTGCAC
Pseudomonas_syringae_glycinea_B076        CCATGATGTACCCGCGCAACGACCTCAGCTACGCCGAAAACTTCCTGCAC
Pseudomonas_syringae_glycinea_race_4      CCATGATGTACCCGCGCAACGACCTCAGCTACGCCGAAAACTTCCTGCAC
Pseudomonas_syringae_B64                  CCATGATGTACCCGCGCAACGACTTAAGCTACGCGGAAAACTTTCTGCAC
Pseudomonas_syringae_oryzae_1_6           CCATGATGTACCCGCGTAACGACCTCAGCTACGCCGAGAATTTCCTGCAC
Pseudomonas_syringae_avellanae_ISPaVe037  CCATGATGTACCCGCGTAACGACCTCAGCTACGCGGAAAACTTCCTGCAC
Pseudomonas_syringae_BRIP39023            CCATGATGTACCCGCGCAACGACCTCAGCTACGCGGAAAACTTCCTGCAC
Pseudomonas_syringae_BRIP34876            CCATGATGTACCCGCGCAACGACTTAAGCTACGCGGAAAACTTTCTGCAC
Pseudomonas_syringae_BRIP34881            CCATGATGTACCCGCGCAACGACTTAAGCTACGCGGAAAACTTTCTGCAC

Pseudomonas_syringae_UMAF0158             ATGATGTTCAACACCCCGTGCGAGATCAAACCGATCAGCCCGGTGCTGGC
Pseudomonas_fluorescens_Pf_5              ATGATGTTCAACACCCCGTGCGAGATCAAACCGATCAGCCCGGTACTGGC
Pseudomonas_syringae_tomato_DC3000        ATGATGTTCAACACGCCGTGCGAGATCAAACCGATCAGCCCGGTGCTGGC
Pseudomonas_syringae_phaseolicola_1448A   ATGATGTTCAACACCCCGTGCGAGATCAAACCGATCAGCCCGGTGCTGGC
Pseudomonas_syringae_B728a                ATGATGTTCAACACCCCGTGCGAGATCAAACCGATCAGCCCGGTGCTGGC
Pseudomonas_savastanoi_NCPPB_3335         ATGATGTTCAACACCCCGTGCGAGATCAAACCGATCAGCCCGGTGCTGGC
Pseudomonas_syringae_tomato_T1            ATGATGTTCAACACGCCGTGCGAGATCAAACCGATCAGCCCGGTGCTGGC
Pseudomonas_syringae_tomato_K40           ATGATGTTCAACACGCCGTGCGAGATCAAACCGATCAGCCCGGTGCTGGC
Pseudomonas_syringae_tomato_Max13         ATGATGTTCAACACGCCGTGCGAGATCAAACCGATCAGCCCGGTGCTGGC
Pseudomonas_syringae_tomato_NCPPB_1108    ATGATGTTCAACACGCCGTGCGAGATCAAACCGATCAGCCCGGTGCTGGC
Pseudomonas_syringae_642                  ATGATGTTCAACACACCGTGCGAGATCAAACCGATCAGCCCGGTGCTGGC
Pseudomonas_syringae_aesculi_0893_23      ATGATGTTCAACACCCCGTGCGAGATCAAACCGATCAGCCCGGTGCTGGC
Pseudomonas_syringae_morsprunorum_M302280 ATGATGTTCAACACGCCGTGCGAGATCAAACCGATCAGCCCGGTGCTGGC
Pseudomonas_syringae_mori_301020          ATGATGTTCAACACCCCGTGCGAGATCAAACCGATCAGCCCGGTGCTGGC
Pseudomonas_syringae_japonica_M301072     ATGATGTTCAACACCCCGTGCGAGATCAAACCGATCAGCCCGGTGCTGGC
Pseudomonas_syringae_Cit_7                ATGATGTTCAACACCCCGTGCGAGATCAAACCGATCAGCCCGGTGCTGGC
Pseudomonas_syringae_maculicola_ES4326    ATGATGTTCAACACCCCGTGCGAGATCAAACCGATCAGCCCGGTGCTGGC
Pseudomonas_syringae_lachrymans_M302278   ATGATGTTCAACACGCCGTGCGAGATCAAACCGATCAGCCCGGTGCTGGC
Pseudomonas_syringae_tabaci_ATCC_11528    ATGATGTTCAACACCCCGTGCGAGATCAAACCGATCAGCCCGGTGCTGGC
Pseudomonas_syringae_glycinea_B076        ATGATGTTCAACACCCCGTGCGAGATCAAACCGATCAGCCCGGTGCTGGC
Pseudomonas_syringae_glycinea_race_4      ATGATGTTCAACACCCCGTGCGAGATCAAACCGATCAGCCCGGTGCTGGC
Pseudomonas_syringae_B64                  ATGATGTTCAACACCCCGTGCGAGATCAAACCGATCAGCCCGGTGCTGGC
Pseudomonas_syringae_oryzae_1_6           ATGATGTTCAACACCCCGTGCGAGATCAAACCGATCAGCCCGGTACTGGC
Pseudomonas_syringae_avellanae_ISPaVe037  ATGATGTTCAACACCCCGTGCGAGATCAAACCGATCAGCCCGGTGCTGGC
Pseudomonas_syringae_BRIP39023            ATGATGTTCAACACCCCGTGCGAGATCAAACCGATCAGCCCGGTGCTGGC
Pseudomonas_syringae_BRIP34876            ATGATGTTCAACACCCCGTGCGAGATCAAACCGATCAGCCCGGTGCTGGC
Pseudomonas_syringae_BRIP34881            ATGATGTTCAACACCCCGTGCGAGATCAAACCGATCAGCCCGGTGCTGGC

Pseudomonas_syringae_UMAF0158             CAAGGCGATGGACAAGATCTTCATCCTCCACGCCGATCACGAGCAGAACG
Pseudomonas_fluorescens_Pf_5              CAAGGCAATGGACCGGATCTTCATCCTCCATGCCGACCACGAACAGAACG
Pseudomonas_syringae_tomato_DC3000        CAAGGCGATGGACAAGATCTTCATCCTTCACGCCGATCACGAGCAGAACG
Pseudomonas_syringae_phaseolicola_1448A   CAAGGCGATGGACAAGATCTTCATCCTTCACGCCGATCACGAGCAGAACG
Pseudomonas_syringae_B728a                CAAGGCGATGGACAAGATCTTCATCCTCCACGCCGATCACGAGCAGAACG
Pseudomonas_savastanoi_NCPPB_3335         CAAGGCGATGGACAAGATCTTCATCCTTCACGCCGATCACGAGCAGAACG
Pseudomonas_syringae_tomato_T1            CAAGGCGATGGACAAGATCTTCATCCTTCACGCCGATCACGAGCAGAACG
Pseudomonas_syringae_tomato_K40           CAAGGCGATGGACAAGATCTTCATCCTTCACGCCGATCACGAGCAGAACG
Pseudomonas_syringae_tomato_Max13         CAAGGCGATGGACAAGATCTTCATCCTTCACGCCGATCACGAGCAGAACG
Pseudomonas_syringae_tomato_NCPPB_1108    CAAGGCGATGGACAAGATCTTCATCCTTCACGCCGATCACGAGCAGAACG
Pseudomonas_syringae_642                  CAAGGCGATGGACAAGATTTTCATCCTCCACGCCGATCACGAGCAGAACG
Pseudomonas_syringae_aesculi_0893_23      CAAGGCGATGGACAAGATCTTCATCCTTCACGCCGATCACGAGCAGAACG
Pseudomonas_syringae_morsprunorum_M302280 CAAGGCGATGGACAAGATCTTCATTCTTCACGCCGATCACGAGCAGAACG
Pseudomonas_syringae_mori_301020          CAAGGCGATGGACAAGATCTTCATCCTTCACGCCGATCACGAGCAGAACG
Pseudomonas_syringae_japonica_M301072     CAAGGCGATGGACAAGATCTTCATCCTCCACGCCGATCACGAGCAGAACG
Pseudomonas_syringae_Cit_7                CAAGGCGATGGACAAGATCTTCATCCTCCACGCCGATCACGAGCAGAACG
Pseudomonas_syringae_maculicola_ES4326    CAAGGCGATGGACAAGATCTTCATCCTCCACGCCGATCACGAACAGAATG
Pseudomonas_syringae_lachrymans_M302278   CAAGGCGATGGACAAGATCTTCATCCTTCACGCCGATCACGAGCAGAACG
Pseudomonas_syringae_tabaci_ATCC_11528    CAAGGCGATGGACAAGATCTTCATCCTTCACGCCGATCACGAGCAGAACG
Pseudomonas_syringae_glycinea_B076        CAAGGCGATGGACAAGATCTTCATCCTTCACGCCGATCACGAGCAGAACG
Pseudomonas_syringae_glycinea_race_4      CAAGGCGATGGACAAGATCTTCATCCTTCACGCCGATCACGAGCAGAACG
Pseudomonas_syringae_B64                  CAAGGCGATGGACAAGATCTTCATCCTCCACGCCGATCACGAGCAGAACG
Pseudomonas_syringae_oryzae_1_6           CAAGGCGATGGACAAGATCTTCATCCTCCACGCCGATCACGAGCAGAATG
Pseudomonas_syringae_avellanae_ISPaVe037  CAAGGCGATGGACAAGATCTTTATCCTCCACGCCGATCACGAGCAGAACG
Pseudomonas_syringae_BRIP39023            CAAGGCGATGGACAAGATCTTCATCCTCCACGCCGATCACGAGCAGAACG
Pseudomonas_syringae_BRIP34876            CAAGGCGATGGACAAGATCTTCATCCTCCACGCCGATCACGAGCAGAACG
Pseudomonas_syringae_BRIP34881            CAAGGCGATGGACAAGATCTTCATCCTCCACGCCGATCACGAGCAGAACG

Pseudomonas_syringae_UMAF0158             CTTCGACCTCCACCGTGCGTATGGCGGGCTCTTCGGGCGCCAACCCGTTC
Pseudomonas_fluorescens_Pf_5              CCTCGACGTCCACCGTGCGCCTGGCGGGCTCTTCGGGTGCCAACCCGTTC
Pseudomonas_syringae_tomato_DC3000        CGTCGACCTCTACCGTGCGCATGGCGGGCTCCTCGGGTGCCAACCCGTTC
Pseudomonas_syringae_phaseolicola_1448A   CCTCGACATCCACCGTCCGCATGGCAGGCTCTTCGGGCGCCAACCCGTTT
Pseudomonas_syringae_B728a                CTTCGACCTCCACCGTGCGCATGGCAGGCTCTTCGGGCGCCAACCCGTTC
Pseudomonas_savastanoi_NCPPB_3335         CCTCGACATCCACCGTCCGCATGGCAGGCTCTTCGGGCGCCAACCCGTTT
Pseudomonas_syringae_tomato_T1            CGTCGACCTCTACCGTGCGCATGGCAGGCTCCTCGGGTGCCAACCCGTTC
Pseudomonas_syringae_tomato_K40           CGTCGACCTCTACCGTGCGCATGGCAGGCTCCTCGGGTGCCAACCCGTTC
Pseudomonas_syringae_tomato_Max13         CGTCGACCTCTACCGTGCGCATGGCAGGCTCCTCGGGTGCCAACCCGTTC
Pseudomonas_syringae_tomato_NCPPB_1108    CGTCGACCTCTACCGTGCGCATGGCAGGCTCCTCGGGTGCCAACCCGTTC
Pseudomonas_syringae_642                  CTTCGACCTCCACCGTGCGCATGGCGGGTTCTTCGGGCGCCAACCCGTTC
Pseudomonas_syringae_aesculi_0893_23      CCTCGACATCCACCGTCCGCATGGCAGGCTCTTCGGGCGCCAACCCGTTT
Pseudomonas_syringae_morsprunorum_M302280 CGTCGACCTCTACCGTGCGCATGGCAGGCTCCTCGGGTGCCAACCCGTTC
Pseudomonas_syringae_mori_301020          CCTCGACATCTACCGTCCGCATGGCAGGCTCCTCGGGCGCCAACCCGTTT
Pseudomonas_syringae_japonica_M301072     CTTCGACCTCCACCGTGCGCATGGCAGGCTCTTCGGGCGCCAACCCGTTC
Pseudomonas_syringae_Cit_7                CGTCGACCTCCACCGTACGCATGGCGGGCTCTTCGGGTGCCAACCCGTTC
Pseudomonas_syringae_maculicola_ES4326    CGTCGACCTCCACCGTGCGCATGGCAGGCTCCTCGGGTGCCAACCCGTTC
Pseudomonas_syringae_lachrymans_M302278   CGTCGACCTCTACCGTGCGCATGGCGGGCTCCTCGGGTGCCAACCCGTTC
Pseudomonas_syringae_tabaci_ATCC_11528    CCTCGACATCCACCGTCCGCATGGCAGGCTCTTCGGGCGCCAACCCGTTT
Pseudomonas_syringae_glycinea_B076        CCTCGACATCCACCGTCCGCATGGCAGGCTCTTCGGGCGCCAACCCGTTT
Pseudomonas_syringae_glycinea_race_4      CCTCGACATCCACCGTCCGCATGGCAGGCTCTTCGGGCGCCAACCCGTTT
Pseudomonas_syringae_B64                  CTTCGACCTCCACCGTGCGCATGGCAGGCTCTTCGGGCGCCAACCCGTTC
Pseudomonas_syringae_oryzae_1_6           CCTCTACCTCCACCGTGCGCATGGCCGGCTCCTCTGGCGCCAACCCGTTC
Pseudomonas_syringae_avellanae_ISPaVe037  CTTCGACCTCTACCGTGCGTATGGCAGGCTCTTCGGGCGCCAACCCGTTC
Pseudomonas_syringae_BRIP39023            CGTCGACCTCCACCGTACGCATGGCGGGCTCTTCGGGTGCCAACCCGTTC
Pseudomonas_syringae_BRIP34876            CTTCGACCTCCACCGTGCGCATGGCAGGCTCTTCGGGCGCCAACCCGTTC
Pseudomonas_syringae_BRIP34881            CTTCGACCTCCACCGTGCGCATGGCAGGCTCTTCGGGCGCCAACCCGTTC

Pseudomonas_syringae_UMAF0158             GCCTGTATCGCAGCCGGTATCGCAGCGCTCTGGGGCCCTGCCCACGGCGG
Pseudomonas_fluorescens_Pf_5              GCCTGTATCGCTGCCGGTATCGCCGCGCTCTGGGGCCCTGCCCACGGCGG
Pseudomonas_syringae_tomato_DC3000        GCCTGTATCGCAGCCGGTATCGCGGCACTCTGGGGCCCGGCTCACGGCGG
Pseudomonas_syringae_phaseolicola_1448A   GCCTGTATCGCTGCCGGCATCGCCGCGCTCTGGGGCCCGGCCCACGGCGG
Pseudomonas_syringae_B728a                GCCTGTATCGCAGCCGGCATCGCAGCGCTCTGGGGCCCTGCCCACGGCGG
Pseudomonas_savastanoi_NCPPB_3335         GCCTGTATCGCTGCCGGCATCGCCGCGCTATGGGGCCCGGCCCACGGCGG
Pseudomonas_syringae_tomato_T1            GCCTGTATCGCAGCCGGTATCGCGGCACTCTGGGGCCCGGCTCACGGCGG
Pseudomonas_syringae_tomato_K40           GCCTGTATCGCAGCCGGTATCGCGGCACTCTGGGGCCCGGCTCACGGCGG
Pseudomonas_syringae_tomato_Max13         GCCTGTATCGCAGCCGGTATCGCGGCACTCTGGGGCCCGGCTCACGGCGG
Pseudomonas_syringae_tomato_NCPPB_1108    GCCTGTATCGCAGCCGGTATCGCGGCACTCTGGGGCCCGGCTCACGGCGG
Pseudomonas_syringae_642                  GCCTGTATCGCCGCCGGTATCGCAGCGCTCTGGGGCCCTGCCCACGGCGG
Pseudomonas_syringae_aesculi_0893_23      GCCTGTATCGCTGCCGGCATCGCCGCGCTATGGGGCCCGGCCCACGGCGG
Pseudomonas_syringae_morsprunorum_M302280 GCCTGTATCGCAGCCGGCATCGCGGCACTCTGGGGCCCGGCTCACGGCGG
Pseudomonas_syringae_mori_301020          GCCTGTATCGCTGCCGGCATCGCCGCGCTCTGGGGCCCGGCCCACGGCGG
Pseudomonas_syringae_japonica_M301072     GCCTGCATCGCAGCCGGTATCGCAGCGCTCTGGGGCCCTGCACACGGCGG
Pseudomonas_syringae_Cit_7                GCCTGTATCGCAGCCGGTATCGCAGCGCTCTGGGGCCCTGCCCACGGCGG
Pseudomonas_syringae_maculicola_ES4326    GCCTGTATCGCCGCCGGTATCGCAGCGCTCTGGGGCCCCGCTCACGGCGG
Pseudomonas_syringae_lachrymans_M302278   GCCTGTATCGCAGCCGGTATCGCGGCACTCTGGGGCCCGGCTCACGGCGG
Pseudomonas_syringae_tabaci_ATCC_11528    GCCTGTATCGCTGCCGGCATCGCCGCGCTCTGGGGCCCGGCCCACGGCGG
Pseudomonas_syringae_glycinea_B076        GCCTGTATCGCTGCCGGCATCGCCGCGCTCTGGGGCCCGGCCCACGGCGG
Pseudomonas_syringae_glycinea_race_4      GCCTGTATCGCTGCCGGCATCGCCGCGCTCTGGGGCCCGGCCCACGGCGG
Pseudomonas_syringae_B64                  GCCTGCATCGCAGCCGGTATCGCAGCGCTCTGGGGCCCTGCACACGGCGG
Pseudomonas_syringae_oryzae_1_6           GCTTGCATCGCGGCCGGCATTGCCGCGTTGTGGGGCCCGGCTCACGGCGG
Pseudomonas_syringae_avellanae_ISPaVe037  GCCTGCATCGCAGCCGGTATCGCAGCGCTCTGGGGCCCTGCCCACGGCGG
Pseudomonas_syringae_BRIP39023            GCCTGTATCGCAGCCGGTATCGCAGCGCTCTGGGGCCCTGCCCACGGCGG
Pseudomonas_syringae_BRIP34876            GCCTGCATCGCAGCCGGTATCGCAGCGCTCTGGGGCCCTGCCCACGGCGG
Pseudomonas_syringae_BRIP34881            GCCTGCATCGCAGCCGGTATCGCAGCGCTCTGGGGCCCTGCCCACGGCGG

Pseudomonas_syringae_UMAF0158             CGCCAACGAAGCGGTACTGACCATGCTCGATGAAATCGGCGACGTGTCGA
Pseudomonas_fluorescens_Pf_5              CGCCAACGAAGCAGTGCTGACCATGCTCGACGAAATTGGCGATGTCTCGA
Pseudomonas_syringae_tomato_DC3000        CGCCAACGAAGCCGTGCTGACCATGCTCGATGAAATCGGCGACGTGTCGA
Pseudomonas_syringae_phaseolicola_1448A   CGCCAACGAAGCGGTACTGACCATGCTGGATGAAATCGGTGACGTGTCGA
Pseudomonas_syringae_B728a                CGCCAACGAAGCGGTACTGACCATGCTCGATGAAATCGGCGATGTGTCGA
Pseudomonas_savastanoi_NCPPB_3335         CGCCAACGAAGCGGTACTGACCATGCTGGATGAAATCGGTGACGTGTCGA
Pseudomonas_syringae_tomato_T1            CGCCAACGAAGCCGTGCTGACCATGCTCGATGAAATCGGCGACGTGTCGA
Pseudomonas_syringae_tomato_K40           CGCCAACGAAGCCGTGCTGACCATGCTCGATGAAATCGGCGACGTGTCGA
Pseudomonas_syringae_tomato_Max13         CGCCAACGAAGCCGTGCTGACCATGCTCGATGAAATCGGCGACGTGTCGA
Pseudomonas_syringae_tomato_NCPPB_1108    CGCCAACGAAGCCGTGCTGACCATGCTCGATGAAATCGGCGACGTGTCGA
Pseudomonas_syringae_642                  CGCCAACGAAGCGGTACTGACCATGCTCGATGAAATCGGCGATGTGTCGA
Pseudomonas_syringae_aesculi_0893_23      CGCCAACGAAGCGGTACTGACCATGCTGGATGAAATCGGTGACGTGTCGA
Pseudomonas_syringae_morsprunorum_M302280 CGCCAACGAAGCCGTGCTGACCATGCTCGATGAAATCGGCGACGTGTCGA
Pseudomonas_syringae_mori_301020          CGCCAACGAAGCGGTACTGACCATGCTGGATGAAATCGGTGACGTGTCGA
Pseudomonas_syringae_japonica_M301072     CGCCAACGAAGCGGTACTGACCATGCTCGATGAAATCGGCGATGTGTCGA
Pseudomonas_syringae_Cit_7                CGCCAACGAAGCGGTACTGACCATGCTCGATGAAATCGGCGACGTGTCGA
Pseudomonas_syringae_maculicola_ES4326    CGCCAACGAGGCCGTGCTGACCATGCTCGATGAAATTGGCGATGTGTCGA
Pseudomonas_syringae_lachrymans_M302278   CGCCAACGAAGCCGTGCTGACCATGCTCGATGAAATCGGCGACGTGTCGA
Pseudomonas_syringae_tabaci_ATCC_11528    CGCCAACGAAGCGGTACTGACCATGCTGGATGAAATCGGTGACGTGTCGA
Pseudomonas_syringae_glycinea_B076        CGCCAACGAAGCGGTACTGACCATGCTTGATGAAATCGGTGACGTGTCGA
Pseudomonas_syringae_glycinea_race_4      CGCCAACGAAGCGGTACTGACCATGCTTGATGAAATCGGTGACGTGTCGA
Pseudomonas_syringae_B64                  CGCCAACGAAGCGGTACTGACCATGCTCGATGAAATCGGCGATGTGTCGA
Pseudomonas_syringae_oryzae_1_6           CGCCAATGAGGCGGTACTGACCATGCTTGATGAAATTGGCGATGTATCCA
Pseudomonas_syringae_avellanae_ISPaVe037  CGCCAACGAAGCGGTACTGACCATGCTCGATGAAATCGGCGATGTATCTA
Pseudomonas_syringae_BRIP39023            AGCCAACGAAGCGGTACTGACCATGCTCGATGAAATCGGCGACGTGTCGA
Pseudomonas_syringae_BRIP34876            CGCCAACGAAGCGGTACTGACCATGCTCGATGAAATCGGCGATGTGTCGA
Pseudomonas_syringae_BRIP34881            CGCCAACGAAGCGGTACTGACCATGCTCGATGAAATCGGCGATGTGTCGA

Pseudomonas_syringae_UMAF0158             ACATCGACACGTTCATTGCCAAGGCCAAGGACAAGAACGATCCGTTCAAG
Pseudomonas_fluorescens_Pf_5              ACATCGACAAGTTCATCGCCAAGGCCAAGGACAAGAACGATCCGTTCAAA
Pseudomonas_syringae_tomato_DC3000        ACATCGACACATTCATAGCCAAAGCCAAGGACAAGAACGATCCGTTCAAG
Pseudomonas_syringae_phaseolicola_1448A   ACATCGACAAGTTCATCGCCAAGGCCAAGGACAAGAACGACCCGTTCAAG
Pseudomonas_syringae_B728a                ACATCGACACGTTCATTGCCAAGGCCAAGGACAAGAACGATCCGTTCAAG
Pseudomonas_savastanoi_NCPPB_3335         ACATCGACAAGTTCATCGCCAAGGCCAAGGACAAGAACGACCCGTTCAAG
Pseudomonas_syringae_tomato_T1            ACATCGACACATTCATAGCCAAAGCCAAGGACAAGAACGATCCGTTCAAG
Pseudomonas_syringae_tomato_K40           ACATCGACACATTCATAGCCAAAGCCAAGGACAAGAACGATCCGTTCAAG
Pseudomonas_syringae_tomato_Max13         ACATCGACACATTCATAGCCAAAGCCAAGGACAAGAACGATCCGTTCAAG
Pseudomonas_syringae_tomato_NCPPB_1108    ACATCGACACATTCATAGCCAAAGCCAAGGACAAGAACGATCCGTTCAAG
Pseudomonas_syringae_642                  ACATCGACAAGTTCATTGCCAAGGCCAAGGACAAGAACGATCCGTTCAAG
Pseudomonas_syringae_aesculi_0893_23      ACATCGACAAGTTCATCGCCAAGGCCAAGGACAAGAACGACCCGTTCAAG
Pseudomonas_syringae_morsprunorum_M302280 ACATCGACGCATTCATCGCCAAGGCCAAGGACAAGAACGATCCGTTCAAG
Pseudomonas_syringae_mori_301020          ACATCGACAAGTTCATCGCCAAGGCCAAGGACAAGAACGACCCGTTCAAG
Pseudomonas_syringae_japonica_M301072     ACATCGACAAGTTCATTGCAAAGTCCAAGGACAAGAACGATCCGTTCAAG
Pseudomonas_syringae_Cit_7                ACATCGACACGTTCATTGCCAAGGCCAAGGACAAGAACGATCCGTTCAAG
Pseudomonas_syringae_maculicola_ES4326    ACATCGACACGTTCATCGCCAAGGCCAAGGACAAGAACGATCCGTTCAAG
Pseudomonas_syringae_lachrymans_M302278   ACATCGACACATTCATAGCCAAAGCCAAGGACAAGAACGATCCGTTCAAG
Pseudomonas_syringae_tabaci_ATCC_11528    ACATCGACAAGTTCATCGCCAAGGCCAAGGACAAGAACGACCCGTTCAAG
Pseudomonas_syringae_glycinea_B076        ACATCGACAAGTTCATCGCCAAGGCCAAGGACAAGAACGACCCGTTCAAG
Pseudomonas_syringae_glycinea_race_4      ACATCGACAAGTTCATCGCCAAGGCCAAGGACAAGAACGACCCGTTCAAG
Pseudomonas_syringae_B64                  ACATCGACAAGTTCATTGCAAAGGCCAAGGACAAGAACGATCCGTTCAAG
Pseudomonas_syringae_oryzae_1_6           ACATCGACAAGTTCATTGCCAAGGCCAAGGACAAGAACGACCCGTTCAAG
Pseudomonas_syringae_avellanae_ISPaVe037  ACATCGACAAGTTCATTGCCAAGGCCAAGGACAAGAACGATCCGTTCAAG
Pseudomonas_syringae_BRIP39023            ACATCGACACGTTCATTGCCAAGGCCAAGGACAAGAACGATCCGTTCAAG
Pseudomonas_syringae_BRIP34876            ACATCGACAAGTTCATTGCAAAGGCCAAGGACAAGAACGATCCGTTCAAG
Pseudomonas_syringae_BRIP34881            ACATCGACAAGTTCATTGCAAAGGCCAAGGACAAGAACGATCCGTTCAAG

Pseudomonas_syringae_UMAF0158             CTCATGGGCTTCGGTCACCGCGTGTACAAGAACCGTGACCCGCGCGCCAC
Pseudomonas_fluorescens_Pf_5              CTCATGGGCTTCGGTCACCGCGTGTACAAGAACCGCGACCCGCGCGCCAC
Pseudomonas_syringae_tomato_DC3000        CTCATGGGCTTCGGTCACCGGGTCTACAAGAACCGTGACCCTCGCGCGAC
Pseudomonas_syringae_phaseolicola_1448A   CTCATGGGCTTCGGCCACCGCGTGTACAAGAACCGTGACCCGCGCGCCAC
Pseudomonas_syringae_B728a                CTCATGGGCTTCGGTCACCGCGTCTACAAGAACCGTGACCCGCGCGCCAC
Pseudomonas_savastanoi_NCPPB_3335         CTCATGGGCTTCGGCCACCGCGTCTACAAGAACCGTGACCCGCGTGCCAC
Pseudomonas_syringae_tomato_T1            CTCATGGGCTTCGGTCACCGGGTCTACAAGAACCGTGACCCACGCGCGAC
Pseudomonas_syringae_tomato_K40           CTCATGGGCTTCGGTCACCGGGTCTACAAGAACCGTGACCCACGCGCGAC
Pseudomonas_syringae_tomato_Max13         CTCATGGGCTTCGGTCACCGGGTCTACAAGAACCGTGACCCACGCGCGAC
Pseudomonas_syringae_tomato_NCPPB_1108    CTCATGGGCTTCGGTCACCGGGTCTACAAGAACCGTGACCCACGCGCGAC
Pseudomonas_syringae_642                  CTCATGGGCTTCGGTCACCGCGTGTACAAGAACCGTGACCCGCGCGCCAC
Pseudomonas_syringae_aesculi_0893_23      CTCATGGGCTTCGGCCACCGCGTCTACAAGAACCGTGACCCGCGTGCCAC
Pseudomonas_syringae_morsprunorum_M302280 CTCATGGGCTTCGGTCACCGGGTCTACAAGAACCGTGACCCACGCGCGAC
Pseudomonas_syringae_mori_301020          CTCATGGGCTTCGGCCACCGCGTCTACAAGAACCGTGACCCGCGCGCCAC
Pseudomonas_syringae_japonica_M301072     CTCATGGGCTTCGGCCACCGCGTGTACAAGAACCGTGACCCGCGCGCCAC
Pseudomonas_syringae_Cit_7                CTCATGGGCTTCGGTCACCGCGTGTACAAGAACCGTGACCCGCGCGCCAC
Pseudomonas_syringae_maculicola_ES4326    CTCATGGGTTTTGGCCATCGCGTCTACAAGAATCGCGACCCACGTGCCAC
Pseudomonas_syringae_lachrymans_M302278   CTCATGGGCTTCGGTCACCGGGTCTACAAGAACCGTGACCCTCGCGCGAC
Pseudomonas_syringae_tabaci_ATCC_11528    CTCATGGGCTTCGGCCACCGCGTCTACAAGAACCGTGACCCGCGCGCCAC
Pseudomonas_syringae_glycinea_B076        CTCATGGGCTTCGGCCACCGCGTGTACAAGAACCGTGACCCGCGCGCCAC
Pseudomonas_syringae_glycinea_race_4      CTCATGGGCTTCGGCCACCGCGTGTACAAGAACCGTGACCCGCGCGCCAC
Pseudomonas_syringae_B64                  CTCATGGGCTTCGGCCACCGCGTGTACAAGAACCGTGACCCGCGCGCCAC
Pseudomonas_syringae_oryzae_1_6           CTCATGGGTTTCGGCCATCGCGTCTACAAGAACCGCGACCCTCGTGCCAC
Pseudomonas_syringae_avellanae_ISPaVe037  CTCATGGGCTTCGGTCACCGCGTGTACAAGAACCGTGACCCGCGCGCCAC
Pseudomonas_syringae_BRIP39023            CTCATGGGCTTCGGTCACCGCGTGTACAAGAACCGTGACCCGCGCGCCAC
Pseudomonas_syringae_BRIP34876            CTCATGGGCTTCGGCCACCGCGTGTACAAGAACCGTGACCCGCGCGCGAC
Pseudomonas_syringae_BRIP34881            CTCATGGGCTTCGGCCACCGCGTGTACAAGAACCGTGACCCGCGCGCGAC

Pseudomonas_syringae_UMAF0158             CGTAATGAAGCAGACCTGCGACGAAGTATTGAAAGAACTGGGCATCACCA
Pseudomonas_fluorescens_Pf_5              CGTGATGAAACAGACCTGCGACGAAGTACTCAAGGAACTGGGCATCAACA
Pseudomonas_syringae_tomato_DC3000        CGTGATGAAGCAGACCTGCGACGAAGTACTCAAGGAACTGGGCATCAAAA
Pseudomonas_syringae_phaseolicola_1448A   CGTAATGAAGCAGACCTGCGACGAAGTGCTGAAAGAACTGGGCATCACCA
Pseudomonas_syringae_B728a                TGTAATGAAGCAGACCTGCGACGAAGTACTGAAAGAGCTGGGCATCACCA
Pseudomonas_savastanoi_NCPPB_3335         CGTGATGAAGCAGACCTGCGACGAAGTGCTCAAGGAACTGGGTATCACCA
Pseudomonas_syringae_tomato_T1            CGTGATGAAGCAGACCTGCGACGAAGTACTCAAGGAACTGGGCATCAAAA
Pseudomonas_syringae_tomato_K40           CGTGATGAAGCAGACCTGCGACGAAGTACTCAAGGAACTGGGCATCAAAA
Pseudomonas_syringae_tomato_Max13         CGTGATGAAGCAGACCTGCGACGAAGTACTCAAGGAACTGGGCATCAAAA
Pseudomonas_syringae_tomato_NCPPB_1108    CGTGATGAAGCAGACCTGCGACGAAGTACTCAAGGAACTGGGCATCAAAA
Pseudomonas_syringae_642                  CGTAATGAAGCAGACCTGCGACGAAGTACTGAAAGAGCTGGGCATCACCA
Pseudomonas_syringae_aesculi_0893_23      CGTGATGAAGCAGACCTGCGACGAAGTGCTCAAGGAACTGGGTATCACCA
Pseudomonas_syringae_morsprunorum_M302280 CGTGATGAAGCAGACCTGCGACGAAGTACTCAAGGAACTGGGCATCAACA
Pseudomonas_syringae_mori_301020          CGTGATGAAGCAGACCTGCGACGAAGTGCTCAAGGAACTGGGTATCACCA
Pseudomonas_syringae_japonica_M301072     CGTAATGAAGCAGACCTGCGACGAAGTACTGAAAGAGCTGGGCATCACCA
Pseudomonas_syringae_Cit_7                CGTAATGAAGCAGACCTGCGACGAAGTATTGAAAGAACTGGGCATCACCA
Pseudomonas_syringae_maculicola_ES4326    TGTGATGAAGCAGACCTGCGACGAAGTACTCAAGGAACTGGGCATCACCA
Pseudomonas_syringae_lachrymans_M302278   CGTGATGAAGCAGACCTGCGACGAAGTACTCAAGGAACTGGGCATCAAAA
Pseudomonas_syringae_tabaci_ATCC_11528    CGTGATGAAGCAGACCTGCGACGAAGTGCTCAAGGAACTGGGTATCACCA
Pseudomonas_syringae_glycinea_B076        CGTAATGAAGCAGACCTGCGACGAAGTGCTGAAAGAACTGGGCATCACCA
Pseudomonas_syringae_glycinea_race_4      CGTAATGAAGCAGACCTGCGACGAAGTGCTGAAAGAACTGGGCATCACCA
Pseudomonas_syringae_B64                  CGTAATGAAGCAGACCTGCGACGAAGTACTGAAAGAGCTGGGCATCACCA
Pseudomonas_syringae_oryzae_1_6           CGTGATGAAGCAGACCTGCGACGAAGTCCTGAAGGAACTGGGTATCAAAA
Pseudomonas_syringae_avellanae_ISPaVe037  CGTAATGAAGCAGACCTGCGACGAAGTGCTGAAAGAGCTGGGCATCACCA
Pseudomonas_syringae_BRIP39023            CGTAATGAAGCAGACCTGCGACGAAGTATTGAAAGAACTGGGCATCACCA
Pseudomonas_syringae_BRIP34876            CGTAATGAAGCAGACCTGCGACGAAGTACTGAAAGAGCTGGGCATCACCA
Pseudomonas_syringae_BRIP34881            CGTAATGAAGCAGACCTGCGACGAAGTACTGAAAGAGCTGGGCATCACCA

Pseudomonas_syringae_UMAF0158             ACGATCCTCAACTCGAACTGGCCATGCGCCTCGAAGAGATCGCCCTGACC
Pseudomonas_fluorescens_Pf_5              ACGATCCGCAACTCGAACTGGCCATGCGCCTGGAAGAGATCGCCCTGACC
Pseudomonas_syringae_tomato_DC3000        ACGATCCTCAGCTCGAGCTGGCCATGCGTCTTGAAGAGATCGCCCTGACC
Pseudomonas_syringae_phaseolicola_1448A   ACGATCCTCAACTCGAACTGGCCATGCGCCTCGAAGAGATCGCCCTGACC
Pseudomonas_syringae_B728a                ACGATCCTCAACTCGAACTGGCCATGCGCCTCGAAGAGATCGCCCTGACC
Pseudomonas_savastanoi_NCPPB_3335         ACGATCCTCAGCTCGAACTGGCCATGCGCCTCGAAGAGATCGCCCTGACC
Pseudomonas_syringae_tomato_T1            ACGATCCCCAGCTCGAGCTGGCCATGCGTCTTGAAGAGATCGCCCTGACC
Pseudomonas_syringae_tomato_K40           ACGATCCCCAGCTCGAGCTGGCCATGCGTCTTGAAGAGATCGCCCTGACC
Pseudomonas_syringae_tomato_Max13         ACGATCCCCAGCTCGAGCTGGCCATGCGTCTTGAAGAGATCGCCCTGACC
Pseudomonas_syringae_tomato_NCPPB_1108    ACGATCCCCAGCTCGAGCTGGCCATGCGTCTTGAAGAGATCGCCCTGACC
Pseudomonas_syringae_642                  ACGATCCTCAACTCGAACTGGCCATGCGCCTCGAAGAGATCGCCCTGACC
Pseudomonas_syringae_aesculi_0893_23      ACGATCCTCAGCTCGAACTGGCCATGCGCCTCGAAGAGATCGCCCTGACC
Pseudomonas_syringae_morsprunorum_M302280 ACGATCCTCAGCTCGAACTGGCCATGCGTCTCGAAGAGATCGCCCTGACC
Pseudomonas_syringae_mori_301020          ACGATCCTCAGCTCGAACTGGCCATGCGCCTCGAAGAGATCGCCCTGACC
Pseudomonas_syringae_japonica_M301072     ACGATCCTCAACTCGAACTGGCCATGCGCCTCGAAGAGATCGCCCTGACC
Pseudomonas_syringae_Cit_7                ACGATCCTCAACTCGAACTGGCCATGCGCCTCGAAGAGATCGCCCTGACC
Pseudomonas_syringae_maculicola_ES4326    ACGATCCTCAGCTCGAACTGGCCATGCGCCTCGAGGAGATCGCCCTCACC
Pseudomonas_syringae_lachrymans_M302278   ACGATCCTCAGCTCGAGCTGGCCATGCGTCTTGAAGAGATCGCCCTGACC
Pseudomonas_syringae_tabaci_ATCC_11528    ACGATCCTCAGCTCGAACTGGCCATGCGCCTCGAAGAGATCGCCCTGACC
Pseudomonas_syringae_glycinea_B076        ACGATCCTCAACTCGAACTGGCCATGCGCCTCGAAGAGATCGCCCTGACC
Pseudomonas_syringae_glycinea_race_4      ACGATCCTCAACTCGAACTGGCCATGCGCCTCGAAGAGATCGCCCTGACC
Pseudomonas_syringae_B64                  ACGATCCTCAACTCGAACTGGCCATGCGCCTCGAAGAGATCGCCCTGACC
Pseudomonas_syringae_oryzae_1_6           ACGATCCTCAGCTCGAGCTCGCCATGCGCCTCGAAGAGATCGCCCTCACC
Pseudomonas_syringae_avellanae_ISPaVe037  ACGATCCTCAACTCGAACTGGCCATGCGCCTCGAAGAGATCGCCCTGACC
Pseudomonas_syringae_BRIP39023            ACGATCCTCAACTCGAACTGGCCATGCGCCTCGAAGAGATCGCCCTGACC
Pseudomonas_syringae_BRIP34876            ACGATCCTCAACTCGAACTGGCCATGCGCCTCGAAGAGATCGCCCTGACC
Pseudomonas_syringae_BRIP34881            ACGATCCTCAACTCGAACTGGCCATGCGCCTCGAAGAGATCGCCCTGACC

Pseudomonas_syringae_UMAF0158             GACCCGTACTTCATCGAGCGCTCGCTGTACCCGAACGTCGACTTCTACTC
Pseudomonas_fluorescens_Pf_5              GACCCATACTTCATCGAGCGCTCGCTGTACCCGAACGTCGACTTCTACTC
Pseudomonas_syringae_tomato_DC3000        GACCCGTACTTCATCGAGCGCTCGCTGTACCCGAACGTTGACTTCTACTC
Pseudomonas_syringae_phaseolicola_1448A   GACCCGTACTTCATCGAGCGCTCGCTGTACCCGAACGTCGACTTCTACTC
Pseudomonas_syringae_B728a                GATCCGTACTTCATCGAGCGCTCGCTGTACCCGAACGTCGACTTCTATTC
Pseudomonas_savastanoi_NCPPB_3335         GACCCGTACTTCATCGAGCGCTCGCTGTACCCGAACGTCGACTTCTACTC
Pseudomonas_syringae_tomato_T1            GACCCGTACTTCATCGAGCGCTCGCTGTACCCGAACGTTGACTTCTACTC
Pseudomonas_syringae_tomato_K40           GACCCGTACTTCATCGAGCGCTCGCTGTACCCGAACGTTGACTTCTACTC
Pseudomonas_syringae_tomato_Max13         GACCCGTACTTCATCGAGCGCTCGCTGTACCCGAACGTTGACTTCTACTC
Pseudomonas_syringae_tomato_NCPPB_1108    GACCCGTACTTCATCGAGCGCTCGCTGTACCCGAACGTTGACTTCTACTC
Pseudomonas_syringae_642                  GATCCGTACTTCATCGAGCGCTCGCTGTACCCGAACGTCGACTTCTATTC
Pseudomonas_syringae_aesculi_0893_23      GACCCGTACTTCATCGAGCGCTCGCTGTACCCGAACGTCGACTTCTACTC
Pseudomonas_syringae_morsprunorum_M302280 GACCCGTACTTCATCGAGCGCTCGCTGTACCCGAACGTCGACTTCTACTC
Pseudomonas_syringae_mori_301020          GACCCGTACTTCATCGAGCGCTCGCTGTACCCGAACGTCGACTTCTACTC
Pseudomonas_syringae_japonica_M301072     GACCCGTACTTCATCGAGCGTTCGCTGTACCCGAACGTCGACTTCTATTC
Pseudomonas_syringae_Cit_7                GACCCGTACTTCATCGAGCGCTCGCTGTACCCGAACGTCGACTTCTACTC
Pseudomonas_syringae_maculicola_ES4326    GACCCGTACTTCATCGAACGTTCGCTGTACCCGAACGTCGACTTCTACTC
Pseudomonas_syringae_lachrymans_M302278   GACCCGTACTTCATCGAGCGCTCGCTGTACCCGAACGTTGACTTCTACTC
Pseudomonas_syringae_tabaci_ATCC_11528    GACCCGTACTTCATCGAGCGCTCGCTGTACCCGAACGTCGACTTCTACTC
Pseudomonas_syringae_glycinea_B076        GACCCGTACTTCATCGAGCGCTCGCTGTACCCGAACGTCGACTTCTACTC
Pseudomonas_syringae_glycinea_race_4      GACCCGTACTTCATCGAGCGCTCGCTGTACCCGAACGTCGACTTCTACTC
Pseudomonas_syringae_B64                  GACCCGTACTTCATCGAGCGTTCGCTGTACCCGAACGTCGACTTCTATTC
Pseudomonas_syringae_oryzae_1_6           GACCCATACTTCATCGAGCGCTCGCTGTACCCGAACGTCGACTTCTACTC
Pseudomonas_syringae_avellanae_ISPaVe037  GATCCGTACTTCATCGAGCGCTCGCTGTACCCGAACGTCGACTTCTATTC
Pseudomonas_syringae_BRIP39023            GACCCGTACTTCATCGAGCGCTCGCTGTACCCGAACGTCGACTTCTACTC
Pseudomonas_syringae_BRIP34876            GACCCATACTTCATCGAGCGTTCGCTGTACCCGAACGTCGACTTCTATTC
Pseudomonas_syringae_BRIP34881            GACCCATACTTCATCGAGCGTTCGCTGTACCCGAACGTCGACTTCTATTC

Pseudomonas_syringae_UMAF0158             GGGCATTATCCTCAAGGCCATCGGCATTCCGACCAGCATGTTCACCGTGA
Pseudomonas_fluorescens_Pf_5              GGGCATCATCCTCAAGGCGATCGGCATTCCAACCAGCATGTTCACCGTGA
Pseudomonas_syringae_tomato_DC3000        GGGCATCATCCTCAAGGCTATCGGCATCCCGACCAGCATGTTCACCGTGA
Pseudomonas_syringae_phaseolicola_1448A   GGGCATTATCCTCAAGGCCATCGGCATTCCGACCAGCATGTTCACCGTGA
Pseudomonas_syringae_B728a                GGGCATCATCCTCAAGGCCATCGGCATTCCGACCAGCATGTTCACCGTGA
Pseudomonas_savastanoi_NCPPB_3335         AGGCATCATCCTCAAGGCCATCGGCATTCCGACCAGCATGTTCACCGTAA
Pseudomonas_syringae_tomato_T1            GGGCATCATCCTCAAGGCTATCGGCATCCCGACCAGCATGTTCACCGTGA
Pseudomonas_syringae_tomato_K40           GGGCATCATCCTCAAGGCTATCGGCATCCCGACCAGCATGTTCACCGTGA
Pseudomonas_syringae_tomato_Max13         GGGCATCATCCTCAAGGCTATCGGCATCCCGACCAGCATGTTCACCGTGA
Pseudomonas_syringae_tomato_NCPPB_1108    GGGCATCATCCTCAAGGCTATCGGCATCCCGACCAGCATGTTCACCGTGA
Pseudomonas_syringae_642                  GGGCATCATCCTCAAGGCCATCGGCATTCCGACCAGCATGTTCACCGTGA
Pseudomonas_syringae_aesculi_0893_23      GGGCATCATCCTCAAGGCCATCGGCATTCCGACCAGCATGTTCACCGTAA
Pseudomonas_syringae_morsprunorum_M302280 GGGCATCATCCTCAAGGCTATCGGCATCCCGACCAGCATGTTCACCGTGA
Pseudomonas_syringae_mori_301020          GGGCATCATCCTCAAGGCCATCGGCATTCCGACCAGCATGTTCACCGTAA
Pseudomonas_syringae_japonica_M301072     GGGCATCATCCTCAAGGCCATCGGCATTCCGACCAGCATGTTCACCGTGA
Pseudomonas_syringae_Cit_7                GGGCATCATCCTCAAGGCCATCGGCATTCCGACCAGCATGTTCACCGTGA
Pseudomonas_syringae_maculicola_ES4326    GGGCATCATTCTCAAAGCGATCGGCATCCCGACCAGCATGTTCACCGTGA
Pseudomonas_syringae_lachrymans_M302278   GGGCATCATCCTCAAGGCTATCGGCATCCCGACCAGCATGTTCACCGTGA
Pseudomonas_syringae_tabaci_ATCC_11528    GGGCATCATCCTCAAGGCCATCGGCATTCCGACCAGCATGTTCACCGTAA
Pseudomonas_syringae_glycinea_B076        GGGCATTATCCTCAAGGCCATCGGCATTCCGACCAGCATGTTCACCGTGA
Pseudomonas_syringae_glycinea_race_4      GGGCATTATCCTCAAGGCCATCGGCATTCCGACCAGCATGTTCACCGTGA
Pseudomonas_syringae_B64                  GGGCATCATCCTCAAGGCCATCGGCATTCCGACCAGCATGTTCACCGTGA
Pseudomonas_syringae_oryzae_1_6           GGGCATCATCCTCAAGGCCATCGGCATTCCGACCAGCATGTTCACCGTGA
Pseudomonas_syringae_avellanae_ISPaVe037  GGGCATCATCCTCAAGGCCATCGGCATTCCGACCAGCATGTTCACCGTGA
Pseudomonas_syringae_BRIP39023            GGGCATTATCCTCAAGGCCATCGGCATTCCGACCAGCATGTTCACCGTGA
Pseudomonas_syringae_BRIP34876            GGGCATCATCCTCAAGGCCATCGGCATTCCGACCAGCATGTTCACCGTGA
Pseudomonas_syringae_BRIP34881            GGGCATCATCCTCAAGGCCATCGGCATTCCGACCAGCATGTTCACCGTGA

Pseudomonas_syringae_UMAF0158             TCTTCGCCCTGGCGCGGACTGTCGGCTGGATCTCGCACTGGAAGGAAATG
Pseudomonas_fluorescens_Pf_5              TCTTCGCCCTGGCGCGGACCGTCGGCTGGATCTCGCACTGGAAGGAAATG
Pseudomonas_syringae_tomato_DC3000        TCTTCGCCCTGGCGCGGACCGTTGGCTGGATCTCGCACTGGAAAGAAATG
Pseudomonas_syringae_phaseolicola_1448A   TCTTCGCCCTGGCGCGGACTGTCGGCTGGATCTCGCACTGGAAGGAAATG
Pseudomonas_syringae_B728a                TCTTCGCCCTGGCGCGGACTGTCGGCTGGATCTCGCACTGGAAAGAAATG
Pseudomonas_savastanoi_NCPPB_3335         TCTTCGCTCTGGCGCGGACCGTCGGCTGGATTTCGCACTGGAAAGAAATG
Pseudomonas_syringae_tomato_T1            TCTTCGCCCTGGCGCGGACCGTCGGCTGGATCTCGCACTGGAAAGAAATG
Pseudomonas_syringae_tomato_K40           TCTTCGCCCTGGCGCGGACCGTCGGCTGGATCTCGCACTGGAAAGAAATG
Pseudomonas_syringae_tomato_Max13         TCTTCGCCCTGGCGCGGACCGTCGGCTGGATCTCGCACTGGAAAGAAATG
Pseudomonas_syringae_tomato_NCPPB_1108    TCTTCGCCCTGGCGCGGACCGTCGGCTGGATCTCGCACTGGAAAGAAATG
Pseudomonas_syringae_642                  TCTTCGCCCTGGCGCGGACCGTCGGCTGGATCTCGCACTGGAAGGAAATG
Pseudomonas_syringae_aesculi_0893_23      TCTTCGCTCTGGCGCGGACCGTCGGCTGGATTTCGCACTGGAAAGAAATG
Pseudomonas_syringae_morsprunorum_M302280 TCTTCGCCCTGGCGCGGACCGTCGGCTGGATCTCGCACTGGAAAGAAATG
Pseudomonas_syringae_mori_301020          TCTTCGCTCTGGCGCGGACCGTCGGCTGGATTTCGCACTGGAAAGAAATG
Pseudomonas_syringae_japonica_M301072     TCTTCGCCCTGGCGCGGACTGTCGGCTGGATCTCGCACTGGAAGGAAATG
Pseudomonas_syringae_Cit_7                TCTTCGCCCTGGCGCGGACTGTCGGCTGGATCTCGCACTGGAAGGAAATG
Pseudomonas_syringae_maculicola_ES4326    TCTTCGCCCTGGCGCGGACTGTCGGCTGGATTTCGCACTGGAAGGAAATG
Pseudomonas_syringae_lachrymans_M302278   TCTTCGCCCTGGCGCGGACCGTTGGCTGGATCTCGCACTGGAAAGAAATG
Pseudomonas_syringae_tabaci_ATCC_11528    TCTTCGCTCTGGCGCGGACCGTCGGCTGGATTTCGCACTGGAAAGAAATG
Pseudomonas_syringae_glycinea_B076        TCTTCGCCCTGGCGCGGACTGTCGGCTGGATCTCGCACTGGAAGGAAATG
Pseudomonas_syringae_glycinea_race_4      TCTTCGCCCTGGCGCGGACTGTCGGCTGGATCTCGCACTGGAAGGAAATG
Pseudomonas_syringae_B64                  TCTTCGCCCTGGCGCGGACTGTCGGCTGGATCTCGCACTGGAAGGAAATG
Pseudomonas_syringae_oryzae_1_6           TCTTCGCTCTGGCGCGGACCGTCGGCTGGATCTCGCACTGGAAGGAAATG
Pseudomonas_syringae_avellanae_ISPaVe037  TCTTCGCCCTGGCGCGGACTGTCGGCTGGATCTCGCACTGGAAGGAAATG
Pseudomonas_syringae_BRIP39023            TCTTCGCCCTGGCGCGGACTGTCGGCTGGATCTCGCACTGGAAGGAAATG
Pseudomonas_syringae_BRIP34876            TCTTCGCCCTGGCGCGGACTGTCGGCTGGATCTCGCACTGGAAGGAAATG
Pseudomonas_syringae_BRIP34881            TCTTCGCCCTGGCGCGGACTGTCGGCTGGATCTCGCACTGGAAGGAAATG

Pseudomonas_syringae_UMAF0158             CTCTCCAGCCCCTACAAGATCGGTCGCCCTCGCCAGCTGTACACCGGCAA
Pseudomonas_fluorescens_Pf_5              CTCTCCAGCCCGTACAAGATCGGCCGTCCACGCCAGCTGTACACCGGCTA
Pseudomonas_syringae_tomato_DC3000        CTCTCCAGCCCTTACAAGATCGGTCGCCCGCGCCAGCTCTACACCGGCAA
Pseudomonas_syringae_phaseolicola_1448A   CTCTCCAGCCCCTACAAGATCGGTCGCCCTCGCCAGCTGTACACCGGCAA
Pseudomonas_syringae_B728a                CTCTCCAGCCCTTACAAGATCGGTCGCCCTCGCCAGCTGTACACCGGCAA
Pseudomonas_savastanoi_NCPPB_3335         CTCTCCAGCCCTTACAAGATCGGTCGCCCTCGCCAGCTCTACACCGGCAA
Pseudomonas_syringae_tomato_T1            CTCTCCAGCCCTTACAAGATCGGTCGCCCGCGCCAGCTCTACACCGGCAA
Pseudomonas_syringae_tomato_K40           CTCTCCAGCCCTTACAAGATCGGTCGCCCGCGCCAGCTCTACACCGGCAA
Pseudomonas_syringae_tomato_Max13         CTCTCCAGCCCTTACAAGATCGGTCGCCCGCGCCAGCTCTACACCGGCAA
Pseudomonas_syringae_tomato_NCPPB_1108    CTCTCCAGCCCTTACAAGATCGGTCGCCCGCGCCAGCTCTACACCGGCAA
Pseudomonas_syringae_642                  CTCTCCAGCCCTTACAAGATCGGTCGCCCTCGCCAGCTGTACACCGGCAA
Pseudomonas_syringae_aesculi_0893_23      CTCTCCAGCCCTTACAAGATCGGTCGCCCTCGCCAGCTCTACACCGGCAA
Pseudomonas_syringae_morsprunorum_M302280 CTCTCCAGCCCTTACAAGATCGGTCGCCCGCGCCAGCTCTACACGGGCAA
Pseudomonas_syringae_mori_301020          CTCTCCAGCCCTTACAAGATCGGTCGCCCTCGCCAGCTCTACACCGGCAA
Pseudomonas_syringae_japonica_M301072     CTCTCCAGCCCTTACAAGATCGGTCGCCCCCGTCAGCTGTACACCGGCAA
Pseudomonas_syringae_Cit_7                CTCTCCAGCCCCTACAAGATCGGTCGCCCTCGCCAGCTGTACACCGGCAA
Pseudomonas_syringae_maculicola_ES4326    CTCTCCAGCCCGTACAAGATCGGTCGCCCGCGCCAGCTCTACACCGGCGA
Pseudomonas_syringae_lachrymans_M302278   CTCTCCAGCCCTTACAAGATCGGTCGCCCGCGCCAGCTCTACACCGGCAA
Pseudomonas_syringae_tabaci_ATCC_11528    CTCTCCAGCCCTTACAAGATCGGTCGCCCTCGCCAGCTCTACACCGGCAA
Pseudomonas_syringae_glycinea_B076        CTCTCCAGCCCCTACAAGATCGGTCGCCCTCGCCAGCTGTACACCGGCAA
Pseudomonas_syringae_glycinea_race_4      CTCTCCAGCCCCTACAAGATCGGTCGCCCTCGCCAGCTGTACACCGGCAA
Pseudomonas_syringae_B64                  CTCTCCAGCCCTTACAAGATCGGTCGCCCCCGTCAGCTGTACACCGGCAA
Pseudomonas_syringae_oryzae_1_6           CTCTCCAGCCCTTACAAGATCGGTCGTCCACGCCAGCTTTATACCGGTGA
Pseudomonas_syringae_avellanae_ISPaVe037  CTCTCCAGCCCTTACAAGATCGGTCGCCCTCGTCAGCTGTACACCGGCAA
Pseudomonas_syringae_BRIP39023            CTCTCCAGCCCCTACAAGATCGGTCGCCCTCGCCAGCTGTACACCGGCAA
Pseudomonas_syringae_BRIP34876            CTCTCCAGCCCTTACAAGATCGGTCGCCCTCGTCAGCTGTACACCGGCAA
Pseudomonas_syringae_BRIP34881            CTCTCCAGCCCTTACAAGATCGGTCGCCCTCGTCAGCTGTACACCGGCAA

Pseudomonas_syringae_UMAF0158             CGTGCAACGCGACATCGTCGCCCTGCAAGACCGCAAGTAAATGGACGACA
Pseudomonas_fluorescens_Pf_5              CGAGTCGCGTGACATCACCAAACTGGAAGACCGCAAATAAATGGACGACA
Pseudomonas_syringae_tomato_DC3000        CGTGCAACGCGACATTATTGCACTGAAAGACCGCAAGTAAATGGACGACA
Pseudomonas_syringae_phaseolicola_1448A   CGTGCAACGCGACATCGTCGCCCTGCAAGACCGCAAGTAAATGGACGACA
Pseudomonas_syringae_B728a                CGTGCAACGCGACATCGTCGCCCTGCAAGACCGCAAGTAAATGGACGACA
Pseudomonas_savastanoi_NCPPB_3335         CGTGCAACGCGATATCGTCGCCCTGCAAGACCGCAAGTAAATGGACGACA
Pseudomonas_syringae_tomato_T1            CGTGCAACGCGACATCGTTGCACTGAAAGACCGCAAGTAAATGGACGACA
Pseudomonas_syringae_tomato_K40           CGTGCAACGCGACATCGTTGCACTGAAAGACCGCAAGTAAATGGACGACA
Pseudomonas_syringae_tomato_Max13         CGTGCAACGCGACATCGTTGCACTGAAAGACCGCAAGTAAATGGACGACA
Pseudomonas_syringae_tomato_NCPPB_1108    CGTGCAACGCGACATCGTTGCACTGAAAGACCGCAAGTAAATGGACGACA
Pseudomonas_syringae_642                  CGTGCAACGCGACATCGTCGCCCTGCAAGACCGCAAGTAAATGGACGACA
Pseudomonas_syringae_aesculi_0893_23      CGTGCAACGCGATATCGTCGCCCTGCAAGACCGCAAGTAAATGGACGACA
Pseudomonas_syringae_morsprunorum_M302280 CGTGCAACGCGACATCGTTGCGCTGAAAGACCGCAAGTAAATGGACGACA
Pseudomonas_syringae_mori_301020          CGTGCAACGCGATATCGTCGCCCTGCAAGACCGCAAGTAAATGGACGACA
Pseudomonas_syringae_japonica_M301072     CGTGCAACGCGACATCGTCGCCCTGCAAGACCGCAAGTAAATGGACGACA
Pseudomonas_syringae_Cit_7                CGTGCAACGCGACATCGTCGCCCTGCAAGACCGCAAGTAAATGGACGACA
Pseudomonas_syringae_maculicola_ES4326    TGTACAGCGTGACATCGTCCCGCTGCAAGATCGCAAGTAAATGGACGACA
Pseudomonas_syringae_lachrymans_M302278   CGTGCAACGCGACATTATTGCACTGAAAGACCGCAAGTAAATGGACGACA
Pseudomonas_syringae_tabaci_ATCC_11528    CGTGCAACGCGATATCGTCGCCCTGCAAGACCGCAAGTAAATGGACGACA
Pseudomonas_syringae_glycinea_B076        CGTGCAACGCGACATCGTCGCCCTGCAAGACCGCAAGTAAATGGACGACA
Pseudomonas_syringae_glycinea_race_4      CGTGCAACGCGACATCGTCGCCCTGCAAGACCGCAAGTAAATGGACGACA
Pseudomonas_syringae_B64                  CGTGCAACGCGACATCGTCGCCCTGCAAGACCGCAAGTAAATGGACGACA
Pseudomonas_syringae_oryzae_1_6           CGTGCAACGCGAATGGACGACAACAAGAAGAAAGCCTTGGCTGCGGCCTT
Pseudomonas_syringae_avellanae_ISPaVe037  CGTGCAACGCGACATCGTCGCCCTGCAAGACCGCAAGTAAATGGACGACA
Pseudomonas_syringae_BRIP39023            CGTGCAACGCGACATCGTCGCCCTGCAAGACCGCAAGTAAATGGACGACA
Pseudomonas_syringae_BRIP34876            CGTGCAACGCGACATCGTCGCCCTGCAAGACCGCAAGTAAATGGACGACA
Pseudomonas_syringae_BRIP34881            CGTGCAACGCGACATCGTCGCCCTGCAAGACCGCAAGTAAATGGACGACA

Pseudomonas_syringae_UMAF0158             ACAAGAAGAAAGCCTTGGCTGCGGCCTTGGGTCAGATCGAGCGTCAGTTC
Pseudomonas_fluorescens_Pf_5              ACAAGAAGAAAGCCTTGGCTGCGGCCCTGGGTCAGATCGAACGTCAATTC
Pseudomonas_syringae_tomato_DC3000        ACAAGAAGAAAGCCTTGGCTGCGGCCCTGGGTCAGATCGAGCGTCAGTTC
Pseudomonas_syringae_phaseolicola_1448A   ACAAGAAGAAAGCCTTGGCTGCGGCCTTGGGTCAGATCGAGCGTCAGTTC
Pseudomonas_syringae_B728a                ACAAGAAGAAAGCCTTGGCTGCGGCCTTGGGTCAGATCGAGCGTCAGTTC
Pseudomonas_savastanoi_NCPPB_3335         ACAAGAAGAAAGCCTTGGCTGCGGCCTTGGGTCAGATCGAGCGTCAGTTC
Pseudomonas_syringae_tomato_T1            ACAAGAAGAAAGCCTTGGCTGCGGCCCTGGGTCAGATCGAGCGTCAGTTC
Pseudomonas_syringae_tomato_K40           ACAAGAAGAAAGCCTTGGCTGCGGCCCTGGGTCAGATCGAGCGTCAGTTC
Pseudomonas_syringae_tomato_Max13         ACAAGAAGAAAGCCTTGGCTGCGGCCCTGGGTCAGATCGAGCGTCAGTTC
Pseudomonas_syringae_tomato_NCPPB_1108    ACAAGAAGAAAGCCTTGGCTGCGGCCCTGGGTCAGATCGAGCGTCAGTTC
Pseudomonas_syringae_642                  ACAAGAAGAAAGCCTTGGCTGCGGCCTTGGGTCAGATCGAGCGTCAGTTC
Pseudomonas_syringae_aesculi_0893_23      ACAAGAAGAAAGCCTTGGCTGCGGCCTTGGGTCAGATCGAGCGTCAGTTC
Pseudomonas_syringae_morsprunorum_M302280 ACAAGAAGAAAGCCTTGGCTGCGGCCCTGGGTCAGATCGAGCGTCAGTTC
Pseudomonas_syringae_mori_301020          ACAAGAAGAAAGCCTTGGCTGCGGCCTTGGGTCAGATCGAGCGTCAGTTC
Pseudomonas_syringae_japonica_M301072     ACAAGAAGAAAGCCTTGGCTGCGGCCTTGGGTCAGATCGAGCGTCAGTTC
Pseudomonas_syringae_Cit_7                ACAAGAAGAAAGCCTTGGCTGCGGCCTTGGGTCAGATCGAGCGTCAGTTC
Pseudomonas_syringae_maculicola_ES4326    ACAAGAAGAAAGCCTTGGCTGCGGCCTTGGGTCAGATCGAGCGTCAGTTC
Pseudomonas_syringae_lachrymans_M302278   ACAAGAAGAAAGCCTTGGCTGCGGCCCTGGGTCAGATCGAGCGTCAGTTC
Pseudomonas_syringae_tabaci_ATCC_11528    ACAAGAAGAAAGCCTTGGCTGCGGCCTTGGGTCAGATCGAGCGTCAGTTC
Pseudomonas_syringae_glycinea_B076        ACAAGAAGAAAGCCTTGGCTGCGGCCTTGGGTCAGATCGAGCGTCAGTTC
Pseudomonas_syringae_glycinea_race_4      ACAAGAAGAAAGCCTTGGCTGCGGCCTTGGGTCAGATCGAGCGTCAGTTC
Pseudomonas_syringae_B64                  ACAAGAAGAAAGCCTTGGCTGCGGCCTTGGGTCAGATCGAGCGTCAGTTC
Pseudomonas_syringae_oryzae_1_6           GGGTCAGATCGAGCGTCAGTTCGGTAAAGGTGCCGTGATGCGCATGGGCG
Pseudomonas_syringae_avellanae_ISPaVe037  ACAAGAAGAAAGCCTTGGCTGCGGCCTTGGGTCAGATCGAGCGTCAGTTC
Pseudomonas_syringae_BRIP39023            ACAAGAAGAAAGCCTTGGCTGCGGCCTTGGGTCAGATCGAGCGTCAGTTC
Pseudomonas_syringae_BRIP34876            ACAAGAAGAAAGCCTTGGCTGCGGCCTTGGGTCAGATCGAGCGTCAGTTC
Pseudomonas_syringae_BRIP34881            ACAAGAAGAAAGCCTTGGCTGCGGCCTTGGGTCAGATCGAGCGTCAGTTC

Pseudomonas_syringae_UMAF0158             GGTAAAGGCGCCGTGATGCGCATGGGCGATCATGATCGCCAGGCGATCCC
Pseudomonas_fluorescens_Pf_5              GGCAAGGGTGCCGTAATGCGTATGGGCGATCACGACCGTCAGGCGATCCC
Pseudomonas_syringae_tomato_DC3000        GGTAAAGGTGCCGTGATGCGCATGGGCGACCATGATCGCCAGGCAATTCC
Pseudomonas_syringae_phaseolicola_1448A   GGTAAAGGTGCCGTGATGCGCATGGGCGACCATGATCGCCAGGCTATTCC
Pseudomonas_syringae_B728a                GGTAAAGGCGCCGTGATGCGCATGGGCGATCACGATCGCCAGGCGATCCC
Pseudomonas_savastanoi_NCPPB_3335         GGTAAAGGTGCCGTGATGCGCATGGGCGACCATGATCGCCAGGCTATTCC
Pseudomonas_syringae_tomato_T1            GGTAAAGGTGCCGTGATGCGCATGGGCGACCATGATCGCCAGGCAATTCC
Pseudomonas_syringae_tomato_K40           GGTAAAGGTGCCGTGATGCGCATGGGCGACCATGATCGCCAGGCAATTCC
Pseudomonas_syringae_tomato_Max13         GGTAAAGGTGCCGTGATGCGCATGGGCGACCATGATCGCCAGGCAATTCC
Pseudomonas_syringae_tomato_NCPPB_1108    GGTAAAGGTGCCGTGATGCGCATGGGCGACCATGATCGCCAGGCAATTCC
Pseudomonas_syringae_642                  GGTAAAGGTGCCGTGATGCGCATGGGCGATCACGATCGCCAGGCGATCCC
Pseudomonas_syringae_aesculi_0893_23      GGTAAAGGTGCCGTGATGCGCATGGGCGACCATGATCGCCAGGCTATTCC
Pseudomonas_syringae_morsprunorum_M302280 GGTAAAGGTGCCGTGATGCGCATGGGCGACCATGATCGCCAGGCAATTCC
Pseudomonas_syringae_mori_301020          GGTAAAGGTGCCGTGATGCGCATGGGCGACCATGATCGCCAGGCTATTCC
Pseudomonas_syringae_japonica_M301072     GGTAAAGGTGCCGTGATGCGCATGGGCGATCATGATCGCCAGGCGATTCC
Pseudomonas_syringae_Cit_7                GGTAAAGGCGCCGTGATGCGCATGGGCGATCATGATCGCCAGGCGATCCC
Pseudomonas_syringae_maculicola_ES4326    GGTAAAGGTGCCGTGATGCGCATGGGCGATCACGATCGCCAGGCGATTCC
Pseudomonas_syringae_lachrymans_M302278   GGTAAAGGTGCCGTGATGCGCATGGGCGACCATGATCGCCAGGCAATTCC
Pseudomonas_syringae_tabaci_ATCC_11528    GGTAAAGGTGCCGTGATGCGCATGGGCGACCATGATCGCCAGGCTATTCC
Pseudomonas_syringae_glycinea_B076        GGTAAAGGTGCCGTGATGCGCATGGGCGACCATGATCGCCAGGCTATTCC
Pseudomonas_syringae_glycinea_race_4      GGTAAAGGTGCCGTGATGCGCATGGGCGACCATGACCGCCAGGCTATTCC
Pseudomonas_syringae_B64                  GGTAAAGGTGCCGTGATGCGCATGGGCGATCATGATCGCCAGGCGATCCC
Pseudomonas_syringae_oryzae_1_6           ACCATGACCGCCAAGCGATTCCGGCCATCTCCACTGGTTCTCTGGGTCTG
Pseudomonas_syringae_avellanae_ISPaVe037  GGTAAAGGCGCCGTGATGCGCATGGGCGATCATGATCGCCAGGCGATCCC
Pseudomonas_syringae_BRIP39023            GGTAAAGGCGCCGTGATGCGCATGGGCGATCATGATCGCCAGGCGATCCC
Pseudomonas_syringae_BRIP34876            GGTAAAGGTGCCGTGATGCGCATGGGCGATCATGATCGCCAGGCGATTCC
Pseudomonas_syringae_BRIP34881            GGTAAAGGTGCCGTGATGCGCATGGGCGATCATGATCGCCAGGCGATTCC

Pseudomonas_syringae_UMAF0158             TGCCATCTCCACCGGTTCGCTGGGTCTGGATATCGCACTCGGTATTGGCG
Pseudomonas_fluorescens_Pf_5              GGCCATTTCCACCGGCTCTCTGGGTCTGGACATTGCTCTGGGCATTGGCG
Pseudomonas_syringae_tomato_DC3000        TGCCATCTCTACCGGTTCGCTTGGTCTGGATATCGCACTCGGTATCGGCG
Pseudomonas_syringae_phaseolicola_1448A   TGCCATCTCCACTGGTTCGCTGGGTCTGGATATCGCACTGGGCATCGGCG
Pseudomonas_syringae_B728a                TGCCATCTCCACCGGTTCGCTGGGTCTGGATATCGCTCTCGGTATTGGCG
Pseudomonas_savastanoi_NCPPB_3335         TGCCATCTCCACCGGCTCGCTGGGTCTGGATATCGCACTGGGCATCGGCG
Pseudomonas_syringae_tomato_T1            TGCCATCTCTACCGGTTCGCTTGGTCTGGATATCGCACTCGGTATCGGCG
Pseudomonas_syringae_tomato_K40           TGCCATCTCTACCGGTTCGCTTGGTCTGGATATCGCACTCGGTATCGGCG
Pseudomonas_syringae_tomato_Max13         TGCCATCTCTACCGGTTCGCTTGGTCTGGATATCGCACTCGGTATCGGCG
Pseudomonas_syringae_tomato_NCPPB_1108    TGCCATCTCTACCGGTTCGCTTGGTCTGGATATCGCACTCGGTATCGGCG
Pseudomonas_syringae_642                  TGCCATCTCCACCGGTTCGCTGGGTCTGGATATCGCACTTGGTATTGGTG
Pseudomonas_syringae_aesculi_0893_23      TGCCATCTCCACCGGTTCGCTGGGTCTGGATATCGCACTGGGCATCGGCG
Pseudomonas_syringae_morsprunorum_M302280 TGCCATTTCTACCGGTTCGCTCGGTCTGGATATCGCACTCGGTATCGGCG
Pseudomonas_syringae_mori_301020          TGCCATCTCCACCGGTTCGCTGGGTCTGGATATCGCACTGGGCATCGGCG
Pseudomonas_syringae_japonica_M301072     TGCCATCTCCACCGGTTCGCTGGGTCTGGATATTGCACTCGGTATTGGTG
Pseudomonas_syringae_Cit_7                TGCCATCTCCACCGGTTCGCTGGGTCTGGATATCGCACTCGGTATTGGCG
Pseudomonas_syringae_maculicola_ES4326    TGCCATCTCCACCGGTTCGCTGGGTCTGGACATCGCACTCGGTATCGGCG
Pseudomonas_syringae_lachrymans_M302278   TGCCATCTCTACCGGTTCGCTTGGTCTGGATATCGCACTCGGTATCGGCG
Pseudomonas_syringae_tabaci_ATCC_11528    TGCCATCTCCACCGGTTCGCTGGGTCTGGATATCGCACTGGGCATCGGCG
Pseudomonas_syringae_glycinea_B076        TGCCATCTCCACTGGTTCGCTGGGTCTGGATATCGCACTGGGCATCGGCG
Pseudomonas_syringae_glycinea_race_4      TGCCATCTCCACTGGTTCGCTGGGTCTGGATATCGCACTGGGCATCGGCG
Pseudomonas_syringae_B64                  TGCCATCTCCACCGGTTCGCTGGGTCTGGATATCGCTCTCGGTATTGGTG
Pseudomonas_syringae_oryzae_1_6           GATATCGCACTCGGTATCGGCGGATTGCCAAAAGGCCGGATCGTCGAGAT
Pseudomonas_syringae_avellanae_ISPaVe037  TGCCATCTCCACCGGTTCGCTGGGTCTGGATATCGCACTCGGTATTGGTG
Pseudomonas_syringae_BRIP39023            TGCCATCTCCACCGGTTCGCTGGGTCTGGATATCGCACTCGGTATTGGCG
Pseudomonas_syringae_BRIP34876            TGCCATCTCCACCGGTTCGCTGGGTCTGGATATTGCACTCGGTATTGGTG
Pseudomonas_syringae_BRIP34881            TGCCATCTCCACCGGTTCGCTGGGTCTGGATATTGCACTCGGTATTGGTG

Pseudomonas_syringae_UMAF0158             GTCTGCCGAAAGGCCGGATCGTGGAAATCTACGGTCCTGAGTCTTCCGGT
Pseudomonas_fluorescens_Pf_5              GTCTGCCAAAAGGCCGTATCGTTGAAATCTACGGCCCTGAGTCGTCCGGT
Pseudomonas_syringae_tomato_DC3000        GTCTGCCAAAAGGCCGGATCGTGGAAATCTACGGTCCTGAATCTTCCGGT
Pseudomonas_syringae_phaseolicola_1448A   GTCTGCCGAAAGGCCGGATCGTGGAAATCTACGGTCCAGAGTCTTCCGGT
Pseudomonas_syringae_B728a                GACTGCCAAAAGGCCGGATCGTGGAAATCTACGGTCCTGAGTCTTCCGGT
Pseudomonas_savastanoi_NCPPB_3335         GTCTGCCGAAAGGCCGGATCGTGGAAATCTACGGTCCAGAGTCTTCCGGT
Pseudomonas_syringae_tomato_T1            GTCTGCCAAAAGGCCGGATCGTGGAAATCTACGGTCCTGAATCTTCCGGT
Pseudomonas_syringae_tomato_K40           GTCTGCCAAAAGGCCGGATCGTGGAAATCTACGGTCCTGAATCTTCCGGT
Pseudomonas_syringae_tomato_Max13         GTCTGCCAAAAGGCCGGATCGTGGAAATCTACGGTCCTGAATCTTCCGGT
Pseudomonas_syringae_tomato_NCPPB_1108    GTCTGCCAAAAGGCCGGATCGTGGAAATCTACGGTCCTGAATCTTCCGGT
Pseudomonas_syringae_642                  GTCTGCCGAAAGGCCGGATCGTGGAAATCTACGGTCCTGAGTCTTCCGGT
Pseudomonas_syringae_aesculi_0893_23      GTCTGCCGAAAGGCCGGATCGTGGAAATCTACGGTCCAGAGTCTTCCGGT
Pseudomonas_syringae_morsprunorum_M302280 GTCTGCCAAAAGGCCGGATCGTGGAAATCTACGGTCCTGAATCTTCCGGT
Pseudomonas_syringae_mori_301020          GTCTGCCGAAAGGCCGGATCGTGGAAATCTACGGTCCAGAGTCTTCCGGT
Pseudomonas_syringae_japonica_M301072     GTCTGCCGAAAGGCCGGATCGTGGAAATCTACGGTCCTGAGTCTTCCGGT
Pseudomonas_syringae_Cit_7                GTCTGCCGAAAGGCCGGATCGTGGAAATCTACGGTCCTGAGTCTTCCGGT
Pseudomonas_syringae_maculicola_ES4326    GTCTGCCTAAAGGCCGGATCGTGGAAATCTACGGTCCCGAGTCTTCCGGT
Pseudomonas_syringae_lachrymans_M302278   GTCTGCCAAAAGGCCGGATCGTGGAAATCTACGGTCCTGAATCTTCCGGT
Pseudomonas_syringae_tabaci_ATCC_11528    GTCTGCCGAAAGGCCGGATCGTGGAAATCTACGGTCCAGAGTCTTCCGGT
Pseudomonas_syringae_glycinea_B076        GTCTGCCGAAAGGCCGGATCGTGGAAATCTACGGTCCAGAGTCTTCCGGT
Pseudomonas_syringae_glycinea_race_4      GTCTGCCGAAAGGCCGGATCGTGGAAATCTACGGTCCAGAGTCTTCCGGT
Pseudomonas_syringae_B64                  GTCTGCCGAAAGGCCGAATCGTGGAAATCTACGGTCCTGAGTCTTCCGGT
Pseudomonas_syringae_oryzae_1_6           CTACGGTCCGGAATCTTCCGGTAAAACCACGCTGACGCTGTCGGTCATCG
Pseudomonas_syringae_avellanae_ISPaVe037  GTCTGCCGAAAGGCCGGATCGTGGAAATCTACGGTCCTGAGTCTTCCGGT
Pseudomonas_syringae_BRIP39023            GTCTGCCGAAAGGCCGGATCGTGGAAATCTACGGTCCTGAGTCTTCCGGT
Pseudomonas_syringae_BRIP34876            GTCTGCCGAAAGGCCGGATCGTGGAAATCTACGGTCCTGAGTCTTCCGGT
Pseudomonas_syringae_BRIP34881            GTCTGCCGAAAGGCCGGATCGTGGAAATCTACGGTCCTGAGTCTTCCGGT

Pseudomonas_syringae_UMAF0158             AAAACCACACTGACGCTGTCGGTCATCGCTCAGGCCCAGAAAATGGGTGC
Pseudomonas_fluorescens_Pf_5              AAAACTACCCTGACTCTGTCGGTTATTGCCCAGGCGCAGAAAGCCGGTGC
Pseudomonas_syringae_tomato_DC3000        AAAACCACGCTGACCCTGTCGGTCATCGCGCAAGCCCAGAAAATGGGCGC
Pseudomonas_syringae_phaseolicola_1448A   AAAACCACGCTGACGTTGTCGGTCATCGCGCAAGCCCAGAAAATGGGTGC
Pseudomonas_syringae_B728a                AAAACCACACTGACGCTGTCGGTCATCGCCCAGGCCCAGAAAATGGGCGC
Pseudomonas_savastanoi_NCPPB_3335         AAAACCACGCTGACGTTGTCGGTCATCGCGCAAGCCCAGAAAATGGGTGC
Pseudomonas_syringae_tomato_T1            AAAACCACGCTGACCCTGTCGGTCATCGCGCAAGCCCAGAAAATGGGCGC
Pseudomonas_syringae_tomato_K40           AAAACCACGCTGACCCTGTCGGTCATCGCGCAAGCCCAGAAAATGGGCGC
Pseudomonas_syringae_tomato_Max13         AAAACCACGCTGACCCTGTCGGTCATCGCGCAAGCCCAGAAAATGGGCGC
Pseudomonas_syringae_tomato_NCPPB_1108    AAAACCACGCTGACCCTGTCGGTCATCGCGCAAGCCCAGAAAATGGGCGC
Pseudomonas_syringae_642                  AAAACCACACTGACGCTGTCGGTCATCGCTCAGGCCCAGAAAATGGGCGC
Pseudomonas_syringae_aesculi_0893_23      AAAACCACGCTGACGTTGTCGGTCATCGCGCAAGCCCAGAAAATGGGTGC
Pseudomonas_syringae_morsprunorum_M302280 AAGACCACACTGACCCTGTCGGTCATCGCGCAAGCCCAGAAAATGGGCGC
Pseudomonas_syringae_mori_301020          AAAACCACGCTGACGTTGTCGGTTATCGCGCAAGCCCAGAAAATGGGTGC
Pseudomonas_syringae_japonica_M301072     AAAACCACACTGACACTGTCGGTCATCGCTCAGGCCCAGAAAATGGGTGC
Pseudomonas_syringae_Cit_7                AAAACCACACTGACGCTGTCGGTCATCGCTCAGGCCCAGAAAATGGGCGC
Pseudomonas_syringae_maculicola_ES4326    AAAACCACGCTGACCCTGTCGGTCATCGCGCAAGCCCAGAAAATGGGCGC
Pseudomonas_syringae_lachrymans_M302278   AAAACCACGCTGACCCTGTCGGTCATCGCGCAAGCCCAGAAAATGGGCGC
Pseudomonas_syringae_tabaci_ATCC_11528    AAAACCACGCTGACGTTGTCGGTTATCGCGCAAGCCCAGAAAATGGGTGC
Pseudomonas_syringae_glycinea_B076        AAAACCACGCTGACGTTGTCGGTCATCGCGCAAGCCCAGAAAATAGGTGC
Pseudomonas_syringae_glycinea_race_4      AAAACCACGCTGACGTTGTCGGTCATCGCGCAAGCCCAGAAAATGGGTGC
Pseudomonas_syringae_B64                  AAAACCACGCTGACACTGTCGGTCATCGCTCAGGCCCAGAAAATGGGCGC
Pseudomonas_syringae_oryzae_1_6           CGCAAGCCCAGAAAATGGGTGCTACCTGTGCGTTCGTCGATGCCGAACAC
Pseudomonas_syringae_avellanae_ISPaVe037  AAAACCACACTGACACTGTCGGTCATCGCTCAGGCCCAGAAAATGGGCGC
Pseudomonas_syringae_BRIP39023            AAAACCACACTGACGCTGTCGGTCATCGCTCAGGCCCAGAAAATGGGTGC
Pseudomonas_syringae_BRIP34876            AAAACCACACTGACACTGTCGGTCATCGCTCAGGCCCAGAAAATGGGTGC
Pseudomonas_syringae_BRIP34881            AAAACCACACTGACACTGTCGGTCATCGCTCAGGCCCAGAAAATGGGTGC

Pseudomonas_syringae_UMAF0158             TACCTGTGCCTTTGTCGACGCCGAGCACGCACTGGATCCGGAATACGCCG
Pseudomonas_fluorescens_Pf_5              CACTTGTGCGTTCGTCGATGCCGAGCACGCACTGGATCCGGAATACGCCG
Pseudomonas_syringae_tomato_DC3000        TACCTGTGCGTTCGTCGACGCCGAGCACGCACTTGATCCTGAATATGCCG
Pseudomonas_syringae_phaseolicola_1448A   TACCTGTGCGTTTGTCGACGCCGAGCACGCGCTTGATCCGGAATACGCCG
Pseudomonas_syringae_B728a                TACCTGTGCCTTTGTCGACGCCGAACACGCGCTGGATCCGGAGTACGCAG
Pseudomonas_savastanoi_NCPPB_3335         TACCTGTGCGTTTGTCGACGCCGAGCACGCGCTTGATCCGGAATACGCCG
Pseudomonas_syringae_tomato_T1            TACCTGTGCGTTCGTCGACGCCGAGCACGCACTTGATCCTGAATATGCCG
Pseudomonas_syringae_tomato_K40           TACCTGTGCGTTCGTCGACGCCGAGCACGCACTTGATCCTGAATATGCCG
Pseudomonas_syringae_tomato_Max13         TACCTGTGCGTTCGTCGACGCCGAGCACGCACTTGATCCTGAATATGCCG
Pseudomonas_syringae_tomato_NCPPB_1108    TACCTGTGCGTTCGTCGACGCCGAGCACGCACTTGATCCTGAATATGCCG
Pseudomonas_syringae_642                  TACCTGTGCCTTTGTCGACGCCGAGCACGCACTGGATCCGGAATACGCCG
Pseudomonas_syringae_aesculi_0893_23      TACCTGTGCGTTTGTCGACGCCGAGCACGCGCTTGATCCGGAATACGCCG
Pseudomonas_syringae_morsprunorum_M302280 TACCTGTGCGTTCGTCGATGCCGAGCACGCACTTGATCCTGAATATGCCG
Pseudomonas_syringae_mori_301020          TACCTGTGCGTTTGTCGACGCCGAGCACGCGCTTGATCCGGAATACGCCG
Pseudomonas_syringae_japonica_M301072     TACCTGCGCCTTTGTCGACGCCGAGCACGCACTGGATCCGGAATACGCCG
Pseudomonas_syringae_Cit_7                TACCTGTGCCTTTGTCGACGCCGAGCACGCACTGGATCCGGAATACGCCG
Pseudomonas_syringae_maculicola_ES4326    GACGTGTGCATTCGTCGATGCGGAACACGCACTCGATCCGGAGTACGCAG
Pseudomonas_syringae_lachrymans_M302278   TACCTGTGCGTTCGTCGACGCCGAGCACGCACTTGATCCTGAATATGCCG
Pseudomonas_syringae_tabaci_ATCC_11528    TACCTGTGCGTTTGTCGACGCCGAGCACGCGCTTGATCCGGAATACGCCG
Pseudomonas_syringae_glycinea_B076        TACCTGTGCGTTTGTCGACGCCGAGCACGCGCTTGATCCGGAATACGCCG
Pseudomonas_syringae_glycinea_race_4      TACCTGTGCGTTTGTCGACGCCGAGCACGCGCTTGATCCGGAATACGCCG
Pseudomonas_syringae_B64                  TACCTGCGCTTTTGTCGACGCCGAGCACGCACTGGATCCGGAATACGCCG
Pseudomonas_syringae_oryzae_1_6           GCTCTGGACCCTGAATACGCAGGCAAGCTGGGCGTCAATGTCGACGACCT
Pseudomonas_syringae_avellanae_ISPaVe037  TACCTGCGCCTTTGTCGACGCCGAGCACGCACTGGATCCGGAATACGCCG
Pseudomonas_syringae_BRIP39023            TACCTGTGCCTTTGTCGACGCCGAGCACGCACTGGATCCGGAATACGCCG
Pseudomonas_syringae_BRIP34876            TACCTGCGCCTTTGTCGACGCCGAGCACGCACTGGATCCGGAATACGCCG
Pseudomonas_syringae_BRIP34881            TACCTGCGCCTTTGTCGACGCCGAGCACGCACTGGATCCGGAATACGCCG

Pseudomonas_syringae_UMAF0158             GCAAGCTGGGCGTCAACGTCGACGACCTGCTGGTTTCGCAGCCGGACACC
Pseudomonas_fluorescens_Pf_5              GCAAGCTGGGTGTGAATGTTGACGACCTGCTGGTTTCCCAGCCGGACACC
Pseudomonas_syringae_tomato_DC3000        GCAAGCTGGGCGTCAATGTAGACGACCTGCTGGTCTCGCAGCCGGACACC
Pseudomonas_syringae_phaseolicola_1448A   GCAAACTGGGCGTCAATGTCGACGACCTGCTGGTTTCGCAGCCGGACACC
Pseudomonas_syringae_B728a                GCAAACTGGGCGTCAATGTCGACGACCTGCTGGTTTCGCAGCCGGACACT
Pseudomonas_savastanoi_NCPPB_3335         GCAAACTGGGCGTCAATGTCGACGACCTGCTGGTTTCGCAGCCGGACACC
Pseudomonas_syringae_tomato_T1            GCAAGCTGGGCGTCAATGTAGACGACCTGCTGGTCTCGCAGCCGGACACC
Pseudomonas_syringae_tomato_K40           GCAAGCTGGGCGTCAATGTAGACGACCTGCTGGTCTCGCAGCCGGACACC
Pseudomonas_syringae_tomato_Max13         GCAAGCTGGGCGTCAATGTAGACGACCTGCTGGTCTCGCAGCCGGACACC
Pseudomonas_syringae_tomato_NCPPB_1108    GCAAGCTGGGCGTCAATGTAGACGACCTGCTGGTCTCGCAGCCGGACACC
Pseudomonas_syringae_642                  GCAAACTGGGCGTCAACGTCGACGACCTGCTGGTTTCGCAGCCGGACACC
Pseudomonas_syringae_aesculi_0893_23      GCAAACTGGGCGTCAATGTCGACGACCTGCTGGTTTCGCAGCCGGACACC
Pseudomonas_syringae_morsprunorum_M302280 GCAAGCTGGGCGTCAATGTAGACGACCTGCTGGTCTCGCAGCCGGATACC
Pseudomonas_syringae_mori_301020          GCAAACTGGGCGTCAATGTCGACGACCTGCTGGTTTCGCAGCCGGATACC
Pseudomonas_syringae_japonica_M301072     GCAAGCTGGGCGTCAACGTCGACGACCTGCTGGTTTCGCAGCCGGACACC
Pseudomonas_syringae_Cit_7                GCAAGCTGGGCGTCAATGTCGACGACCTGCTGGTTTCGCAGCCGGACACC
Pseudomonas_syringae_maculicola_ES4326    GCAAGCTGGGCGTCAATGTCGACGACCTGTTGGTCTCGCAGCCGGACACC
Pseudomonas_syringae_lachrymans_M302278   GCAAGCTGGGCGTCAATGTAGACGACCTGCTGGTCTCGCAGCCGGACACC
Pseudomonas_syringae_tabaci_ATCC_11528    GCAAACTGGGCGTCAATGTCGACGACCTGCTGGTTTCGCAGCCGGATACC
Pseudomonas_syringae_glycinea_B076        GCAAACTGGGCGTCAATGTCGACGACCTGCTGGTTTCGCAGCCGGACACC
Pseudomonas_syringae_glycinea_race_4      GCAAACTGGGCGTCAATGTCGACGACCTGCTGGTTTCGCAGCCGGACACC
Pseudomonas_syringae_B64                  GCAAGCTGGGCGTCAACGTCGACGACCTGCTGGTTTCGCAGCCGGACACC
Pseudomonas_syringae_oryzae_1_6           GCTGGTTTCGCAGCCGGACACCGGCGAGCAGGCGCTGGAAATCACCGACA
Pseudomonas_syringae_avellanae_ISPaVe037  GCAAGCTGGGTGTCAACGTCGACGACCTGCTGGTTTCGCAGCCGGACACC
Pseudomonas_syringae_BRIP39023            GCAAGCTGGGCGTCAACGTCGACGACCTGCTGGTTTCGCAGCCGGACACC
Pseudomonas_syringae_BRIP34876            GCAAGCTGGGCGTCAACGTCGACGACCTGCTGGTTTCGCAGCCGGACACC
Pseudomonas_syringae_BRIP34881            GCAAGCTGGGCGTCAACGTCGACGACCTGCTGGTTTCGCAGCCGGACACC

Pseudomonas_syringae_UMAF0158             GGTGAGCAGGCGCTGGAAATCACCGACATGCTGGTGCGCTCCAATGCCAT
Pseudomonas_fluorescens_Pf_5              GGCGAACAGGCCCTGGAAATCACCGACATGCTGGTGCGTTCCAACGCGGT
Pseudomonas_syringae_tomato_DC3000        GGTGAGCAGGCACTGGAAATCACCGACATGCTGGTGCGCTCCAATGCCAT
Pseudomonas_syringae_phaseolicola_1448A   GGTGAGCAGGCGCTTGAAATCACCGACATGCTGGTACGTTCCAACGCCAT
Pseudomonas_syringae_B728a                GGTGAGCAGGCGCTGGAAATCACCGACATGCTGGTGCGCTCCAATGCCAT
Pseudomonas_savastanoi_NCPPB_3335         GGTGAGCAGGCGCTTGAAATCACCGACATGCTGGTACGTTCCAACGCCAT
Pseudomonas_syringae_tomato_T1            GGTGAGCAGGCACTGGAAATCACCGACATGCTGGTGCGCTCCAATGCCAT
Pseudomonas_syringae_tomato_K40           GGTGAGCAGGCACTGGAAATCACCGACATGCTGGTGCGCTCCAATGCCAT
Pseudomonas_syringae_tomato_Max13         GGTGAGCAGGCACTGGAAATCACCGACATGCTGGTGCGCTCCAATGCCAT
Pseudomonas_syringae_tomato_NCPPB_1108    GGTGAGCAGGCACTGGAAATCACCGACATGCTGGTGCGCTCCAATGCCAT
Pseudomonas_syringae_642                  GGTGAGCAGGCGCTGGAAATCACCGACATGCTGGTGCGTTCCAATGCCAT
Pseudomonas_syringae_aesculi_0893_23      GGTGAGCAGGCGCTTGAAATCACCGACATGCTGGTACGTTCCAACGCCAT
Pseudomonas_syringae_morsprunorum_M302280 GGTGAGCAGGCACTGGAAATCACCGACATGCTGGTGCGCTCCAATGCCAT
Pseudomonas_syringae_mori_301020          GGTGAGCAGGCGCTTGAAATCACCGACATGCTGGTACGTTCCAACGCCAT
Pseudomonas_syringae_japonica_M301072     GGTGAGCAGGCGCTGGAAATCACCGACATGCTGGTGCGTTCCAATGCCAT
Pseudomonas_syringae_Cit_7                GGTGAGCAGGCGCTGGAAATCACCGACATGCTGGTGCGCTCCAATGCCAT
Pseudomonas_syringae_maculicola_ES4326    GGCGAGCAGGCGCTGGAAATCACCGACATGCTGGTGCGTTCCAATGCCAT
Pseudomonas_syringae_lachrymans_M302278   GGTGAGCAGGCACTGGAAATCACCGACATGCTGGTGCGCTCCAATGCCAT
Pseudomonas_syringae_tabaci_ATCC_11528    GGTGAGCAGGCGCTTGAAATCACCGACATGCTGGTACGTTCCAACGCCAT
Pseudomonas_syringae_glycinea_B076        GGTGAGCAGGCGCTTGAAATCACCGACATGCTGGTACGTTCCAACGCCAT
Pseudomonas_syringae_glycinea_race_4      GGTGAGCAGGCGCTTGAAATCACCGACATGCTGGTACGTTCCAACGCCAT
Pseudomonas_syringae_B64                  GGTGAGCAGGCGCTGGAAATTACCGACATGCTGGTGCGCTCCAACGCCAT
Pseudomonas_syringae_oryzae_1_6           TGCTGGTGCGTTCCAACGCCATTGACGTAATTGTCGTCGACTCCGTGGCT
Pseudomonas_syringae_avellanae_ISPaVe037  GGTGAACAGGCGCTGGAAATCACCGACATGCTGGTGCGCTCCAATGCCAT
Pseudomonas_syringae_BRIP39023            GGTGAGCAGGCGCTGGAAATCACCGACATGCTGGTGCGCTCCAATGCCAT
Pseudomonas_syringae_BRIP34876            GGTGAGCAGGCGCTGGAAATCACCGACATGCTGGTGCGTTCCAATGCCAT
Pseudomonas_syringae_BRIP34881            GGTGAGCAGGCGCTGGAAATCACCGACATGCTGGTGCGTTCCAATGCCAT

Pseudomonas_syringae_UMAF0158             CGACGTGATCGTGGTCGACTCCGTTGCTGCGCTGGTACCCAAGGCAGAGA
Pseudomonas_fluorescens_Pf_5              TGACGTGATCATCGTCGACTCCGTGGCGGCCCTGGTGCCCAAGGCTGAAA
Pseudomonas_syringae_tomato_DC3000        CGACGTCATCGTTGTCGACTCCGTTGCGGCCCTGGTGCCCAAGGCAGAGA
Pseudomonas_syringae_phaseolicola_1448A   CGACGTCATCGTTGTCGACTCCGTTGCTGCGCTGGTGCCGAAGGCAGAAA
Pseudomonas_syringae_B728a                CGACGTGATCGTGGTCGACTCCGTTGCTGCGCTGGTGCCGAAGGCAGAGA
Pseudomonas_savastanoi_NCPPB_3335         CGACGTCATCGTTGTCGACTCCGTTGCTGCGCTGGTGCCTAAGGCAGAGA
Pseudomonas_syringae_tomato_T1            CGACGTCATCGTTGTCGACTCCGTTGCGGCGCTGGTGCCCAAGGCAGAGA
Pseudomonas_syringae_tomato_K40           CGACGTCATCGTTGTCGACTCCGTTGCGGCGCTGGTGCCCAAGGCAGAGA
Pseudomonas_syringae_tomato_Max13         CGACGTCATCGTTGTCGACTCCGTTGCGGCGCTGGTGCCCAAGGCAGAGA
Pseudomonas_syringae_tomato_NCPPB_1108    CGACGTCATCGTTGTCGACTCCGTTGCGGCGCTGGTGCCCAAGGCAGAGA
Pseudomonas_syringae_642                  CGACGTGATCGTGGTCGACTCCGTTGCTGCGCTGGTGCCGAAGGCAGAGA
Pseudomonas_syringae_aesculi_0893_23      CGACGTCATCGTTGTCGACTCCGTTGCTGCGCTGGTGCCTAAGGCAGAGA
Pseudomonas_syringae_morsprunorum_M302280 CGACGTCATCGTTGTCGACTCCGTTGCAGCCCTGGTGCCCAAGGCAGAGA
Pseudomonas_syringae_mori_301020          CGACGTCATCGTTGTCGACTCCGTTGCTGCGCTGGTGCCTAAGGCAGAGA
Pseudomonas_syringae_japonica_M301072     TGACGTGATCGTGGTCGACTCCGTTGCTGCGCTGGTGCCCAAGGCAGAGA
Pseudomonas_syringae_Cit_7                CGACGTGATCGTGGTCGACTCCGTTGCTGCGCTGGTACCCAAGGCTGAGA
Pseudomonas_syringae_maculicola_ES4326    TGACGTCATCGTCGTCGACTCCGTTGCCGCGCTGGTACCGAAGGCCGAGA
Pseudomonas_syringae_lachrymans_M302278   CGACGTCATCGTTGTCGACTCCGTTGCGGCCCTGGTGCCCAAGGCAGAGA
Pseudomonas_syringae_tabaci_ATCC_11528    CGACGTCATCGTTGTCGACTCCGTTGCTGCGCTGGTGCCTAAGGCAGAGA
Pseudomonas_syringae_glycinea_B076        CGACGTCATCGTTGTCGACTCCGTTGCTGCGCTGGTGCCGAAGGCAGAAA
Pseudomonas_syringae_glycinea_race_4      CGACGTCATCGTTGTCGACTCCGTTGCTGCGCTGGTGCCGAAGGCAGAAA
Pseudomonas_syringae_B64                  TGACGTGATCGTGGTCGACTCCGTTGCTGCGCTGGTGCCCAAGGCAGAGA
Pseudomonas_syringae_oryzae_1_6           GCGCTGGTGCCCAAGGCCGAGATCGAAGGCGAGATGGGTGACATGCACGT
Pseudomonas_syringae_avellanae_ISPaVe037  CGACGTGATCGTGGTCGACTCCGTTGCTGCGCTGGTGCCCAAGGCAGAGA
Pseudomonas_syringae_BRIP39023            CGACGTGATCGTGGTCGACTCCGTTGCTGCGCTGGTACCCAAGGCAGAGA
Pseudomonas_syringae_BRIP34876            TGACGTGATCGTGGTCGACTCCGTTGCTGCGCTGGTGCCCAAGGCAGAGA
Pseudomonas_syringae_BRIP34881            TGACGTGATCGTGGTCGACTCCGTTGCTGCGCTGGTGCCCAAGGCAGAGA

Pseudomonas_syringae_UMAF0158             TCGAAGGCGAAATGGGTGATATGCACGTGGGTCTGCAGGCGCGTCTGATG
Pseudomonas_fluorescens_Pf_5              TCGAAGGTGAAATGGGCGACATGCACGTGGGCCTGCAAGCCCGCCTGATG
Pseudomonas_syringae_tomato_DC3000        TCGAAGGCGAAATGGGTGACATGCACGTGGGTCTGCAGGCCCGCCTGATG
Pseudomonas_syringae_phaseolicola_1448A   TCGAAGGCGAAATGGGCGACATGCACGTGGGTCTGCAGGCGCGTCTGATG
Pseudomonas_syringae_B728a                TCGAAGGCGAAATGGGTGACATGCACGTGGGTCTGCAGGCGCGTCTGATG
Pseudomonas_savastanoi_NCPPB_3335         TCGAAGGCGAAATGGGTGATATGCACGTGGGTCTGCAGGCACGTCTGATG
Pseudomonas_syringae_tomato_T1            TCGAAGGCGAAATGGGTGACATGCACGTGGGTCTGCAGGCACGTCTGATG
Pseudomonas_syringae_tomato_K40           TCGAAGGCGAAATGGGTGACATGCACGTGGGTCTGCAGGCACGTCTGATG
Pseudomonas_syringae_tomato_Max13         TCGAAGGCGAAATGGGTGACATGCACGTGGGTCTGCAGGCACGTCTGATG
Pseudomonas_syringae_tomato_NCPPB_1108    TCGAAGGCGAAATGGGTGACATGCACGTGGGTCTGCAGGCACGTCTGATG
Pseudomonas_syringae_642                  TCGAAGGCGAAATGGGTGACATGCACGTGGGTCTGCAGGCGCGTCTGATG
Pseudomonas_syringae_aesculi_0893_23      TCGAAGGCGAAATGGGTGATATGCACGTGGGTCTGCAGGCACGTCTGATG
Pseudomonas_syringae_morsprunorum_M302280 TCGAAGGCGAAATGGGTGACATGCACGTGGGTCTGCAGGCCCGCCTGATG
Pseudomonas_syringae_mori_301020          TCGAAGGCGAAATGGGCGACATGCACGTGGGTCTGCAGGCGCGTCTGATG
Pseudomonas_syringae_japonica_M301072     TCGAAGGCGAAATGGGTGACATGCACGTGGGTCTGCAGGCGCGTCTGATG
Pseudomonas_syringae_Cit_7                TCGAAGGCGAAATGGGTGATATGCACGTGGGTCTGCAGGCGCGTCTGATG
Pseudomonas_syringae_maculicola_ES4326    TCGAAGGCGAGATGGGTGACATGCACGTGGGTCTGCAGGCTCGCCTGATG
Pseudomonas_syringae_lachrymans_M302278   TCGAAGGCGAAATGGGTGACATGCACGTGGGTCTGCAGGCCCGCCTGATG
Pseudomonas_syringae_tabaci_ATCC_11528    TCGAAGGCGAAATGGGCGACATGCACGTGGGTCTGCAGGCGCGTCTGATG
Pseudomonas_syringae_glycinea_B076        TCGAAGGCGAAATGGGCGACATGCACGTGGGTCTGCAGGCGCGTCTGATG
Pseudomonas_syringae_glycinea_race_4      TCGAAGGCGAAATGGGCGACATGCACGTGGGTCTGCAGGCGCGTCTGATG
Pseudomonas_syringae_B64                  TCGAAGGCGAAATGGGTGACATGCACGTGGGTCTGCAGGCACGTCTGATG
Pseudomonas_syringae_oryzae_1_6           AGGTCTGCAGGCGCGTCTGATGTCGCAGGCTCTTCGCAAAATCACCGGCA
Pseudomonas_syringae_avellanae_ISPaVe037  TCGAAGGCGAAATGGGTGACATGCACGTGGGTCTGCAGGCGCGTCTGATG
Pseudomonas_syringae_BRIP39023            TCGAAGGCGAAATGGGTGATATGCACGTGGGTCTGCAGGCGCGTCTGATG
Pseudomonas_syringae_BRIP34876            TCGAAGGCGAAATGGGTGACATGCACGTGGGTCTGCAGGCGCGTCTGATG
Pseudomonas_syringae_BRIP34881            TCGAAGGCGAAATGGGTGACATGCACGTGGGTCTGCAGGCGCGTCTGATG

Pseudomonas_syringae_UMAF0158             TCGCAGGCGCTGCGCAAGATCACCGGTAACATCAAGAACGCCAATTGCCT
Pseudomonas_fluorescens_Pf_5              TCCCAGGCGCTGCGCAAAATCACCGGTAACATCAAGAACGCCAACTGCCT
Pseudomonas_syringae_tomato_DC3000        TCGCAGGCGCTGCGCAAGATCACCGGTAACATCAAGAACGCCAACTGCCT
Pseudomonas_syringae_phaseolicola_1448A   TCGCAGGCGCTGCGCAAGATCACGGGTAACATCAAGAACGCCAACTGTCT
Pseudomonas_syringae_B728a                TCGCAGGCGCTGCGCAAGATCACCGGCAACATCAAGAACGCCAACTGCCT
Pseudomonas_savastanoi_NCPPB_3335         TCGCAGGCGCTGCGCAAGATCACCGGTAACATCAAGAACGCCAATTGCCT
Pseudomonas_syringae_tomato_T1            TCGCAGGCGCTGCGCAAGATCACCGGTAACATCAAGAACGCCAACTGCCT
Pseudomonas_syringae_tomato_K40           TCGCAGGCGCTGCGCAAGATCACCGGTAACATCAAGAACGCCAACTGCCT
Pseudomonas_syringae_tomato_Max13         TCGCAGGCGCTGCGCAAGATCACCGGTAACATCAAGAACGCCAACTGCCT
Pseudomonas_syringae_tomato_NCPPB_1108    TCGCAGGCGCTGCGCAAGATCACCGGTAACATCAAGAACGCCAACTGCCT
Pseudomonas_syringae_642                  TCGCAGGCCCTGCGCAAGATCACCGGCAACATCAAGAACGCCAACTGCCT
Pseudomonas_syringae_aesculi_0893_23      TCGCAGGCGCTGCGCAAGATCACCGGTAACATCAAGAACGCCAATTGCCT
Pseudomonas_syringae_morsprunorum_M302280 TCGCAGGCGCTGCGCAAGATCACCGGTAACATCAAGAACGCCAACTGCCT
Pseudomonas_syringae_mori_301020          TCGCAGGCACTGCGCAAGATCACCGGCAACATCAAGAACGCCAACTGCCT
Pseudomonas_syringae_japonica_M301072     TCGCAGGCGCTGCGCAAGATCACCGGCAACATCAAGAACGCCAACTGCCT
Pseudomonas_syringae_Cit_7                TCGCAGGCGCTGCGCAAGATCACCGGCAACATCAAGAACGCCAACTGCCT
Pseudomonas_syringae_maculicola_ES4326    TCGCAGGCACTGCGCAAGATCACCGGTAACATCAAGAACGCCAACTGCCT
Pseudomonas_syringae_lachrymans_M302278   TCGCAGGCGCTGCGCAAGATCACCGGTAACATCAAGAACGCCAACTGCCT
Pseudomonas_syringae_tabaci_ATCC_11528    TCGCAGGCACTGCGCAAGATCACCGGCAACATCAAGAACGCCAACTGCCT
Pseudomonas_syringae_glycinea_B076        TCGCAGGCGCTGCGCAAGATCACGGGTAACATCAAGAACGCCAACTGTCT
Pseudomonas_syringae_glycinea_race_4      TCGCAGGCGCTGCGCAAGATCACGGGTAACATCAAGAACGCCAACTGTCT
Pseudomonas_syringae_B64                  TCGCAGGCGCTGCGCAAGATCACCGGAAACATCAAGAACGCCAACTGCCT
Pseudomonas_syringae_oryzae_1_6           ACATCAAGAATGCTAACTGCCTGGTGATCTTCATCAACCAGATCCGCATG
Pseudomonas_syringae_avellanae_ISPaVe037  TCGCAGGCGCTGCGCAAGATCACCGGCAACATCAAGAACGCCAACTGCCT
Pseudomonas_syringae_BRIP39023            TCGCAGGCGCTGCGCAAGATCACCGGTAACATCAAGAACGCCAATTGCCT
Pseudomonas_syringae_BRIP34876            TCGCAGGCGCTGCGCAAGATCACCGGCAACATCAAGAACGCCAACTGCCT
Pseudomonas_syringae_BRIP34881            TCGCAGGCGCTGCGCAAGATCACCGGCAACATCAAGAACGCCAACTGCCT

Pseudomonas_syringae_UMAF0158             GGTGATCTTCATCAACCAGATCCGCATGAAGATCGGCGTGATGTTCGGCA
Pseudomonas_fluorescens_Pf_5              GGTGATCTTCATCAACCAGATCCGCATGAAGATCGGCGTGATGTTCGGTA
Pseudomonas_syringae_tomato_DC3000        GGTTATCTTCATCAACCAGATCCGCATGAAGATCGGTGTCATGTTCGGCA
Pseudomonas_syringae_phaseolicola_1448A   GGTGATCTTCATCAACCAGATCCGCATGAAAATCGGCGTGATGTTCGGCA
Pseudomonas_syringae_B728a                GGTGATCTTCATCAACCAGATCCGCATGAAGATCGGCGTGATGTTCGGCA
Pseudomonas_savastanoi_NCPPB_3335         GGTGATCTTCATCAACCAGATCCGCATGAAGATCGGCGTGATGTTCGGTA
Pseudomonas_syringae_tomato_T1            GGTTATCTTCATCAACCAGATCCGCATGAAGATCGGTGTCATGTTCGGCA
Pseudomonas_syringae_tomato_K40           GGTTATCTTCATCAACCAGATCCGCATGAAGATCGGTGTCATGTTCGGCA
Pseudomonas_syringae_tomato_Max13         GGTTATCTTCATCAACCAGATCCGCATGAAGATCGGTGTCATGTTCGGCA
Pseudomonas_syringae_tomato_NCPPB_1108    GGTTATCTTCATCAACCAGATCCGCATGAAGATCGGTGTCATGTTCGGCA
Pseudomonas_syringae_642                  GGTGATCTTCATCAACCAGATCCGTATGAAGATCGGCGTGATGTTCGGTA
Pseudomonas_syringae_aesculi_0893_23      GGTGATCTTCATCAACCAGATCCGCATGAAGATCGGCGTGATGTTCGGTA
Pseudomonas_syringae_morsprunorum_M302280 GGTCATCTTCATCAACCAGATCCGCATGAAAATCGGCGTGATGTTCGGCA
Pseudomonas_syringae_mori_301020          GGTGATCTTCATCAACCAGATCCGCATGAAAATCGGTGTGATGTTCGGCA
Pseudomonas_syringae_japonica_M301072     GGTGATCTTCATCAACCAGATCCGTATGAAGATCGGCGTGATGTTCGGCA
Pseudomonas_syringae_Cit_7                GGTGATCTTCATCAACCAGATCCGCATGAAGATCGGCGTGATGTTCGGCA
Pseudomonas_syringae_maculicola_ES4326    GGTCATCTTCATCAACCAGATCCGCATGAAGATCGGTGTGATGTTCGGTA
Pseudomonas_syringae_lachrymans_M302278   GGTTATCTTCATCAACCAGATCCGCATGAAGATCGGTGTCATGTTCGGCA
Pseudomonas_syringae_tabaci_ATCC_11528    GGTGATCTTCATCAACCAGATCCGCATGAAAATCGGCGTGATGTTCGGCA
Pseudomonas_syringae_glycinea_B076        GGTGATCTTCATCAACCAGATCCGCATGAAAATCGGCGTGATGTTCGGCA
Pseudomonas_syringae_glycinea_race_4      GGTGATCTTCATCAACCAGATCCGCATGAAAATCGGCGTGATGTTCGGCA
Pseudomonas_syringae_B64                  GGTGATCTTCATCAACCAGATCCGCATGAAGATCGGCGTGATGTTCGGCA
Pseudomonas_syringae_oryzae_1_6           AAGATCGGCGTGATGTTTGGTAGCCCGGAAACCACCACCGGTGGTAACGC
Pseudomonas_syringae_avellanae_ISPaVe037  GGTGATCTTCATCAACCAGATCCGCATGAAGATCGGCGTGATGTTCGGCA
Pseudomonas_syringae_BRIP39023            GGTGATCTTCATCAACCAGATCCGCATGAAGATCGGCGTGATGTTCGGCA
Pseudomonas_syringae_BRIP34876            GGTGATCTTCATCAACCAGATCCGCATGAAGATCGGCGTGATGTTCGGCA
Pseudomonas_syringae_BRIP34881            GGTGATCTTCATCAACCAGATCCGCATGAAGATCGGCGTGATGTTCGGCA

Pseudomonas_syringae_UMAF0158             GCCCGGAAACCACCACCGGTGGTAACGCGCTGAAGTTCTACGCTTCGGTA
Pseudomonas_fluorescens_Pf_5              GCCCGGAAACCACCACCGGTGGTAACGCGCTGAAGTTCTACGCTTCGGTC
Pseudomonas_syringae_tomato_DC3000        GCCCGGAAACCACCACCGGTGGTAACGCGCTGAAGTTCTACGCTTCGGTA
Pseudomonas_syringae_phaseolicola_1448A   GCCCGGAAACCACTACCGGTGGTAACGCCCTGAAGTTCTACGCTTCGGTA
Pseudomonas_syringae_B728a                GCCCGGAAACCACCACCGGTGGTAACGCGCTGAAGTTTTACGCTTCGGTA
Pseudomonas_savastanoi_NCPPB_3335         GCCCGGAAACCACTACCGGTGGTAACGCCCTGAAGTTCTACGCTTCGGTA
Pseudomonas_syringae_tomato_T1            GCCCGGAAACCACCACCGGTGGTAACGCGCTGAAGTTCTACGCTTCGGTA
Pseudomonas_syringae_tomato_K40           GCCCGGAAACCACCACCGGTGGTAACGCGCTGAAGTTCTACGCTTCGGTA
Pseudomonas_syringae_tomato_Max13         GCCCGGAAACCACCACCGGTGGTAACGCGCTGAAGTTCTACGCTTCGGTA
Pseudomonas_syringae_tomato_NCPPB_1108    GCCCGGAAACCACCACCGGTGGTAACGCGCTGAAGTTCTACGCTTCGGTA
Pseudomonas_syringae_642                  GCCCGGAAACCACCACCGGTGGTAACGCGCTTAAGTTCTACGCTTCGGTA
Pseudomonas_syringae_aesculi_0893_23      GCCCGGAAACCACTACCGGTGGTAACGCCCTGAAGTTCTACGCTTCGGTA
Pseudomonas_syringae_morsprunorum_M302280 GCCCGGAAACCACCACCGGTGGTAACGCACTGAAGTTCTACGCCTCGGTA
Pseudomonas_syringae_mori_301020          GCCCGGAAACCACTACCGGTGGTAACGCTCTGAAGTTCTACGCTTCGGTA
Pseudomonas_syringae_japonica_M301072     GCCCTGAAACCACCACCGGTGGTAACGCGCTGAAATTCTACGCTTCGGTA
Pseudomonas_syringae_Cit_7                GCCCGGAAACCACCACCGGTGGTAACGCGCTGAAGTTCTACGCTTCGGTA
Pseudomonas_syringae_maculicola_ES4326    GCCCGGAAACCACCACCGGTGGTAACGCACTGAAGTTCTACGCTTCGGTA
Pseudomonas_syringae_lachrymans_M302278   GCCCGGAAACCACCACCGGTGGTAACGCGCTGAAGTTCTACGCTTCGGTA
Pseudomonas_syringae_tabaci_ATCC_11528    GCCCGGAAACCACTACCGGTGGTAACGCCCTGAAGTTCTACGCTTCGGTA
Pseudomonas_syringae_glycinea_B076        GCCCGGAAACCACTACCGGTGGTAACGCCCTGAAGTTCTACGCTTCGGTA
Pseudomonas_syringae_glycinea_race_4      GCCCGGAAACCACTACCGGTGGTAACGCCCTGAAGTTCTACGCTTCGGTA
Pseudomonas_syringae_B64                  GCCCTGAAACCACCACCGGTGGTAACGCGCTGAAGTTCTACGCTTCGGTA
Pseudomonas_syringae_oryzae_1_6           TCTGAAATTTTACGCTTCGGTACGTCTGGACATCCGCCGCACAGGTGCGG
Pseudomonas_syringae_avellanae_ISPaVe037  GCCCGGAAACCACTACCGGTGGTAACGCGCTGAAGTTCTACGCTTCGGTA
Pseudomonas_syringae_BRIP39023            GCCCGGAAACCACCACCGGTGGTAACGCGCTGAAGTTCTACGCTTCGGTA
Pseudomonas_syringae_BRIP34876            GCCCTGAAACCACCACCGGTGGTAACGCGCTGAAATTCTACGCTTCGGTA
Pseudomonas_syringae_BRIP34881            GCCCTGAAACCACCACCGGTGGTAACGCGCTGAAATTCTACGCTTCGGTA

Pseudomonas_syringae_UMAF0158             CGTCTGGACATCCGCCGTACAGGCGCGGTCAAGGAAGGCGATGAAGTTGT
Pseudomonas_fluorescens_Pf_5              CGTCTGGACATCCGCCGTACCGGCGCGGTGAAGGAAGGCGACGAAGTGGT
Pseudomonas_syringae_tomato_DC3000        CGTCTGGATATCCGTCGCACCGGTGCGGTGAAGGAAGGCGACGAAGTGGT
Pseudomonas_syringae_phaseolicola_1448A   CGTCTGGACATCCGCCGTACAGGCGCAGTGAAAGAAGGCGACGAGGTTGT
Pseudomonas_syringae_B728a                CGCCTGGACATCCGTCGTACGGGCGCGGTCAAGGAAGGCGATGAGGTTGT
Pseudomonas_savastanoi_NCPPB_3335         CGTCTGGACATCCGCCGTACAGGCGCAGTGAAAGAAGGCGACGAGGTTGT
Pseudomonas_syringae_tomato_T1            CGTCTGGATATCCGTCGCACCGGTGCGGTGAAGGAAGGCGACGAAGTGGT
Pseudomonas_syringae_tomato_K40           CGTCTGGATATCCGTCGCACCGGTGCGGTGAAGGAAGGCGACGAAGTGGT
Pseudomonas_syringae_tomato_Max13         CGTCTGGATATCCGTCGCACCGGTGCGGTGAAGGAAGGCGACGAAGTGGT
Pseudomonas_syringae_tomato_NCPPB_1108    CGTCTGGATATCCGTCGCACCGGTGCGGTGAAGGAAGGCGACGAAGTGGT
Pseudomonas_syringae_642                  CGTCTGGACATCCGCCGTACAGGCGCGGTCAAGGAAGGCGATGAAGTTGT
Pseudomonas_syringae_aesculi_0893_23      CGTCTGGATATCCGTCGTACAGGCGCAGTGAAAGAAGGCGACGAGGTTGT
Pseudomonas_syringae_morsprunorum_M302280 CGTCTGGATATCCGTCGCACCGGTGCGGTGAAGGAAGGTGACGAGGTTGT
Pseudomonas_syringae_mori_301020          CGTCTGGACATCCGCCGTACAGGCGCAGTGAAAGAAGGCGACGAGGTTGT
Pseudomonas_syringae_japonica_M301072     CGTCTGGACATCCGCCGTACAGGCGCGGTCAAGGAAGGCGATGAAGTTGT
Pseudomonas_syringae_Cit_7                CGTCTGGACATCCGCCGTACAGGCGCGGTCAAGGAAGGTGATGAAGTTGT
Pseudomonas_syringae_maculicola_ES4326    CGTCTGGATATCCGTCGTACCGGCGCCGTGAAAGAAGGCGACGAAGTGGT
Pseudomonas_syringae_lachrymans_M302278   CGTCTGGATATCCGTCGCACCGGTGCGGTGAAGGAAGGCGACGAAGTGGT
Pseudomonas_syringae_tabaci_ATCC_11528    CGTCTGGACATCCGCCGTACAGGCGCAGTGAAAGAAGGCGACGAGGTTGT
Pseudomonas_syringae_glycinea_B076        CGTCTGGACATCCGCCGTACAGGCGCAGTGAAAGAAGGCGACGAGGTTGT
Pseudomonas_syringae_glycinea_race_4      CGTCTGGACATCCGCCGTACAGGCGCAGTGAAAGAAGGCGACGAGGTTGT
Pseudomonas_syringae_B64                  CGTCTGGACATCCGCCGTACAGGCGCGGTCAAGGAAGGCGATGAAGTTGT
Pseudomonas_syringae_oryzae_1_6           TGAAAGAAGGCGACGAGGTTGTGGGCAGTGAGACCCGCGTCAAAGTAGTT
Pseudomonas_syringae_avellanae_ISPaVe037  CGTCTGGACATCCGCCGTACAGGCGCGGTCAAGGAAGGCGATGAAGTTGT
Pseudomonas_syringae_BRIP39023            CGTCTGGACATCCGCCGTACAGGCGCGGTCAAGGAAGGCGATGAAGTTGT
Pseudomonas_syringae_BRIP34876            CGTCTGGACATCCGCCGTACAGGCGCGGTCAAGGAAGGCGATGAAGTTGT
Pseudomonas_syringae_BRIP34881            CGTCTGGACATCCGCCGTACAGGCGCGGTCAAGGAAGGCGATGAAGTTGT

Pseudomonas_syringae_UMAF0158             CGGCAGCGAAACCCGCGTCAAGGTCGTGAAGAACAAGGTGGCTCCGCCGT
Pseudomonas_fluorescens_Pf_5              GGGCAGTGAAACCCGGGTCAAGATCGTCAAGAACAAGGTGGCTCCGCCGT
Pseudomonas_syringae_tomato_DC3000        CGGTAGCGAAACCCGCGTCAAGGTCGTGAAGAACAAAGTGGCGCCGCCGT
Pseudomonas_syringae_phaseolicola_1448A   CGGCAGCGAAACCCGCGTCAAGGTCGTGAAGAACAAGGTGGCTCCGCCAT
Pseudomonas_syringae_B728a                CGGCAGCGAAACCCGCGTCAAGGTTGTGAAGAACAAGGTGGCTCCGCCGT
Pseudomonas_savastanoi_NCPPB_3335         CGGCAGCGAAACCCGCGTCAAGGTCGTGAAGAACAAGGTGGCTCCGCCAT
Pseudomonas_syringae_tomato_T1            CGGTAGCGAAACCCGCGTCAAGGTCGTGAAGAACAAGGTGGCTCCGCCGT
Pseudomonas_syringae_tomato_K40           CGGTAGCGAAACCCGCGTCAAGGTCGTGAAGAACAAGGTGGCTCCGCCGT
Pseudomonas_syringae_tomato_Max13         CGGTAGCGAAACCCGCGTCAAGGTCGTGAAGAACAAGGTGGCTCCGCCGT
Pseudomonas_syringae_tomato_NCPPB_1108    CGGTAGCGAAACCCGCGTCAAGGTCGTGAAGAACAAGGTGGCTCCGCCGT
Pseudomonas_syringae_642                  CGGCAGCGAAACCCGCGTCAAGGTTGTGAAGAACAAGGTAGCTCCGCCGT
Pseudomonas_syringae_aesculi_0893_23      CGGCAGCGAAACCCGCGTCAAGGTCGTTAAGAACAAGGTGGCTCCGCCAT
Pseudomonas_syringae_morsprunorum_M302280 CGGTAGCGAAACCCGCGTCAAGGTCGTGAAGAACAAAGTGGCTCCGCCGT
Pseudomonas_syringae_mori_301020          CGGCAGCGAAACCCGCGTCAAGGTCGTGAAGAACAAGGTGGCTCCGCCAT
Pseudomonas_syringae_japonica_M301072     CGGCAGCGAAACCCGCGTCAAGGTTGTGAAGAACAAGGTAGCTCCGCCGT
Pseudomonas_syringae_Cit_7                CGGCAGCGAAACCCGCGTCAAGGTCGTGAAGAACAAGGTAGCTCCGCCGT
Pseudomonas_syringae_maculicola_ES4326    TGGCAGCGAAACCCGCGTCAAGGTCGTGAAGAACAAGGTAGCTCCGCCGT
Pseudomonas_syringae_lachrymans_M302278   CGGTAGCGAAACCCGCGTCAAGGTCGTGAAGAACAAAGTGGCGCCGCCGT
Pseudomonas_syringae_tabaci_ATCC_11528    CGGCAGCGAAACCCGCGTCAAGGTCGTGAAGAACAAGGTGGCTCCGCCAT
Pseudomonas_syringae_glycinea_B076        CGGCAGCGAAACCCGCGTCAAGGTCGTGAAGAACAAGGTGGCTCCGCCAT
Pseudomonas_syringae_glycinea_race_4      CGGCAGCGAAACCCGCGTCAAGGTCGTGAAGAACAAGGTGGCTCCGCCAT
Pseudomonas_syringae_B64                  CGGCAGCGAAACCCGCGTCAAGGTCGTGAAGAACAAGGTAGCTCCGCCGT
Pseudomonas_syringae_oryzae_1_6           AAAAACAAGGTTGCACCGCCTTTCCGTCAGGCCGAGTTCCAGATTCTCTA
Pseudomonas_syringae_avellanae_ISPaVe037  CGGCAGCGAAACCCGCGTCAAGGTTGTGAAGAACAAGGTAGCTCCGCCGT
Pseudomonas_syringae_BRIP39023            CGGCAGCGAAACCCGCGTCAAGGTCGTGAAGAACAAGGTAGCTCCGCCGT
Pseudomonas_syringae_BRIP34876            CGGCAGCGAAACCCGCGTCAAGGTTGTGAAGAACAAGGTAGCTCCGCCGT
Pseudomonas_syringae_BRIP34881            CGGCAGCGAAACCCGCGTCAAGGTTGTGAAGAACAAGGTAGCTCCGCCGT

Pseudomonas_syringae_UMAF0158             TCCGTCAGGCCGAGTTCCAGATTCTTTACGGCAAGGGTATCTACCTGAAC
Pseudomonas_fluorescens_Pf_5              TCCGTCAGGCCGAGTTCCAGATTCTTTACGGCAAGGGCATCTACCTCAAC
Pseudomonas_syringae_tomato_DC3000        TCCGTCAGGCCGAGTTCCAGATTCTCTACGGCAAGGGTATCTACCTCAAC
Pseudomonas_syringae_phaseolicola_1448A   TCCGTCAGGCCGAGTTCCAGATTCTTTACGGCAAGGGTATCTACCTGAAC
Pseudomonas_syringae_B728a                TCCGTCAGGCCGAGTTCCAGATTCTTTACGGCAAGGGTATCTACCTGAAC
Pseudomonas_savastanoi_NCPPB_3335         TCCGTCAGGCCGAGTTCCAGATTCTTTACGGCAAGGGTATCTACCTGAAC
Pseudomonas_syringae_tomato_T1            TCCGTCAGGCCGAGTTCCAGATTCTCTACGGCAAGGGTATCTACCTCAAC
Pseudomonas_syringae_tomato_K40           TCCGTCAGGCCGAGTTCCAGATTCTCTACGGCAAGGGTATCTACCTCAAC
Pseudomonas_syringae_tomato_Max13         TCCGTCAGGCCGAGTTCCAGATTCTCTACGGCAAGGGTATCTACCTCAAC
Pseudomonas_syringae_tomato_NCPPB_1108    TCCGTCAGGCCGAGTTCCAGATTCTCTACGGCAAGGGTATCTACCTCAAC
Pseudomonas_syringae_642                  TCCGTCAGGCCGAGTTCCAGATTCTTTACGGCAAGGGTATCTACCTGAAC
Pseudomonas_syringae_aesculi_0893_23      TCCGTCAGGCCGAGTTCCAGATTCTTTACGGCAAGGGTATCTACCTGAAC
Pseudomonas_syringae_morsprunorum_M302280 TCCGTCAGGCCGAGTTCCAGATTCTCTACGGCAAGGGCATCTACCTGAAC
Pseudomonas_syringae_mori_301020          TCCGTCAGGCCGAGTTCCAGATTCTTTACGGCAAGGGTATCTACCTGAAC
Pseudomonas_syringae_japonica_M301072     TCCGTCAGGCCGAGTTCCAGATTCTTTACGGTAAGGGTATCTACCTGAAC
Pseudomonas_syringae_Cit_7                TCCGTCAGGCCGAGTTCCAGATTCTCTACGGCAAGGGTATCTACCTGAAT
Pseudomonas_syringae_maculicola_ES4326    TCCGCCAGGCAGAGTTCCAGATTCTCTACGGCAAGGGTATCTACCTGAAC
Pseudomonas_syringae_lachrymans_M302278   TCCGTCAGGCCGAGTTCCAGATTCTCTACGGCAAGGGTATCTACCTCAAC
Pseudomonas_syringae_tabaci_ATCC_11528    TCCGTCAGGCCGAGTTCCAGATTCTTTACGGCAAGGGTATCTACCTGAAC
Pseudomonas_syringae_glycinea_B076        TCCGTCAGGCCGAGTTCCAGATTCTTTACGGCAAGGGTATCTACCTGAAC
Pseudomonas_syringae_glycinea_race_4      TCCGTCAGGCCGAGTTCCAGATTCTTTACGGCAAGGGTATCTACCTGAAC
Pseudomonas_syringae_B64                  TCCGTCAGGCCGAGTTCCAGATTCTTTACGGTAAGGGTATCTACCTGAAC
Pseudomonas_syringae_oryzae_1_6           CGGCAAGGGTATCTACCTGAACGGTGAGATCGTTGACTTGGCTGTCCTGC
Pseudomonas_syringae_avellanae_ISPaVe037  TTCGTCAGGCCGAGTTCCAGATTCTTTACGGCAAGGGTATCTACCTGAAC
Pseudomonas_syringae_BRIP39023            TCCGTCAGGCCGAGTTCCAGATTCTTTACGGCAAGGGTATCTACCTGAAC
Pseudomonas_syringae_BRIP34876            TCCGTCAGGCCGAGTTCCAGATTCTTTACGGTAAGGGTATCTACCTGAAC
Pseudomonas_syringae_BRIP34881            TCCGTCAGGCCGAGTTCCAGATTCTTTACGGTAAGGGTATCTACCTGAAC

Pseudomonas_syringae_UMAF0158             GGTGAAATCGTCGATCTGGCCGTTCTGCATGGTTTTGTCGAGAAGTCCGG
Pseudomonas_fluorescens_Pf_5              GGTGAAATCATCGATCTGGGCGTGCTGCACGGCTTCCTGGAGAAATCCGG
Pseudomonas_syringae_tomato_DC3000        GGCGAAATCGTCGACCTGGCCGTTCTGCACGGTTTTGTCGAGAAGTCGGG
Pseudomonas_syringae_phaseolicola_1448A   GGTGAAATCGTCGATCTGGCCGTTCTGCATGGTTTTGTCGAGAAGTCCGG
Pseudomonas_syringae_B728a                GGTGAAATCGTCGATCTGGCCGTTCTGCATGGTTTTGTCGAGAAGTCCGG
Pseudomonas_savastanoi_NCPPB_3335         GGTGAAATCGTCGATCTGGCCGTTCTGCATGGTTTTGTCGAGAAGTCCGG
Pseudomonas_syringae_tomato_T1            GGCGAAATCGTCGACCTGGCCGTTCTGCACGGTTTTGTCGAGAAGTCGGG
Pseudomonas_syringae_tomato_K40           GGCGAAATCGTCGACCTGGCCGTTCTGCACGGTTTTGTCGAGAAGTCGGG
Pseudomonas_syringae_tomato_Max13         GGCGAAATCGTCGACCTGGCCGTTCTGCACGGTTTTGTCGAGAAGTCGGG
Pseudomonas_syringae_tomato_NCPPB_1108    GGCGAAATCGTCGACCTGGCCGTTCTGCACGGTTTTGTCGAGAAGTCGGG
Pseudomonas_syringae_642                  GGTGAAATCGTCGATCTGGCCGTTCTGCATGGTTTTGTCGAGAAGTCCGG
Pseudomonas_syringae_aesculi_0893_23      GGTGAAATCGTCGATCTGGCCGTGCTGCATGGTTTTGTCGAGAAGTCCGG
Pseudomonas_syringae_morsprunorum_M302280 GGCGAAATCGTCGATCTGGCCGTTCTGCACGGTTTTGTCGAGAAGTCGGG
Pseudomonas_syringae_mori_301020          GGCGAAATCGTCGATCTGGCCGTGCTGCATGGCTTTGTCGAGAAGTCCGG
Pseudomonas_syringae_japonica_M301072     GGTGAAATCGTCGATCTGGCTGTTCTGCATGGTTTTGTCGAGAAGTCCGG
Pseudomonas_syringae_Cit_7                GGCGAAATCGTCGATCTGGCCGTTCTGCATGGTTTTGTCGAGAAGTCCGG
Pseudomonas_syringae_maculicola_ES4326    GGCGAAATCGTCGACCTGGCCGTATTGCACGGTTTTGTCGAGAAATCCGG
Pseudomonas_syringae_lachrymans_M302278   GGCGAAATCGTCGACCTGGCCGTTCTGCACGGTTTTGTCGAGAAGTCGGG
Pseudomonas_syringae_tabaci_ATCC_11528    GGCGAAATCGTTGATCTGGCCGTGCTGCATGGCTTTGTCGAGAAGTCCGG
Pseudomonas_syringae_glycinea_B076        GGTGAAATCGTCGATCTGGCCGTTCTGCATGGTTTTGTCGAGAAGTCCGG
Pseudomonas_syringae_glycinea_race_4      GGTGAAATCGTCGATCTGGCCGTTCTGCATGGTTTTGTCGAGAAGTCCGG
Pseudomonas_syringae_B64                  GGTGAAATCGTCGATCTGGCCGTTCTGCATGGTTTTGTCGAGAAGTCCGG
Pseudomonas_syringae_oryzae_1_6           ACGGTTTTGTCGAGAAGTCCGGTGCCTGGTACAGCTACCAAGGCAGCAAG
Pseudomonas_syringae_avellanae_ISPaVe037  GGTGAAATCGTCGATCTGGCCGTTCTGCACGGTTTTGTCGAGAAGTCCGG
Pseudomonas_syringae_BRIP39023            GGTGAAATCGTCGATCTGGCCGTTCTGCATGGTTTTGTCGAGAAGTCCGG
Pseudomonas_syringae_BRIP34876            GGTGAAATCGTCGATCTGGCTGTTCTGCATGGTTTTGTCGAGAAGTCCGG
Pseudomonas_syringae_BRIP34881            GGTGAAATCGTCGATCTGGCTGTTCTGCATGGTTTTGTCGAGAAGTCCGG

Pseudomonas_syringae_UMAF0158             CGCCTGGTACAGCTACCAGGGCAGCAAGATCGGTCAGGGTAAGGCCAACT
Pseudomonas_fluorescens_Pf_5              TGCCTGGTACAGCTACCAGGGCAACAAGATCGGTCAGGGCAAGGCCAACT
Pseudomonas_syringae_tomato_DC3000        TGCCTGGTACAGCTATCAGGGCAGCAAGATCGGTCAGGGTAAAGCCAACT
Pseudomonas_syringae_phaseolicola_1448A   CGCCTGGTACAGCTACCAAGGCAGCAAGATTGGTCAGGGTAAAGCCAACT
Pseudomonas_syringae_B728a                TGCCTGGTACAGCTACCAGGGCAGCAAGATTGGTCAGGGCAAGGCCAACT
Pseudomonas_savastanoi_NCPPB_3335         CGCCTGGTACAGCTACCAGGGCAGCAAGATCGGTCAGGGTAAAGCCAACT
Pseudomonas_syringae_tomato_T1            TGCCTGGTACAGCTATCAGGGCAGCAAGATCGGTCAGGGTAAAGCCAACT
Pseudomonas_syringae_tomato_K40           TGCCTGGTACAGCTATCAGGGCAGCAAGATCGGTCAGGGTAAAGCCAACT
Pseudomonas_syringae_tomato_Max13         TGCCTGGTACAGCTATCAGGGCAGCAAGATCGGTCAGGGTAAAGCCAACT
Pseudomonas_syringae_tomato_NCPPB_1108    TGCCTGGTACAGCTATCAGGGCAGCAAGATCGGTCAGGGTAAAGCCAACT
Pseudomonas_syringae_642                  TGCCTGGTACAGCTACCAGGGCAGCAAGATTGGTCAGGGCAAGGCTAACT
Pseudomonas_syringae_aesculi_0893_23      TGCCTGGTACAGCTACCAGGGCAGCAAGATCGGTCAGGGTAAAGCCAACT
Pseudomonas_syringae_morsprunorum_M302280 TGCTTGGTACAGCTATCAGGGCAGCAAGATCGGTCAAGGTAAAGCCAACT
Pseudomonas_syringae_mori_301020          TGCCTGGTACAGCTACCAAGGCAGCAAGATCGGTCAGGGTAAAGCCAACT
Pseudomonas_syringae_japonica_M301072     CGCCTGGTACAGCTACCAGGGCAGCAAGATTGGTCAGGGTAAGGCCAACT
Pseudomonas_syringae_Cit_7                CGCCTGGTACAGCTACCAGGGCAGCAAGATCGGTCAGGGTAAGGCCAACT
Pseudomonas_syringae_maculicola_ES4326    CGCATGGTACAGCTACCAAGGCAGCAAGATCGGTCAGGGTAAAGCTAACT
Pseudomonas_syringae_lachrymans_M302278   TGCCTGGTACAGCTATCAGGGCAGCAAGATCGGTCAGGGTAAAGCCAACT
Pseudomonas_syringae_tabaci_ATCC_11528    TGCCTGGTACAGCTACCAAGGCAGCAAGATCGGTCAGGGTAAAGCCAACT
Pseudomonas_syringae_glycinea_B076        CGCCTGGTACAGCTACCAAGGCAGCAAGATTGGTCAGGGTAAAGCCAACT
Pseudomonas_syringae_glycinea_race_4      CGCCTGGTACAGCTACCAAGGCAGCAAGATTGGTCAGGGTAAAGCCAACT
Pseudomonas_syringae_B64                  CGCCTGGTACAGCTACCAGGGCAGCAAGATTGGTCAGGGCAAGGCCAACT
Pseudomonas_syringae_oryzae_1_6           ATCGGCCAGGGTAAAGCCAACTCGGCCAAGTTCCTGGCAGATAACCCGGA
Pseudomonas_syringae_avellanae_ISPaVe037  CGCCTGGTACAGCTACCAGGGCAGCAAGATCGGTCAGGGCAAGGCCAACT
Pseudomonas_syringae_BRIP39023            CGCCTGGTACAGCTACCAGGGCAGCAAGATTGGTCAGGGCAAGGCCAACT
Pseudomonas_syringae_BRIP34876            CGCCTGGTACAGCTACCAGGGCAGCAAGATTGGTCAGGGTAAGGCCAACT
Pseudomonas_syringae_BRIP34881            CGCCTGGTACAGCTACCAGGGCAGCAAGATTGGTCAGGGTAAGGCCAACT

Pseudomonas_syringae_UMAF0158             CGGCCAAGTTCCTGGCAGATAACCCGGAAATCTGCAAAGCGCTCGAGAAG
Pseudomonas_fluorescens_Pf_5              CGGCCAAGTTCCTGCAGGACAACCCGGAAATCGGCAACGCGCTGGAGAAG
Pseudomonas_syringae_tomato_DC3000        CGGCCAAGTTCCTGGCAGATAACCCGGAAATCTGCAAAGCGCTCGAGAAG
Pseudomonas_syringae_phaseolicola_1448A   CGGCCAAGTTCCTGGCAGATAACCCGGAAATCTGCAAAGCGCTCGAGAAG
Pseudomonas_syringae_B728a                CGGCCAAGTTCCTGGCAGATAACCCGGAAATCTGCAAAGCGCTCGAGAAG
Pseudomonas_savastanoi_NCPPB_3335         CGGCCAAATTCCTGGCAGACAATCCGGAAATCTGCAAAGCGCTCGAGAAG
Pseudomonas_syringae_tomato_T1            CGGCCAAGTTCCTGGCAGATAACCCGGAAATCTGCAAAGCGCTCGAGAAG
Pseudomonas_syringae_tomato_K40           CGGCCAAGTTCCTGGCAGATAACCCGGAAATCTGCAAAGCGCTCGAGAAG
Pseudomonas_syringae_tomato_Max13         CGGCCAAGTTCCTGGCAGATAACCCGGAAATCTGCAAAGCGCTCGAGAAG
Pseudomonas_syringae_tomato_NCPPB_1108    CGGCCAAGTTCCTGGCAGATAACCCGGAAATCTGCAAAGCGCTCGAGAAG
Pseudomonas_syringae_642                  CGGCCAAGTTCCTGGCAGATAATCCGGAAATCTGCAAAGCGCTCGAGAAG
Pseudomonas_syringae_aesculi_0893_23      CGGCCAAATTCCTGGCAGACAATCCGGAAATCTGCAAAGCGCTCGAGAAG
Pseudomonas_syringae_morsprunorum_M302280 CGGCCAAGTTCCTGGCAGATAACCCGGAAATCTGCAAAGCGCTCGAGAAG
Pseudomonas_syringae_mori_301020          CGGCCAAGTTCCTGGCAGATAACCCGGAAATCTGCAAAGCGCTCGAGAAG
Pseudomonas_syringae_japonica_M301072     CGGCCAAGTTCCTGGCAGATAACCCGGAAATCTGTAAAGCGCTCGAGAAG
Pseudomonas_syringae_Cit_7                CGGCCAAGTTCCTGGCAGATAACCCGGAAATCTGCAAAGCGCTCGAGAAG
Pseudomonas_syringae_maculicola_ES4326    CGGCCAAGTTCCTGGCGGATAACCCGGAAATCTGCAAAGCGCTTGAGAAG
Pseudomonas_syringae_lachrymans_M302278   CGGCCAAGTTCCTGGCAGATAACCCGGAAATCTGCAAAGCGCTCGAGAAG
Pseudomonas_syringae_tabaci_ATCC_11528    CGGCCAAATTCCTGGCAGACAATCCGGAAATCTGCAAAGCGCTCGAGAAG
Pseudomonas_syringae_glycinea_B076        CGGCCAAGTTCCTGGCAGATAACCCGGAAATCTGCAAAGCGCTCGAGAAG
Pseudomonas_syringae_glycinea_race_4      CGGCCAAGTTCCTGGCAGATAACCCGGAAATCTGCAAAGCGCTCGAGAAG
Pseudomonas_syringae_B64                  CGGCCAAGTTCCTGGCAGATAACCCAGAAATCTGTAAAGCGCTCGAGAAG
Pseudomonas_syringae_oryzae_1_6           AATCTGCAAAGCGCTTGAGAAGCAGATTCGCGATAAGCTGCTCACCCCAG
Pseudomonas_syringae_avellanae_ISPaVe037  CGGCCAAGTTCCTGGCGGATAACCCGGAAATCTGCAAAGCGCTCGAGAAG
Pseudomonas_syringae_BRIP39023            CGGCCAAGTTCCTGGCAGATAACCCGGAAATCTGCAAGGCGCTCGAGAAG
Pseudomonas_syringae_BRIP34876            CGGCCAAGTTCCTGGCAGATAACCCGGAAATCTGTAAAGCGCTCGAGAAG
Pseudomonas_syringae_BRIP34881            CGGCCAAGTTCCTGGCAGATAACCCGGAAATCTGTAAAGCGCTCGAGAAG

Pseudomonas_syringae_UMAF0158             CAGATCCGCGACAAGTTGCTGACCCCTGGCGTTGATACCAAGGCTGTCGG
Pseudomonas_fluorescens_Pf_5              CAGATCCGTGAAAAACTGCTGACTGCATCGCCAGACGTCAAAGCCAACCC
Pseudomonas_syringae_tomato_DC3000        CAGATTCGCGATAAGCTGCTCACGCCTGGCGTCGACACCAAGGCTGTCGG
Pseudomonas_syringae_phaseolicola_1448A   CAGATTCGCGACAAGTTGCTCACCCCTGGTGTCGACACCAAAGCGGTCGG
Pseudomonas_syringae_B728a                CAGATCCGCGACAAATTGCTGACCCCTGGCGTCGACACCAAGGCTGTCGG
Pseudomonas_savastanoi_NCPPB_3335         CAGATTCGCGACAAGTTGCTCACCCCTGGCGTCGACACCAAAGCTGTTGG
Pseudomonas_syringae_tomato_T1            CAGATTCGCGATAAGCTGCTCACGCCTGGCGTCGACACCAAGGCTGTCGG
Pseudomonas_syringae_tomato_K40           CAGATTCGCGATAAGCTGCTCACGCCTGGCGTCGACACCAAGGCTGTCGG
Pseudomonas_syringae_tomato_Max13         CAGATTCGCGATAAGCTGCTCACGCCTGGCGTCGACACCAAGGCTGTCGG
Pseudomonas_syringae_tomato_NCPPB_1108    CAGATTCGCGATAAGCTGCTCACGCCTGGCGTCGACACCAAGGCTGTCGG
Pseudomonas_syringae_642                  CAGATCCGCGACAAGTTGCTGACCCCAGGCGTCGATACCAAGGCTGTCGG
Pseudomonas_syringae_aesculi_0893_23      CAGATTCGCGACAAGTTGCTCACCCCTGGCGTCGACACCAAAGCTGTCGG
Pseudomonas_syringae_morsprunorum_M302280 CAGATTCGCGACAAGCTGCTCACGCCTGGCGTCGACACCAAGGCTGTCGG
Pseudomonas_syringae_mori_301020          CAGATTCGCGACAAGTTGCTCACCCCTGGTGTCGACACCAAAGCTGTCGG
Pseudomonas_syringae_japonica_M301072     CAGATCCGCGACAAGCTGCTGACCCCTGGCGTCGATACCAAGGCTGTCGG
Pseudomonas_syringae_Cit_7                CAGATCCGCGACAAGTTGCTGACCCCTGGCGTTGATACCAAGGCTGTCGG
Pseudomonas_syringae_maculicola_ES4326    CAGATTCGCGACAAGTTGCTTACCCCGGGTGTCGACACCAAGGCTGTAGG
Pseudomonas_syringae_lachrymans_M302278   CAGATTCGCGATAAGCTGCTCACGCCTGGCGTCGACACCAAGGCTGTCGG
Pseudomonas_syringae_tabaci_ATCC_11528    CAGATTCGCGACAAGTTGCTCACCCCTGGTGTCGACACCAAAGCTGTCGG
Pseudomonas_syringae_glycinea_B076        CAGATTCGCGACAAGTTGCTCACCCCTGGTGTCGACACCAAAGCGGTCGG
Pseudomonas_syringae_glycinea_race_4      CAGATTCGCGACAAGTTGCTCACCCCTGGTGTCGACACCAAAGCGGTCGG
Pseudomonas_syringae_B64                  CAGATCCGCGACAAGCTGCTGACCCCTGGCGTCGATACCAAGGCTGTCGG
Pseudomonas_syringae_oryzae_1_6           GCGTAGATACCAAGGCAGTAGGTTCCCGTGAAGCGGTAGTTGCCGCTGAC
Pseudomonas_syringae_avellanae_ISPaVe037  CAGATCCGCGACAAGCTGCTGACCCCTGGCGTTGATACCAAGGCTGTCGG
Pseudomonas_syringae_BRIP39023            CAGATCCGCGACAAGTTGCTGACCCCTGGCGTCGATACCAAGGCTGTTGG
Pseudomonas_syringae_BRIP34876            CAGATCCGCGACAAGCTGCTGACCCCTGGCGTCGATACCAAGGCTGTCGG
Pseudomonas_syringae_BRIP34881            CAGATCCGCGACAAGCTGCTGACCCCTGGCGTCGATACCAAGGCTGTCGG

Pseudomonas_syringae_UMAF0158             CTCCCGTGAAGCAGTGGCTGCCGATGACATGTCTGAAGCAGAATGCAGAT
Pseudomonas_fluorescens_Pf_5              GGTCAAAGAGACCGAAGACGATATGGCCGACGCTGATATCTGAATGCAGA
Pseudomonas_syringae_tomato_DC3000        TTCCCGTGAAGCTGTTGTTGCCGATGACGTGGCCGAAGCAGACGCTGATA
Pseudomonas_syringae_phaseolicola_1448A   TTCCCGCGAAGCTGCCGTTGCTGATGATATGGCCGAAGCAGACGCTGATA
Pseudomonas_syringae_B728a                CTCCCGTGAAGCAGTGGCTGCCGATGAATGCAGATTTCGGTAAATGAGTT
Pseudomonas_savastanoi_NCPPB_3335         CTCACGTGAAGCAGTGGCTGCCGATGAATGCAGATTTCGGTAAATGAGTT
Pseudomonas_syringae_tomato_T1            TTCCCGTGAAGCTGTTGTTGCCGATGACGTGGCCGAAGCAGACGCTGATA
Pseudomonas_syringae_tomato_K40           TTCCCGTGAAGCTGTTGTTGCCGATGACGTGGCCGAAGCAGACGCTGATA
Pseudomonas_syringae_tomato_Max13         TTCCCGTGAAGCTGTTGTTGCCGATGACGTGGCCGAAGCAGACGCTGATA
Pseudomonas_syringae_tomato_NCPPB_1108    TTCCCGTGAAGCTGTTGTTGCCGATGACGTGGCCGAAGCAGACGCTGATA
Pseudomonas_syringae_642                  CTCCCGTGAAGCAGTGGCTGCCGATGAATGCAGATTTCGGTAAATGAGTT
Pseudomonas_syringae_aesculi_0893_23      TTCCCGCGAAGCTGCCGTTGCTGATGATATGGCCGAAGCAGACGCTGATA
Pseudomonas_syringae_morsprunorum_M302280 TTCCCGTGAAGCCGTTGTTGCCGATGACGTGGCCGAAGCAGACGCTGATA
Pseudomonas_syringae_mori_301020          TTCCCGCGAAGCTGCCGTTGCTGATGATATGGCCGAAGCAGACGCTGATA
Pseudomonas_syringae_japonica_M301072     CTCCCGTGAAGCAGTGGCTGCCGATGAATGCAGATTTCGGTAAATGAGTT
Pseudomonas_syringae_Cit_7                CTCCCGTGAAGCAGTGGCTGCCGATGACATGTCTGAAGCAGAATGCAGAT
Pseudomonas_syringae_maculicola_ES4326    CTCTCGTGAAGCAGTGGTTACCGATGACGTGGCCGAAGCAGACGCCGATA
Pseudomonas_syringae_lachrymans_M302278   TTCCCGTGAAGCTGTTGTTGCCGATGACGTGGCCGAAGCAGACGCTGATA
Pseudomonas_syringae_tabaci_ATCC_11528    TTCCCGCGAAGCTGCCGTTGCTGACGATATGGCCGAAGCAGACGCTGATA
Pseudomonas_syringae_glycinea_B076        TTCCCGCGAAGCTGCCGTTGCTGATGATATGGCCGAAGCAGACGCTGATA
Pseudomonas_syringae_glycinea_race_4      TTCCCGCGAAGCTGCCGTTGCTGATGATATGGCCGAAGCAGACGCTGATA
Pseudomonas_syringae_B64                  CTCCCGTGAAGCAGTGGCTGCCGATGAATGCAGATTTCGGTAAATGAGTT
Pseudomonas_syringae_oryzae_1_6           GTGGCCGAAGCAGACGCCGATATCTGAATGCAGATTTCGGTAAATGAGTT
Pseudomonas_syringae_avellanae_ISPaVe037  CTCCCGTGAAGCAGTGGCTGCCGATGACATGTCTGAAGCAGAATGCAGAT
Pseudomonas_syringae_BRIP39023            CTCACGTGAAGCAGTGGCTGCCGATGACATGTCTGAAGCAGAATGCAGAT
Pseudomonas_syringae_BRIP34876            CTCCCGTGAAGCAGTGGCTGCCGATGAATGCAGATTTCGGTAAATGAGTT
Pseudomonas_syringae_BRIP34881            CTCCCGTGAAGCAGTGGCTGCCGATGAATGCAGATTTCGGTAAATGAGTT

Pseudomonas_syringae_UMAF0158             TTCGGTAAATGAGTTCCTGACACCCCGCCACATTGATGTGCAGGTTGTCA
Pseudomonas_fluorescens_Pf_5              TTTCGGTAAATGAGTTCCTGACACCCCGCCACATTGATGTGCAGGTTGTC
Pseudomonas_syringae_tomato_DC3000        GCTGAATGCAGATTTCGGTAAATGAGTTCCTGACACCCCGCCACATTGAT
Pseudomonas_syringae_phaseolicola_1448A   TCTGAATGCAGATTTCGGTAAATGAGTTCCTGACACCCCGCCATATTGAT
Pseudomonas_syringae_B728a                CCTGACACCCCGCCACATTGATGTGCAGGTTGTCAGTCCAACCCGCGCCA
Pseudomonas_savastanoi_NCPPB_3335         CCTGACACCCCGCCATATTGATGTGCAGGTTGTCAGTCCAACCCGCGCCA
Pseudomonas_syringae_tomato_T1            GCTGAATGCAGATTTCGGTAAATGAGTTCCTGACACCCCGCCACATTGAT
Pseudomonas_syringae_tomato_K40           GCTGAATGCAGATTTCGGTAAATGAGTTCCTGACACCCCGCCACATTGAT
Pseudomonas_syringae_tomato_Max13         GCTGAATGCAGATTTCGGTAAATGAGTTCCTGACACCCCGCCACATTGAT
Pseudomonas_syringae_tomato_NCPPB_1108    GCTGAATGCAGATTTCGGTAAATGAGTTCCTGACACCCCGCCACATTGAT
Pseudomonas_syringae_642                  CCTGACACCCCGCCACATTGATGTGCAGGTTGTCAGTCCAACCCGCGCCA
Pseudomonas_syringae_aesculi_0893_23      TCTGAATGCAGATTTCGGTAAATGAGTTCCTGACACCCCGCCATATTGAT
Pseudomonas_syringae_morsprunorum_M302280 GCTGAATGCAGATTTCGGTAAATGAGTTCCTGACACCCCGCCACATTGAT
Pseudomonas_syringae_mori_301020          TCTGAATGCAGATTTCGGTAAATGAGTTCCTGACACCCCGCCATATTGAT
Pseudomonas_syringae_japonica_M301072     CCTGACACCCCGCCACATTGATGTGCAGGTTGTCAGTCCAACCCGCGCCA
Pseudomonas_syringae_Cit_7                TTCGGTAAATGAGTTCCTGACACCCCGCCACATTGATGTGCAGGTTGTCA
Pseudomonas_syringae_maculicola_ES4326    TCTGAATGCAGATTTCGGTAAATGAGTTCCTGACACCCCGCCACATTGAT
Pseudomonas_syringae_lachrymans_M302278   GCTGAATGCAGATTTCGGTAAATGAGTTCCTGACACCCCGCCACATTGAT
Pseudomonas_syringae_tabaci_ATCC_11528    TCTGAATGCAGATTTCGGTAAATGAGTTCCTGACACCCCGCCATATTGAT
Pseudomonas_syringae_glycinea_B076        TCTGAATGCAGATTTCGGTAAATGAGTTCCTGACACCCCGCCATATTGAT
Pseudomonas_syringae_glycinea_race_4      TCTGAATGCAGATTTCGGTAAATGAGTTCCTGACACCCCGCCATATTGAT
Pseudomonas_syringae_B64                  CCTGACACCCCGCCACATTGATGTGCAGGTTGTCAGTCCAACCCGCGCCA
Pseudomonas_syringae_oryzae_1_6           CCTGACACCCCGCCATATTGATGTGCAGGTTGTCAGTCCAACCCGCGCCA
Pseudomonas_syringae_avellanae_ISPaVe037  TTCGGTAAATGAGTTCCTGACACCCCGCCACATTGATGTGCAGGTTGTCA
Pseudomonas_syringae_BRIP39023            TTCGGTAAATGAGTTCCTGACACCCCGCCACATTGATGTGCAGGTTGTCA
Pseudomonas_syringae_BRIP34876            CCTGACACCCCGCCACATTGATGTGCAGGTTGTCAGTCCAACCCGCGCCA
Pseudomonas_syringae_BRIP34881            CCTGACACCCCGCCACATTGATGTGCAGGTTGTCAGTCCAACCCGCGCCA

Pseudomonas_syringae_UMAF0158             GTCCAACCCGCGCCAAAATCACTCTCGAGCCTCTCGAGCGTGGTTTCGGC
Pseudomonas_fluorescens_Pf_5              AGTCCAACCCGCGCCAAGATCACCCTCGAGCCTCTCGAGCGTGGTTTTGG
Pseudomonas_syringae_tomato_DC3000        GTGCAGGTTGTCAGTCCAACCCGCGCCAAAATCACTCTCGAGCCTCTCGA
Pseudomonas_syringae_phaseolicola_1448A   GTGCAGGTTGTCAGTCCAACCCGCGCCAAGATCACTCTCGAGCCTCTCGA
Pseudomonas_syringae_B728a                AAATCACTCTCGAGCCTCTCGAGCGTGGTTTCGGCCATACCCTGGGCAAC
Pseudomonas_savastanoi_NCPPB_3335         AGATCACTCTCGAGCCTCTCGAGCGTGGTTTCGGCCATACCCTGGGCAAC
Pseudomonas_syringae_tomato_T1            GTGCAGGTTGTCAGTCCAACCCGCGCCAAAATTACTCTCGAGCCTCTCGA
Pseudomonas_syringae_tomato_K40           GTGCAGGTTGTCAGTCCAACCCGCGCCAAAATTACTCTCGAGCCTCTCGA
Pseudomonas_syringae_tomato_Max13         GTGCAGGTTGTCAGTCCAACCCGCGCCAAAATTACTCTCGAGCCTCTCGA
Pseudomonas_syringae_tomato_NCPPB_1108    GTGCAGGTTGTCAGTCCAACCCGCGCCAAAATTACTCTCGAGCCTCTCGA
Pseudomonas_syringae_642                  AAATCACTCTCGAGCCTCTCGAGCGTGGTTTCGGCCATACCCTGGGCAAC
Pseudomonas_syringae_aesculi_0893_23      GTGCAGGTTGTCAGTCCAACCCGCGCCAAGATCACTCTCGAGCCTCTCGA
Pseudomonas_syringae_morsprunorum_M302280 GTGCAGGTTGTCAGTCCAACCCGCGCCAAAATCACTCTCGAGCCTCTCGA
Pseudomonas_syringae_mori_301020          GTGCAGGTTGTCAGTCCAACCCGCGCCAAGATCACTCTCGAGCCTCTCGA
Pseudomonas_syringae_japonica_M301072     AAATCACTCTCGAGCCTCTCGAGCGTGGTTTCGGCCATACCCTGGGCAAC
Pseudomonas_syringae_Cit_7                GTCCAACCCGCGCCAAAATCACTCTCGAGCCTCTCGAGCGTGGTTTCGGC
Pseudomonas_syringae_maculicola_ES4326    GTGCAGGTTGTCAGTCCAACCCGCGCCAAGATCACTCTCGAGCCTCTCGA
Pseudomonas_syringae_lachrymans_M302278   GTGCAGGTTGTCAGTCCAACCCGCGCCAAAATCACTCTCGAGCCTCTCGA
Pseudomonas_syringae_tabaci_ATCC_11528    GTGCAGGTTGTCAGTCCAACCCGCGCCAAGATCACTCTCGAGCCTCTCGA
Pseudomonas_syringae_glycinea_B076        GTGCAGGTTGTCAGTCCAACCCGCGCCAAGATCACTCTCGAGCCTCTCGA
Pseudomonas_syringae_glycinea_race_4      GTGCAGGTTGTCAGTCCAACCCGCGCCAAGATCACTCTCGAGCCTCTCGA
Pseudomonas_syringae_B64                  AAATCACTCTCGAGCCTCTCGAGCGTGGTTTCGGCCATACCCTGGGCAAC
Pseudomonas_syringae_oryzae_1_6           AAATCACTCTCGAGCCTCTCGAGCGTGGTTTCGGCCATACCCTGGGCAAC
Pseudomonas_syringae_avellanae_ISPaVe037  GTCCAACCCGCGCCAAAATCACTCTCGAGCCTCTCGAGCGTGGTTTCGGC
Pseudomonas_syringae_BRIP39023            GTCCAACCCGCGCCAAAATCACTCTCGAGCCTCTCGAGCGTGGTTTCGGC
Pseudomonas_syringae_BRIP34876            AAATCACTCTCGAGCCTCTCGAGCGTGGTTTCGGCCATACCCTGGGCAAC
Pseudomonas_syringae_BRIP34881            AAATCACTCTCGAGCCTCTCGAGCGTGGTTTCGGCCATACCCTGGGCAAC

Pseudomonas_syringae_UMAF0158             CATACCCTGGGCAACGCGCTTCGCCGCATTTTGTTGTCCTCCATGCCCGG
Pseudomonas_fluorescens_Pf_5              CCACACCCTGGGCAACGCGCTGCGCCGCATCCTGTTGTCCTCAATGCCCG
Pseudomonas_syringae_tomato_DC3000        GCGTGGTTTCGGCCATACCCTGGGCAACGCGCTTCGCCGCATTTTGTTGT
Pseudomonas_syringae_phaseolicola_1448A   GCGTGGTTTCGGCCATACCCTGGGCAACGCGCTTCGCCGCATTTTGTTGT
Pseudomonas_syringae_B728a                GCGCTTCGCCGCATTTTGTTGTCCTCCATGCCCGGCTGTGCAGTAGTCGA
Pseudomonas_savastanoi_NCPPB_3335         GCGCTTCGCCGCATTTTGTTGTCCTCCATGCCCGGCTGTGCAGTAGTCGA
Pseudomonas_syringae_tomato_T1            GCGTGGTTTCGGCCATACCCTGGGCAACGCGCTTCGCCGCATTTTGTTGT
Pseudomonas_syringae_tomato_K40           GCGTGGTTTCGGCCATACCCTGGGCAACGCGCTTCGCCGCATTTTGTTGT
Pseudomonas_syringae_tomato_Max13         GCGTGGTTTCGGCCATACCCTGGGCAACGCGCTTCGCCGCATTTTGTTGT
Pseudomonas_syringae_tomato_NCPPB_1108    GCGTGGTTTCGGCCATACCCTGGGCAACGCGCTTCGCCGCATTTTGTTGT
Pseudomonas_syringae_642                  GCGCTTCGCCGCATTTTGTTGTCCTCCATGCCCGGCTGTGCAGTAGTCGA
Pseudomonas_syringae_aesculi_0893_23      GCGTGGTTTCGGCCATACCCTGGGCAACGCGCTTCGCCGCATTTTGTTGT
Pseudomonas_syringae_morsprunorum_M302280 GCGTGGTTTTGGCCATACCCTGGGCAACGCGCTTCGCCGCATTTTGTTGT
Pseudomonas_syringae_mori_301020          GCGTGGTTTCGGCCATACCCTGGGCAACGCGCTTCGCCGCATTTTGTTGT
Pseudomonas_syringae_japonica_M301072     GCGCTTCGCCGCATTTTGTTGTCCTCCATGCCCGGCTGTGCAGTAGTCGA
Pseudomonas_syringae_Cit_7                CATACCCTGGGCAACGCGCTTCGCCGCATTTTGTTGTCCTCCATGCCCGG
Pseudomonas_syringae_maculicola_ES4326    GCGTGGTTTCGGCCATACCCTGGGCAACGCGCTTCGCCGCATTTTGTTGT
Pseudomonas_syringae_lachrymans_M302278   GCGTGGTTTCGGCCATACCCTGGGCAACGCGCTTCGCCGCATTTTGTTGT
Pseudomonas_syringae_tabaci_ATCC_11528    GCGTGGTTTCGGCCATACCCTGGGCAACGCGCTTCGCCGCATTTTGTTGT
Pseudomonas_syringae_glycinea_B076        GCGTGGTTTCGGCCATACCCTGGGCAACGCGCTTCGCCGCATTTTGTTGT
Pseudomonas_syringae_glycinea_race_4      GCGTGGTTTCGGCCATACCCTGGGCAACGCGCTTCGCCGCATTTTGTTGT
Pseudomonas_syringae_B64                  GCGCTTCGCCGCATTTTGTTGTCCTCCATGCCCGGCTGTGCAGTAGTCGA
Pseudomonas_syringae_oryzae_1_6           GCGCTTCGCCGCATTTTGTTGTCCTCCATGCCCGGCTGTGCAGTAGTCGA
Pseudomonas_syringae_avellanae_ISPaVe037  CATACCCTGGGCAACGCGCTTCGCCGCATTTTGTTGTCCTCCATGCCCGG
Pseudomonas_syringae_BRIP39023            CATACCCTGGGCAACGCGCTTCGCCGCATTTTGTTGTCCTCCATGCCCGG
Pseudomonas_syringae_BRIP34876            GCGCTTCGCCGCATTTTGTTGTCCTCCATGCCCGGCTGTGCAGTAGTCGA
Pseudomonas_syringae_BRIP34881            GCGCTTCGCCGCATTTTGTTGTCCTCCATGCCCGGCTGTGCAGTAGTCGA

Pseudomonas_syringae_UMAF0158             CTGTGCAGTAGTCGAGGCCGAGATTGACGGTGTACTCCATGAGTACAGCG
Pseudomonas_fluorescens_Pf_5              GCTGTGCAGTAGTCGAGGCCGAGATTGACGGTGTGCTCCACGAGTACAGC
Pseudomonas_syringae_tomato_DC3000        CCTCCATGCCCGGCTGTGCAGTAGTCGAGGCCGAGATTGACGGTGTACTC
Pseudomonas_syringae_phaseolicola_1448A   CCTCCATGCCCGGCTGTGCAGTAGTCGAGGCCGAGATTGACGGTGTACTC
Pseudomonas_syringae_B728a                GGCCGAGATTGACGGTGTACTCCATGAGTACAGCGCCATCGAAGGTGTAC
Pseudomonas_savastanoi_NCPPB_3335         GGCCGAGATTGACGGTGTACTCCATGAGTACAGCGCCATCGAAGGTGTAC
Pseudomonas_syringae_tomato_T1            CCTCCATGCCCGGCTGTGCAGTAGTCGAGGCCGAGATTGACGGTGTACTC
Pseudomonas_syringae_tomato_K40           CCTCCATGCCCGGCTGTGCAGTAGTCGAGGCCGAGATTGACGGTGTACTC
Pseudomonas_syringae_tomato_Max13         CCTCCATGCCCGGCTGTGCAGTAGTCGAGGCCGAGATTGACGGTGTACTC
Pseudomonas_syringae_tomato_NCPPB_1108    CCTCCATGCCCGGCTGTGCAGTAGTCGAGGCCGAGATTGACGGTGTACTC
Pseudomonas_syringae_642                  GGCCGAGATTGACGGTGTACTCCATGAGTACAGCGCCATCGAAGGTGTAC
Pseudomonas_syringae_aesculi_0893_23      CCTCCATGCCCGGCTGTGCAGTAGTCGAGGCCGAGATTGACGGTGTACTC
Pseudomonas_syringae_morsprunorum_M302280 CCTCCATGCCCGGCTGTGCAGTAGTCGAGGCCGAGATTGACGGTGTACTC
Pseudomonas_syringae_mori_301020          CCTCCATGCCCGGCTGTGCAGTAGTCGAGGCCGAGATTGGCGGTGTACTC
Pseudomonas_syringae_japonica_M301072     GGCCGAGATTGACGGTGTACTCCATGAGTACAGCGCCATCGAAGGTGTAC
Pseudomonas_syringae_Cit_7                CTGTGCAGTAGTCGAGGCCGAGATTGACGGTGTACTCCATGAGTACAGCG
Pseudomonas_syringae_maculicola_ES4326    CCTCCATGCCCGGCTGTGCAGTAGTCGAGGCCGAGATTGACGGTGTGCTC
Pseudomonas_syringae_lachrymans_M302278   CCTCCATGCCCGGCTGTGCAGTAGTCGAGGCCGAGATTGACGGTGTACTC
Pseudomonas_syringae_tabaci_ATCC_11528    CCTCCATGCCCGGCTGTGCAGTAGTCGAGGCCGAGATTGACGGTGTACTC
Pseudomonas_syringae_glycinea_B076        CCTCCATGCCCGGCTGTGCAGTAGTCGAGGCCGAGATTGACGGTGTACTC
Pseudomonas_syringae_glycinea_race_4      CCTCCATGCCCGGCTGTGCAGTAGTCGAGGCCGAGATTGACGGTGTACTC
Pseudomonas_syringae_B64                  GGCCGAGATTGACGGTGTACTCCATGAGTACAGCGCCATCGAAGGTGTAC
Pseudomonas_syringae_oryzae_1_6           GGCCGAGATTGACGGTGTGCTCCATGAGTACAGCGCCATCGAAGGTGTAC
Pseudomonas_syringae_avellanae_ISPaVe037  CTGTGCAGTAGTCGAGGCCGAGATTGACGGTGTACTCCATGAGTACAGCG
Pseudomonas_syringae_BRIP39023            CTGTGCAGTAGTCGAGGCCGAGATTGACGGTGTACTCCATGAGTACAGCG
Pseudomonas_syringae_BRIP34876            GGCCGAGATTGACGGTGTACTCCATGAGTACAGCGCCATCGAAGGTGTAC
Pseudomonas_syringae_BRIP34881            GGCCGAGATTGACGGTGTACTCCATGAGTACAGCGCCATCGAAGGTGTAC

Pseudomonas_syringae_UMAF0158             CCATCGAAGGTGTACAGGAAGACGTCATTGAAATCCTGTTGAACCTTAAA
Pseudomonas_fluorescens_Pf_5              GCCATCGAAGGTGTACAGGAAGACGTAATTGAAATCCTGTTGAACCTTAA
Pseudomonas_syringae_tomato_DC3000        CATGAGTACAGCGCCATCGAAGGTGTACAGGAAGACGTCATTGAAATCCT
Pseudomonas_syringae_phaseolicola_1448A   CATGAGTACAGCGCCATCGAAGGTGTACAGGAAGACGTCATTGAAATCCT
Pseudomonas_syringae_B728a                AGGAAGACGTCATTGAAATCCTGTTGAACCTTAAAGGTCTGGCTATCAAG
Pseudomonas_savastanoi_NCPPB_3335         AGGAAGACGTCATTGAAATCCTGTTGAACCTTAAAGGTCTGGCTATCAAG
Pseudomonas_syringae_tomato_T1            CATGAGTACAGCGCCATCGAAGGTGTACAGGAAGACGTCATTGAAATCCT
Pseudomonas_syringae_tomato_K40           CATGAGTACAGCGCCATCGAAGGTGTACAGGAAGACGTCATTGAAATCCT
Pseudomonas_syringae_tomato_Max13         CATGAGTACAGCGCCATCGAAGGTGTACAGGAAGACGTCATTGAAATCCT
Pseudomonas_syringae_tomato_NCPPB_1108    CATGAGTACAGCGCCATCGAAGGTGTACAGGAAGACGTCATTGAAATCCT
Pseudomonas_syringae_642                  AGGAAGACGTCATTGAAATCCTGTTGAACCTTAAAGGTCTGGCTATCAAG
Pseudomonas_syringae_aesculi_0893_23      CATGAGTACAGCGCCATCGAAGGTGTACAGGAAGACGTCATTGAAATCCT
Pseudomonas_syringae_morsprunorum_M302280 CATGAGTACAGCGCCATCGAAGGTGTACAGGAAGACGTCATTGAAATCCT
Pseudomonas_syringae_mori_301020          CATGAGTACAGCGCCATCGAAGGTGTACAGGAAGACGTCATTGAAATCCT
Pseudomonas_syringae_japonica_M301072     AGGAAGACGTCATTGAAATCCTGTTGAACCTTAAAGGTCTGGCTATCAAG
Pseudomonas_syringae_Cit_7                CCATCGAAGGTGTACAGGAAGACGTCATTGAAATCCTGTTGAACCTTAAA
Pseudomonas_syringae_maculicola_ES4326    CATGAGTACAGCGCCATCGAAGGTGTACAGGAAGACGTCATTGAAATCCT
Pseudomonas_syringae_lachrymans_M302278   CATGAGTACAGCGCCATCGAAGGTGTACAGGAAGACGTCATTGAAATCCT
Pseudomonas_syringae_tabaci_ATCC_11528    CATGAGTACAGCGCCATCGAAGGTGTACAGGAAGACGTCATTGAAATCCT
Pseudomonas_syringae_glycinea_B076        CATGAGTACAGCGCCATCGAAGGTGTACAGGAAGACGTCATTGAAATCCT
Pseudomonas_syringae_glycinea_race_4      CATGAGTACAGCGCCATCGAAGGTGTACAGGAAGACGTCATTGAAATCCT
Pseudomonas_syringae_B64                  AGGAAGACGTCATTGAAATCCTGTTGAACCTTAAAGGTCTGGCTATCAAG
Pseudomonas_syringae_oryzae_1_6           AGGAAGACGTCATTGAAATCCTGTTGAACCTTAAAGGTCTGGCTATCAAG
Pseudomonas_syringae_avellanae_ISPaVe037  CCATCGAAGGTGTACAGGAAGACGTCATTGAAATCCTGTTGAACCTTAAA
Pseudomonas_syringae_BRIP39023            CCATCGAAGGTGTACAGGAAGACGTCATTGAAATCCTGTTGAACCTTAAA
Pseudomonas_syringae_BRIP34876            AGGAAGACGTCATTGAAATCCTGTTGAACCTTAAAGGTCTGGCTATCAAG
Pseudomonas_syringae_BRIP34881            AGGAAGACGTCATTGAAATCCTGTTGAACCTTAAAGGTCTGGCTATCAAG

Pseudomonas_syringae_UMAF0158             GGTCTGGCTATCAAGCTGCACGGTCGAGACGAAGTTACGCTGACCTTGTC
Pseudomonas_fluorescens_Pf_5              AGGTCTGGCTATCAAGCTGCACGGCCGTGACGAAGTTACGCTGACCTTGT
Pseudomonas_syringae_tomato_DC3000        GTTGAACCTTAAAGGTCTGGCTATCAAGCTGCACGGTCGAGACGAAGTTA
Pseudomonas_syringae_phaseolicola_1448A   GTTGAACCTTAAAGGTCTGGCTATCAAGCTGCACGGTCGAGACGAAGTTA
Pseudomonas_syringae_B728a                CTGCACGGTCGAGACGAAGTTACGCTGACCTTGTCGAAGAAGGGTTCGGG
Pseudomonas_savastanoi_NCPPB_3335         CTGCACGGTCGAGACGAAGTTACGCTGACCTTGTCGAAGAAGGGTTCGGG
Pseudomonas_syringae_tomato_T1            GTTGAACCTTAAAGGTCTGGCTATCAAGCTGCACGGTCGAGACGAAGTTA
Pseudomonas_syringae_tomato_K40           GTTGAACCTTAAAGGTCTGGCTATCAAGCTGCACGGTCGAGACGAAGTTA
Pseudomonas_syringae_tomato_Max13         GTTGAACCTTAAAGGTCTGGCTATCAAGCTGCACGGTCGAGACGAAGTTA
Pseudomonas_syringae_tomato_NCPPB_1108    GTTGAACCTTAAAGGTCTGGCTATCAAGCTGCACGGTCGAGACGAAGTTA
Pseudomonas_syringae_642                  CTGCACGGTCGAGACGAAGTTACGCTGACCTTGTCGAAGAAGGGTTCGGG
Pseudomonas_syringae_aesculi_0893_23      GTTGAACCTTAAAGGTCTGGCTATCAAGCTGCACGGTCGAGACGAAGTTA
Pseudomonas_syringae_morsprunorum_M302280 GTTGAACCTTAAAGGTCTGGCTATCAAGCTGCACGGTCGAGACGAAGTTA
Pseudomonas_syringae_mori_301020          GTTGAACCTTAAAGGTCTGGCTATCAAGCTGCACGGTCGAGACGAAGTTA
Pseudomonas_syringae_japonica_M301072     CTGCACGGTCGAGACGAAGTTACGCTGACCTTGTCGAAGAAGGGTTCGGG
Pseudomonas_syringae_Cit_7                GGTCTGGCTATCAAGCTGCACGGTCGAGACGAAGTTACGCTGACCTTGTC
Pseudomonas_syringae_maculicola_ES4326    GTTGAACCTTAAAGGTCTGGCTATCAAGCTGCACGGTCGAGACGAAGTTA
Pseudomonas_syringae_lachrymans_M302278   GTTGAACCTTAAAGGTCTGGCTATCAAGCTGCACGGTCGAGACGAAGTTA
Pseudomonas_syringae_tabaci_ATCC_11528    GTTGAACCTTAAAGGTCTGGCTATCAAGCTGCACGGTCGAGACGAAGTTA
Pseudomonas_syringae_glycinea_B076        GTTGAACCTTAAAGGTCTGGCTATCAAGCTGCACGGTCGAGACGAAGTTA
Pseudomonas_syringae_glycinea_race_4      GTTGAACCTTAAAGGTCTGGCTATCAAGCTGCACGGTCGAGACGAAGTTA
Pseudomonas_syringae_B64                  CTGCACGGTCGAGACGAAGTTACGCTGACCTTGTCGAAGAAGGGTTCGGG
Pseudomonas_syringae_oryzae_1_6           CTGCACGGTCGAGACGAAGTTACGCTGACCTTGTCGAAGAAGGGTTCGGG
Pseudomonas_syringae_avellanae_ISPaVe037  GGTCTGGCTATCAAGCTGCACGGTCGAGACGAAGTTACGCTGACCTTGTC
Pseudomonas_syringae_BRIP39023            GGTCTGGCTATCAAGCTGCACGGTCGAGACGAAGTTACGCTGACCTTGTC
Pseudomonas_syringae_BRIP34876            CTGCACGGTCGAGACGAAGTTACGCTGACCTTGTCGAAGAAGGGTTCGGG
Pseudomonas_syringae_BRIP34881            CTGCACGGTCGAGACGAAGTTACGCTGACCTTGTCGAAGAAGGGTTCGGG

Pseudomonas_syringae_UMAF0158             GAAGAAGGGTTCGGGGGTGGTTACCGCTGCCGATATTCAGCTGGATCATG
Pseudomonas_fluorescens_Pf_5              CGAAGAAGGGTTCGGGGGTGGTTACCGCTGCCGATATTCAGCTGGATCAT
Pseudomonas_syringae_tomato_DC3000        CGCTGACCTTGTCGAAGAAGGGTTCGGGGGTGGTTACCGCTGCCGATATT
Pseudomonas_syringae_phaseolicola_1448A   CGCTGACCTTGTCGAAGAAGGGTTCGGGGGTGGTTACCGCTGCCGATATT
Pseudomonas_syringae_B728a                GGTGGTTACCGCTGCCGATATTCAGCTGGATCATGATGTCGAGATCGTTA
Pseudomonas_savastanoi_NCPPB_3335         GGTGGTTACCGCTGCCGATATTCAGCTGGATCATGATGTCGAGATCGTTA
Pseudomonas_syringae_tomato_T1            CGCTGACCTTGTCGAAGAAGGGTTCGGGGGTGGTTACCGCTGCCGATATT
Pseudomonas_syringae_tomato_K40           CGCTGACCTTGTCGAAGAAGGGTTCGGGGGTGGTTACCGCTGCCGATATT
Pseudomonas_syringae_tomato_Max13         CGCTGACCTTGTCGAAGAAGGGTTCGGGGGTGGTTACCGCTGCCGATATT
Pseudomonas_syringae_tomato_NCPPB_1108    CGCTGACCTTGTCGAAGAAGGGTTCGGGGGTGGTTACCGCTGCCGATATT
Pseudomonas_syringae_642                  GGTGGTTACCGCTGCCGATATTCAGCTGGATCATGATGTCGAGATCGTTA
Pseudomonas_syringae_aesculi_0893_23      CGCTGACCTTGTCGAAGAAGGGTTCGGGGGTGGTTACCGCTGCCGATATT
Pseudomonas_syringae_morsprunorum_M302280 CGCTGACCTTGTCGAAGAAGGGTTCGGGGGTGGTTACCGCTGCCGATATT
Pseudomonas_syringae_mori_301020          CGCTGACCTTGTCGAAGAAGGGTTCGGGGGTGGTTACCGCTGCCGATATT
Pseudomonas_syringae_japonica_M301072     GGTGGTTACCGCTGCCGATATTCAGCTGGATCATGATGTCGAGATCGTTA
Pseudomonas_syringae_Cit_7                GAAGAAGGGTTCGGGGGTGGTTACCGCTGCCGATATTCAGCTGGATCATG
Pseudomonas_syringae_maculicola_ES4326    CGCTGACCTTGTCGAAGAAGGGTTCGGGGGTGGTTACCGCTGCCGATATT
Pseudomonas_syringae_lachrymans_M302278   CGCTGACCTTGTCGAAGAAGGGTTCGGGGGTGGTTACCGCTGCCGATATT
Pseudomonas_syringae_tabaci_ATCC_11528    CGCTGACCTTGTCGAAGAAGGGTTCGGGGGTGGTTACCGCTGCCGATATT
Pseudomonas_syringae_glycinea_B076        CGCTGACCTTGTCGAAGAAGGGTTCGGGGGTGGTTACCGCTGCCGATATT
Pseudomonas_syringae_glycinea_race_4      CGCTGACCTTGTCGAAGAAGGGTTCGGGGGTGGTTACCGCTGCCGATATT
Pseudomonas_syringae_B64                  GGTGGTTACCGCTGCCGATATTCAGCTGGATCATGATGTCGAGATCGTTA
Pseudomonas_syringae_oryzae_1_6           GGTGGTTACCGCTGCCGATATTCAGCTGGATCATGATGTCGAGATCGTTA
Pseudomonas_syringae_avellanae_ISPaVe037  GAAGAAGGGTTCGGGGGTGGTTACCGCTGCCGATATTCAGCTGGATCATG
Pseudomonas_syringae_BRIP39023            GAAGAAGGGTTCGGGGGTGGTTACCGCTGCCGATATTCAGCTGGATCATG
Pseudomonas_syringae_BRIP34876            GGTGGTTACCGCTGCCGATATTCAGCTGGATCATGATGTCGAGATCGTTA
Pseudomonas_syringae_BRIP34881            GGTGGTTACCGCTGCCGATATTCAGCTGGATCATGATGTCGAGATCGTTA

Pseudomonas_syringae_UMAF0158             ATGTCGAGATCGTTAACCCCGATCACGTAATCGCTAACCTGGCGTCTAAC
Pseudomonas_fluorescens_Pf_5              GATGTCGAGATCGTTAATCCCGATCACGTAATCGCTAACCTGGCGTCTAA
Pseudomonas_syringae_tomato_DC3000        CAGCTGGATCATGATGTCGAGATCGTTAACCCCGATCACGTAATCGCTAA
Pseudomonas_syringae_phaseolicola_1448A   CAGCTGGATCATGATGTCGAGATCGTTAACCCCGATCACGTAATCGCTAA
Pseudomonas_syringae_B728a                ACCCCGATCACGTAATCGCTAACCTGGCGTCTAACGGCGTCTTGAACATG
Pseudomonas_savastanoi_NCPPB_3335         ACCCCGATCACGTAATCGCTAACCTGGCGTCTAACGGCGTCTTGAACATG
Pseudomonas_syringae_tomato_T1            CAGCTGGATCATGATGTCGAGATCGTTAACCCCGATCACGTAATCGCTAA
Pseudomonas_syringae_tomato_K40           CAGCTGGATCATGATGTCGAGATCGTTAACCCCGATCACGTAATCGCTAA
Pseudomonas_syringae_tomato_Max13         CAGCTGGATCATGATGTCGAGATCGTTAACCCCGATCACGTAATCGCTAA
Pseudomonas_syringae_tomato_NCPPB_1108    CAGCTGGATCATGATGTCGAGATCGTTAACCCCGATCACGTAATCGCTAA
Pseudomonas_syringae_642                  ACCCCGATCACGTAATCGCTAACCTGGCGTCTAACGGCGTCTTGAACATG
Pseudomonas_syringae_aesculi_0893_23      CAGCTGGATCATGATGTCGAGATCGTTAACCCCGATCACGTAATCGCTAA
Pseudomonas_syringae_morsprunorum_M302280 CAGCTGGATCATGATGTCGAGATCGTTAACCCCGATCACGTAATCGCTAA
Pseudomonas_syringae_mori_301020          CAGCTGGATCATGATGTCGAGATCGTTAACCCCGATCACGTAATCGCTAA
Pseudomonas_syringae_japonica_M301072     ACCCCGATCACGTAATCGCTAACCTGGCGTCTAACGGCGTCTTGAACATG
Pseudomonas_syringae_Cit_7                ATGTCGAGATCGTTAACCCCGATCACGTAATCGCTAACCTGGCGTCTAAC
Pseudomonas_syringae_maculicola_ES4326    CAGCTGGATCATGATGTCGAGATCGTTAACCCCGATCACGTAATCGCTAA
Pseudomonas_syringae_lachrymans_M302278   CAGCTGGATCATGATGTCGAGATCGTTAACCCCGATCACGTAATCGCTAA
Pseudomonas_syringae_tabaci_ATCC_11528    CAGCTGGATCATGATGTCGAGATCGTTAACCCCGATCACGTAATCGCTAA
Pseudomonas_syringae_glycinea_B076        CAGCTGGATCATGATGTCGAGATCGTTAACCCCGATCACGTAATCGCTAA
Pseudomonas_syringae_glycinea_race_4      CAGCTGGATCATGATGTCGAGATCGTTAACCCCGATCACGTAATCGCTAA
Pseudomonas_syringae_B64                  ACCCCGATCACGTAATCGCTAACCTGGCGTCTAACGGCGTCTTGAACATG
Pseudomonas_syringae_oryzae_1_6           ACCCCGATCACGTAATCGCTAACCTGGCGTCTAACGGCGTCTTGAACATG
Pseudomonas_syringae_avellanae_ISPaVe037  ATGTCGAGATCGTTAACCCCGATCACGTAATCGCTAACCTGGCGTCTAAC
Pseudomonas_syringae_BRIP39023            ATGTCGAGATCGTTAACCCCGATCACGTAATCGCTAACCTGGCGTCTAAC
Pseudomonas_syringae_BRIP34876            ACCCCGATCACGTAATCGCTAACCTGGCGTCTAACGGCGTCTTGAACATG
Pseudomonas_syringae_BRIP34881            ACCCCGATCACGTAATCGCTAACCTGGCGTCTAACGGCGTCTTGAACATG

Pseudomonas_syringae_UMAF0158             GGCGTCTTGAACATGAAGCTCACCGTAGCTCGTGGTCGTGGTTATGAGCC
Pseudomonas_fluorescens_Pf_5              CGGCGCCCTGAACATGAAGCTCGTAGTAGCTCGTGGTCGTGGTTATGAAC
Pseudomonas_syringae_tomato_DC3000        CCTGGCGTCTAACGGCGTCTTGAACATGAAGCTCACCGTAGCTCGTGGTC
Pseudomonas_syringae_phaseolicola_1448A   CCTGGCGTCTAACGGCGTCTTGAACATGAAGCTCACCGTAGCTCGTGGTC
Pseudomonas_syringae_B728a                AAGCTCACCGTAGCTCGTGGTCGTGGTTATGAGCCGGCAGACTCGCGTCA
Pseudomonas_savastanoi_NCPPB_3335         AAGCTCACCGTAGCTCGTGGTCGTGGTTATGAGCCGGCAGACTCGCGTCA
Pseudomonas_syringae_tomato_T1            CCTGGCGTCTAACGGCGTCTTGAACATGAAGCTCACCGTAGCTCGTGGTC
Pseudomonas_syringae_tomato_K40           CCTGGCGTCTAACGGCGTCTTGAACATGAAGCTCACCGTAGCTCGTGGTC
Pseudomonas_syringae_tomato_Max13         CCTGGCGTCTAACGGCGTCTTGAACATGAAGCTCACCGTAGCTCGTGGTC
Pseudomonas_syringae_tomato_NCPPB_1108    CCTGGCGTCTAACGGCGTCTTGAACATGAAGCTCACCGTAGCTCGTGGTC
Pseudomonas_syringae_642                  AAGCTCACCGTAGCTCGTGGTCGTGGTTATGAGCCGGCAGACTCGCGTCA
Pseudomonas_syringae_aesculi_0893_23      CCTGGCGTCTAACGGCGTCTTGAACATGAAGCTCACAGTAGCTCGTGGTC
Pseudomonas_syringae_morsprunorum_M302280 CCTGGCGTCTAACGGCGTCTTGAACATGAAGCTCACCGTAGCTCGTGGTC
Pseudomonas_syringae_mori_301020          CCTGGCGTCTAACGGCGTCTTGAACATGAAGCTCACCGTAGCTCGTGGTC
Pseudomonas_syringae_japonica_M301072     AAGCTCACCGTAGCTCGTGGTCGTGGTTATGAGCCGGCAGACTCGCGTCA
Pseudomonas_syringae_Cit_7                GGCGTCTTGAACATGAAGCTCACCGTAGCTCGTGGTCGTGGTTATGAGCC
Pseudomonas_syringae_maculicola_ES4326    CCTGGCGTCTAACGGCGCCTTGAACATGAAGCTCACCGTAGCTCGTGGTC
Pseudomonas_syringae_lachrymans_M302278   CCTGGCGTCTAACGGCGTCTTGAACATGAAGCTCACCGTAGCTCGTGGTC
Pseudomonas_syringae_tabaci_ATCC_11528    CCTGGCGTCTAACGGCGTCTTGAACATGAAGCTCACCGTAGCTCGTGGTC
Pseudomonas_syringae_glycinea_B076        CCTGGCGTCTAACGGCGTCTTGAACATGAAGCTCACCGTAGCTCGTGGTC
Pseudomonas_syringae_glycinea_race_4      CCTGGCGTCTAACGGCGTCTTGAACATGAAGCTCACCGTAGCTCGTGGTC
Pseudomonas_syringae_B64                  AAGCTCACCGTAGCTCGTGGTCGTGGTTATGAGCCGGCAGACTCGCGTCA
Pseudomonas_syringae_oryzae_1_6           AAGCTCACCGTAGCTCGTGGTCGTGGTTATGAACCGGCAGACTCGCGTCA
Pseudomonas_syringae_avellanae_ISPaVe037  GGCGTCTTGAACATGAAGCTCACCGTAGCTCGTGGTCGTGGTTATGAGCC
Pseudomonas_syringae_BRIP39023            GGCGTCTTGAACATGAAGCTCACCGTAGCTCGTGGTCGTGGTTATGAGCC
Pseudomonas_syringae_BRIP34876            AAGCTCACCGTAGCTCGTGGTCGTGGTTATGAGCCGGCAGACTCGCGTCA
Pseudomonas_syringae_BRIP34881            AAGCTCACCGTAGCTCGTGGTCGTGGTTATGAGCCGGCAGACTCGCGTCA

Pseudomonas_syringae_UMAF0158             GGCAGACTCGCGTCAAAGCGATGAAGACGAAAGCCGCAGCATTGGTCGCT
Pseudomonas_fluorescens_Pf_5              CGGCCGACTCGCGTCAGAGCGATGAAGACGAAAGCCGCAGCATTGGTCGC
Pseudomonas_syringae_tomato_DC3000        GTGGTTATGAGCCGGCAGACTCGCGTCAAAGCGATGAAGACGAAAGCCGC
Pseudomonas_syringae_phaseolicola_1448A   GTGGTTATGAGCCGGCAGACTCGCGTCAAAGCGATGAAGACGAAAGCCGC
Pseudomonas_syringae_B728a                AAGCGATGAAGACGAAAGCCGCAGCATTGGTCGCTTGCAGCTTGACTCTT
Pseudomonas_savastanoi_NCPPB_3335         AAGCGATGAAGACGAAAGCCGCAGCATTGGTCGCTTGCAGCTTGATTCTT
Pseudomonas_syringae_tomato_T1            GTGGTTATGAGCCGGCAGACTCGCGTCAAAGCGATGAAGACGAAAGCCGC
Pseudomonas_syringae_tomato_K40           GTGGTTATGAGCCGGCAGACTCGCGTCAAAGCGATGAAGACGAAAGCCGC
Pseudomonas_syringae_tomato_Max13         GTGGTTATGAGCCGGCAGACTCGCGTCAAAGCGATGAAGACGAAAGCCGC
Pseudomonas_syringae_tomato_NCPPB_1108    GTGGTTATGAGCCGGCAGACTCGCGTCAAAGCGATGAAGACGAAAGCCGC
Pseudomonas_syringae_642                  AAGCGATGAAGACGAAAGCCGCAGCATTGGTCGCTTGCAGCTTGACTCTT
Pseudomonas_syringae_aesculi_0893_23      GTGGTTATGAGCCGGCAGACTCGCGTCAAAGCGATGAAGACGAAAGCCGC
Pseudomonas_syringae_morsprunorum_M302280 GTGGTTATGAGCCGGCAGACTCGCGTCAAAGCGATGAAGACGAAAGCCGC
Pseudomonas_syringae_mori_301020          GTGGTTATGAGCCGGCAGACTCGCGTCAAAGCGATGAAGACGAAAGCCGC
Pseudomonas_syringae_japonica_M301072     AAGCGATGAAGACGAAAGCCGCAGCATTGGTCGCTTGCAGCTTGACTCTT
Pseudomonas_syringae_Cit_7                GGCAGACTCGCGTCAAAGCGATGAAGACGAAAGCCGCAGCATTGGTCGCT
Pseudomonas_syringae_maculicola_ES4326    GTGGTTATGAGCCGGCAGACTCGCGTCAAAGCGATGAAGACGAAAGCCGC
Pseudomonas_syringae_lachrymans_M302278   GTGGTTATGAGCCGGCAGACTCGCGTCAAAGCGATGAAGACGAAAGCCGC
Pseudomonas_syringae_tabaci_ATCC_11528    GTGGTTATGAGCCGGCAGACTCGCGTCAAAGCGATGAAGACGAAAGCCGC
Pseudomonas_syringae_glycinea_B076        GTGGTTATGAGCCGGCAGACTCGCGTCAAAGCGATGAAGACGAAAGCCGC
Pseudomonas_syringae_glycinea_race_4      GTGGTTATGAGCCGGCAGACTCGCGTCAAAGCGATGAAGACGAAAGCCGC
Pseudomonas_syringae_B64                  AAGCGATGAAGACGAAAGCCGCAGCATTGGTCGCTTGCAGCTTGACTCTT
Pseudomonas_syringae_oryzae_1_6           AAGCGATGAAGATGAAAGCCGCAGCATTGGTCGCTTGCAGCTCGATTCCT
Pseudomonas_syringae_avellanae_ISPaVe037  GGCAGACTCGCGTCAAAGCGATGAAGACGAAAGCCGCAGCATTGGTCGCT
Pseudomonas_syringae_BRIP39023            GGCAGACTCGCGTCAAAGCGATGAAGACGAAAGCCGCAGCATTGGTCGCT
Pseudomonas_syringae_BRIP34876            AAGCGATGAAGACGAAAGCCGCAGCATTGGTCGCTTGCAGCTTGACTCTT
Pseudomonas_syringae_BRIP34881            AAGCGATGAAGACGAAAGCCGCAGCATTGGTCGCTTGCAGCTTGACTCTT

Pseudomonas_syringae_UMAF0158             TGCAGCTTGACTCTTCGTTCAGCCCGGTTCGCCGTATCGCATACGTGGTG
Pseudomonas_fluorescens_Pf_5              TTGCAGCTCGACTCTTCGTTCAGCCCGGTTCGCCGTATCGCATACGTGGT
Pseudomonas_syringae_tomato_DC3000        AGCATTGGTCGCTTGCAGCTTGACTCTTCGTTCAGCCCGGTCCGCCGTAT
Pseudomonas_syringae_phaseolicola_1448A   AGCATTGGTCGCTTGCAGCTTGACTCTTCGTTCAGCCCGGTTCGCCGTAT
Pseudomonas_syringae_B728a                CGTTCAGCCCGGTTCGCCGTATCGCATACGTGGTGGAAAACGCCCGTGTC
Pseudomonas_savastanoi_NCPPB_3335         CGTTCAGCCCGGTTCGCCGTATCGCATACGTGGTGGAAAACGCCCGTGTC
Pseudomonas_syringae_tomato_T1            AGCATTGGTCGCTTGCAGCTTGACTCTTCGTTCAGCCCGGTCCGCCGTAT
Pseudomonas_syringae_tomato_K40           AGCATTGGTCGCTTGCAGCTTGACTCTTCGTTCAGCCCGGTCCGCCGTAT
Pseudomonas_syringae_tomato_Max13         AGCATTGGTCGCTTGCAGCTTGACTCTTCGTTCAGCCCGGTCCGCCGTAT
Pseudomonas_syringae_tomato_NCPPB_1108    AGCATTGGTCGCTTGCAGCTTGACTCTTCGTTCAGCCCGGTCCGCCGTAT
Pseudomonas_syringae_642                  CGTTCAGCCCGGTTCGCCGTATCGCATACGTGGTGGAAAACGCCCGTGTC
Pseudomonas_syringae_aesculi_0893_23      AGCATTGGTCGCTTGCAGCTTGACTCTTCGTTCAGCCCGGTTCGCCGTAT
Pseudomonas_syringae_morsprunorum_M302280 AGCATTGGTCGCTTGCAGCTTGACTCTTCGTTCAGCCCGGTTCGCCGTAT
Pseudomonas_syringae_mori_301020          AGCATTGGTCGCTTGCAGCTTGATTCTTCGTTCAGCCCGGTTCGTCGTAT
Pseudomonas_syringae_japonica_M301072     CGTTCAGCCCGGTTCGCCGTATCGCATACGTGGTTGAAAACGCCCGTGTC
Pseudomonas_syringae_Cit_7                TGCAGCTTGACTCTTCGTTCAGCCCGGTTCGCCGTATCGCATACGTGGTG
Pseudomonas_syringae_maculicola_ES4326    AGCATTGGTCGCTTGCAGCTCGACTCTTCGTTCAGCCCGGTTCGCCGTAT
Pseudomonas_syringae_lachrymans_M302278   AGCATTGGTCGCTTGCAGCTTGACTCTTCGTTCAGCCCGGTCCGCCGTAT
Pseudomonas_syringae_tabaci_ATCC_11528    AGCATTGGTCGCTTGCAGCTTGACTCTTCGTTCAGCCCGGTTCGCCGTAT
Pseudomonas_syringae_glycinea_B076        AGCATTGGTCGCTTGCAGCTTGACTCTTCGTTCAGCCCGGTTCGCCGTAT
Pseudomonas_syringae_glycinea_race_4      AGCATTGGTCGCTTGCAGCTTGACTCTTCGTTCAGCCCGGTTCGCCGTAT
Pseudomonas_syringae_B64                  CGTTCAGCCCGGTTCGCCGTATCGCATACGTGGTGGAAAACGCCCGTGTC
Pseudomonas_syringae_oryzae_1_6           CGTTCAGCCCGGTTCGCCGTATCGCATACGTGGTGGAAAACGCCCGTGTC
Pseudomonas_syringae_avellanae_ISPaVe037  TGCAGCTTGACTCTTCGTTCAGCCCGGTTCGCCGTATTGCATACGTGGTG
Pseudomonas_syringae_BRIP39023            TGCAGCTTGACTCTTCGTTCAGCCCGGTTCGCCGTATCGCATACGTGGTG
Pseudomonas_syringae_BRIP34876            CGTTCAGCCCGGTTCGCCGTATCGCATACGTGGTGGAAAACGCCCGTGTC
Pseudomonas_syringae_BRIP34881            CGTTCAGCCCGGTTCGCCGTATCGCATACGTGGTGGAAAACGCCCGTGTC

Pseudomonas_syringae_UMAF0158             GAAAACGCCCGTGTCGAGCAGCGTACTAACCTGGACAAGCTGGTTATTGA
Pseudomonas_fluorescens_Pf_5              GGAAAACGCCCGTGTCGAGCAGCGTACTAACCTGGACAAGCTGGTTATTG
Pseudomonas_syringae_tomato_DC3000        CGCATACGTGGTGGAAAACGCCCGTGTCGAGCAGCGCACTAACCTGGACA
Pseudomonas_syringae_phaseolicola_1448A   CGCATACGTGGTGGAAAACGCCCGTGTCGAGCAGCGTACTAACCTGGACA
Pseudomonas_syringae_B728a                GAACAGCGTACTAACCTGGACAAGCTGGTTATTGATCTGGAAACCAACGG
Pseudomonas_savastanoi_NCPPB_3335         GAGCAGCGTACTAACCTGGACAAGCTGGTTATTGATCTGGAAACCAACGG
Pseudomonas_syringae_tomato_T1            CGCATACGTGGTGGAAAACGCCCGTGTCGAGCAGCGCACTAACCTGGACA
Pseudomonas_syringae_tomato_K40           CGCATACGTGGTGGAAAACGCCCGTGTCGAGCAGCGCACTAACCTGGACA
Pseudomonas_syringae_tomato_Max13         CGCATACGTGGTGGAAAACGCCCGTGTCGAGCAGCGCACTAACCTGGACA
Pseudomonas_syringae_tomato_NCPPB_1108    CGCATACGTGGTGGAAAACGCCCGTGTCGAGCAGCGCACTAACCTGGACA
Pseudomonas_syringae_642                  GAACAGCGTACTAACCTGGACAAGCTGGTTATTGATCTGGAAACCAACGG
Pseudomonas_syringae_aesculi_0893_23      CGCATACGTGGTGGAAAACGCCCGTGTCGAGCAGCGTACTAACCTGGACA
Pseudomonas_syringae_morsprunorum_M302280 CGCATACGTGGTGGAAAACGCCCGTGTCGAGCAGCGTACTAACCTGGACA
Pseudomonas_syringae_mori_301020          CGCATACGTGGTGGAAAACGCCCGTGTCGAGCAGCGTACTAACCTGGACA
Pseudomonas_syringae_japonica_M301072     GAACAGCGTACTAACCTGGACAAGCTGGTTATTGATCTGGAAACCAACGG
Pseudomonas_syringae_Cit_7                GAAAACGCCCGTGTCGAGCAGCGTACTAACCTGGACAAGCTGGTTATTGA
Pseudomonas_syringae_maculicola_ES4326    CGCATACGTGGTGGAAAACGCCCGTGTCGAGCAGCGTACTAACCTGGACA
Pseudomonas_syringae_lachrymans_M302278   CGCATACGTGGTGGAAAACGCCCGTGTCGAGCAGCGCACTAACCTGGACA
Pseudomonas_syringae_tabaci_ATCC_11528    CGCATACGTGGTGGAAAACGCCCGTGTCGAGCAGCGTACTAACCTGGACA
Pseudomonas_syringae_glycinea_B076        CGCATACGTGGTGGAAAACGCCCGTGTCGAGCAGCGTACTAACCTGGACA
Pseudomonas_syringae_glycinea_race_4      CGCATACGTGGTGGAAAACGCCCGTGTCGAGCAGCGTACTAACCTGGACA
Pseudomonas_syringae_B64                  GAACAGCGTACTAACCTGGACAAGCTGGTTATTGATCTGGAAACCAACGG
Pseudomonas_syringae_oryzae_1_6           GAGCAGCGCACTAACCTGGACAAGCTGGTTATTGATCTGGAAACCAACGG
Pseudomonas_syringae_avellanae_ISPaVe037  GAAAACGCCCGTGTCGAACAGCGTACTAACCTGGACAAGCTGGTTATTGA
Pseudomonas_syringae_BRIP39023            GAAAACGCCCGTGTCGAGCAGCGTACTAACCTGGACAAGCTGGTTATTGA
Pseudomonas_syringae_BRIP34876            GAACAGCGTACTAACCTGGACAAGCTGGTTATTGATCTGGAAACCAACGG
Pseudomonas_syringae_BRIP34881            GAACAGCGTACTAACCTGGACAAGCTGGTTATTGATCTGGAAACCAACGG

Pseudomonas_syringae_UMAF0158             TCTGGAAACCAACGGTACTCTGGACCCTGAAGAGGCTATCCGTCGCGCTG
Pseudomonas_fluorescens_Pf_5              ATCTGGAAACCAACGGTACTCTGGATCCTGAAGAGGCTATCCGTCGTGCT
Pseudomonas_syringae_tomato_DC3000        AGCTGGTTATTGATCTGGAAACCAACGGTACTCTGGACCCGGAAGAGGCT
Pseudomonas_syringae_phaseolicola_1448A   AGCTGGTTATTGATCTGGAAACCAACGGTACTCTGGACCCTGAAGAGGCT
Pseudomonas_syringae_B728a                TACTCTGGACCCTGAAGAGGCTATCCGTCGCGCTGCAACCATTCTGCAAC
Pseudomonas_savastanoi_NCPPB_3335         TACTCTGGACCCTGAAGAGGCTATCCGTCGCGCTGCAACCATCCTGCAAC
Pseudomonas_syringae_tomato_T1            AGCTGGTTATTGATCTGGAAACCAACGGTACTCTGGACCCGGAAGAGGCT
Pseudomonas_syringae_tomato_K40           AGCTGGTTATTGATCTGGAAACCAACGGTACTCTGGACCCGGAAGAGGCT
Pseudomonas_syringae_tomato_Max13         AGCTGGTTATTGATCTGGAAACCAACGGTACTCTGGACCCGGAAGAGGCT
Pseudomonas_syringae_tomato_NCPPB_1108    AGCTGGTTATTGATCTGGAAACCAACGGTACTCTGGACCCGGAAGAGGCT
Pseudomonas_syringae_642                  TACTCTGGACCCTGAAGAGGCTATCCGTCGCGCTGCAACCATCCTGCAAC
Pseudomonas_syringae_aesculi_0893_23      AGCTGGTTATTGATCTGGAAACCAACGGTACTCTGGACCCTGAAGAGGCT
Pseudomonas_syringae_morsprunorum_M302280 AGCTGGTTATTGATCTGGAAACCAACGGTACTCTGGACCCGGAAGAGGCT
Pseudomonas_syringae_mori_301020          AGCTGGTTATTGATCTGGAAACCAACGGTACTCTGGACCCTGAAGAGGCT
Pseudomonas_syringae_japonica_M301072     TACTCTGGACCCTGAAGAGGCTATCCGCCGCGCTGCAACCATCCTGCAAC
Pseudomonas_syringae_Cit_7                TCTGGAAACCAACGGTACTCTGGACCCTGAAGAGGCTATCCGTCGCGCTG
Pseudomonas_syringae_maculicola_ES4326    AGCTGGTTATTGATCTGGAAACCAACGGTACTCTGGACCCTGAAGAGGCA
Pseudomonas_syringae_lachrymans_M302278   AGCTGGTTATTGATCTGGAAACCAACGGTACTCTGGACCCGGAAGAGGCT
Pseudomonas_syringae_tabaci_ATCC_11528    AGCTGGTTATTGATCTGGAAACCAACGGTACTCTGGACCCTGAAGAGGCT
Pseudomonas_syringae_glycinea_B076        AGCTGGTTATTGATATGGAAACCAACGGTACTCTGGACCCTGAAGAGGCT
Pseudomonas_syringae_glycinea_race_4      AGCTGGTTATTGATATGGAAACCAACGGTACTCTGGACCCTGAAGAGGCT
Pseudomonas_syringae_B64                  TACTCTGGACCCTGAAGAGGCTATCCGTCGCGCTGCAACCATCCTGCAAC
Pseudomonas_syringae_oryzae_1_6           TACTCTGGACCCTGAAGAGGCAATCCGTCGCGCTGCAACCATTCTGCAAC
Pseudomonas_syringae_avellanae_ISPaVe037  TCTGGAAACCAACGGTACTCTGGACCCTGAAGAGGCTATCCGTCGCGCTG
Pseudomonas_syringae_BRIP39023            TCTGGAAACCAACGGTACTCTGGACCCTGAAGAGGCTATCCGTCGCGCTG
Pseudomonas_syringae_BRIP34876            TACTCTGGACCCTGAAGAGGCTATCCGCCGCGCTGCAACCATCCTGCAAC
Pseudomonas_syringae_BRIP34881            TACTCTGGACCCTGAAGAGGCTATCCGCCGCGCTGCAACCATCCTGCAAC

Pseudomonas_syringae_UMAF0158             CAACCATCCTGCAACAGCAGTTGGCTGCGTTCGTGGACCTCAAAGGCGAC
Pseudomonas_fluorescens_Pf_5              GCAACCATCCTGCAACAGCAGTTGGCTGCGTTCGTCGACCTCAAGGGTGA
Pseudomonas_syringae_tomato_DC3000        ATCCGTCGCGCTGCAACCATCCTGCAACAGCAGTTGGCTGCGTTCGTGGA
Pseudomonas_syringae_phaseolicola_1448A   ATCCGTCGCGCTGCAACCATCCTGCAACAGCAGCTGGCTGCGTTCGTGGA
Pseudomonas_syringae_B728a                AGCAGTTGGCTGCGTTCGTCGACCTCAAAGGCGACAGCGAACCAGTGGTA
Pseudomonas_savastanoi_NCPPB_3335         AGCAGCTGGCTGCGTTCGTGGACCTCAAAGGCGACAGCGAACCAGTGGTA
Pseudomonas_syringae_tomato_T1            ATCCGTCGCGCTGCAACCATCCTGCAACAGCAGTTGGCTGCGTTCGTGGA
Pseudomonas_syringae_tomato_K40           ATCCGTCGCGCTGCAACCATCCTGCAACAGCAGTTGGCTGCGTTCGTGGA
Pseudomonas_syringae_tomato_Max13         ATCCGTCGCGCTGCAACCATCCTGCAACAGCAGTTGGCTGCGTTCGTGGA
Pseudomonas_syringae_tomato_NCPPB_1108    ATCCGTCGCGCTGCAACCATCCTGCAACAGCAGTTGGCTGCGTTCGTGGA
Pseudomonas_syringae_642                  AGCAGTTGGCTGCGTTCGTGGACCTCAAAGGCGACAGCGAACCAGTGGTA
Pseudomonas_syringae_aesculi_0893_23      ATCCGTCGCGCTGCAACCATCCTGCAACAGCAGCTGGCTGCGTTCGTGGA
Pseudomonas_syringae_morsprunorum_M302280 ATCCGTCGCGCTGCAACCATCCTGCAACAGCAGTTGGCTGCGTTCGTGGA
Pseudomonas_syringae_mori_301020          ATCCGTCGCGCTGCAACCATCCTGCAACAGCAGCTGGCTGCGTTCGTGGA
Pseudomonas_syringae_japonica_M301072     AGCAGTTGGCTGCGTTCGTGGACCTCAAAGGCGACAGCGAACCAGTGGTA
Pseudomonas_syringae_Cit_7                CAACCATCCTGCAACAGCAGTTGGCTGCGTTCGTGGACCTCAAAGGCGAC
Pseudomonas_syringae_maculicola_ES4326    ATCCGTCGCGCTGCAACCATCCTGCAACAGCAGTTGGCTGCGTTCGTGGA
Pseudomonas_syringae_lachrymans_M302278   ATCCGTCGCGCTGCAACCATCCTGCAACAGCAGTTGGCTGCGTTCGTGGA
Pseudomonas_syringae_tabaci_ATCC_11528    ATCCGTCGCGCTGCAACCATCCTGCAACAGCAGCTGGCTGCGTTCGTGGA
Pseudomonas_syringae_glycinea_B076        ATCCGTCGCGCTGCAACCATCCTGCAACAGCAGCTGGCTGCGTTCGTGGA
Pseudomonas_syringae_glycinea_race_4      ATCCGTCGCGCTGCAACCATCCTGCAACAGCAGCTGGCTGCGTTCGTGGA
Pseudomonas_syringae_B64                  AGCAGTTGGCTGCGTTCGTGGACCTCAAAGGCGACAGCGAACCAGTGGTA
Pseudomonas_syringae_oryzae_1_6           AGCAGTTGGCTGCGTTCGTCGACCTCAAAGGCGACAGCGAACCAGTGGTT
Pseudomonas_syringae_avellanae_ISPaVe037  CAACCATCCTGCAACAGCAGTTGGCTGCGTTCGTGGACCTCAAAGGCGAC
Pseudomonas_syringae_BRIP39023            CAACCATCCTGCAACAGCAGTTGGCTGCGTTCGTGGACCTCAAAGGCGAC
Pseudomonas_syringae_BRIP34876            AGCAGTTGGCTGCGTTCGTGGACCTCAAAGGCGACAGCGAACCAGTGGTA
Pseudomonas_syringae_BRIP34881            AGCAGTTGGCTGCGTTCGTGGACCTCAAAGGCGACAGCGAACCAGTGGTA

Pseudomonas_syringae_UMAF0158             AGCGAACCAGTGGTAATCGAACAGGAAGACGAGATCGATCCGATCCTGCT
Pseudomonas_fluorescens_Pf_5              CAGTGAGCCAGTGGTAGTCGAGCAGGAAGACGAGATCGATCCGATCCTGC
Pseudomonas_syringae_tomato_DC3000        CCTCAAAGGCGACAGCGAACCAGTGGTAATCGAACAGGAAGACGAGATCG
Pseudomonas_syringae_phaseolicola_1448A   CCTCAAAGGCGACAGCGAACCAGTGGTAATCGAACAGGAAGACGAGATCG
Pseudomonas_syringae_B728a                ATCGAACAGGAAGACGAGATCGATCCGATCCTGCTTCGTCCGGTTGACGA
Pseudomonas_savastanoi_NCPPB_3335         ATCGAACAGGAAGACGAGATCGATCCGATCCTGCTTCGTCCGGTTGACGA
Pseudomonas_syringae_tomato_T1            CCTCAAAGGCGACAGCGAACCAGTGGTAATCGAACAGGAAGACGAGATCG
Pseudomonas_syringae_tomato_K40           CCTCAAAGGCGACAGCGAACCAGTGGTAATCGAACAGGAAGACGAGATCG
Pseudomonas_syringae_tomato_Max13         CCTCAAAGGCGACAGCGAACCAGTGGTAATCGAACAGGAAGACGAGATCG
Pseudomonas_syringae_tomato_NCPPB_1108    CCTCAAAGGCGACAGCGAACCAGTGGTAATCGAACAGGAAGACGAGATCG
Pseudomonas_syringae_642                  ATCGAACAGGAAGACGAGATCGATCCGATCCTGCTTCGTCCGGTTGACGA
Pseudomonas_syringae_aesculi_0893_23      CCTCAAAGGCGACAGCGAACCAGTGGTAATCGAACAGGAAGACGAGATCG
Pseudomonas_syringae_morsprunorum_M302280 CCTCAAAGGCGACAGCGAACCAGTGGTAATCGAACAGGAAGACGAGATCG
Pseudomonas_syringae_mori_301020          CCTCAAAGGCGACAGCGAACCAGTGGTAATCGAACAGGAAGACGAGATCG
Pseudomonas_syringae_japonica_M301072     ATCGAACAGGAAGACGAGATCGATCCGATCCTGCTTCGTCCGGTTGACGA
Pseudomonas_syringae_Cit_7                AGCGAACCAGTGGTAATCGAACAGGAAGACGAGATCGATCCGATCCTGCT
Pseudomonas_syringae_maculicola_ES4326    CCTCAAAGGCGACAGCGAACCAGTGGTAATCGAACAGGAAGACGAGATCG
Pseudomonas_syringae_lachrymans_M302278   CCTCAAAGGCGACAGCGAACCAGTGGTAATCGAACAGGAAGACGAGATCG
Pseudomonas_syringae_tabaci_ATCC_11528    CCTCAAAGGCGACAGCGAACCAGTGGTAATCGAACAGGAAGACGAGATCG
Pseudomonas_syringae_glycinea_B076        CCTCAAAGGCGACAGCGAACCAGTGGTAATCGAACAGGAAGACGAGATCG
Pseudomonas_syringae_glycinea_race_4      CCTCAAAGGCGACAGCGAACCAGTGGTAATCGAACAGGAAGACGAGATCG
Pseudomonas_syringae_B64                  ATCGAACAGGAAGACGAGATCGATCCGATCCTGCTTCGTCCGGTTGACGA
Pseudomonas_syringae_oryzae_1_6           ATCGAACAGGAAGACGAGATCGATCCGATCCTGCTTCGTCCGGTTGACGA
Pseudomonas_syringae_avellanae_ISPaVe037  AGCGAACCAGTGGTAATCGAACAGGAAGACGAGATCGATCCGATCCTGCT
Pseudomonas_syringae_BRIP39023            AGCGAACCAGTGGTAATCGAACAGGAAGACGAGATCGATCCGATCCTGCT
Pseudomonas_syringae_BRIP34876            ATCGAACAGGAAGACGAGATCGATCCGATCCTGCTTCGTCCGGTTGACGA
Pseudomonas_syringae_BRIP34881            ATCGAACAGGAAGACGAGATCGATCCGATCCTGCTTCGTCCGGTTGACGA

Pseudomonas_syringae_UMAF0158             TCGTCCGGTTGACGATTTGGAACTGACCGTGCGTTCGGCCAACTGCCTTA
Pseudomonas_fluorescens_Pf_5              TTCGCCCGGTTGACGATCTGGAACTGACTGTACGTTCGGCTAACTGCCTT
Pseudomonas_syringae_tomato_DC3000        ATCCGATCCTGCTTCGTCCGGTTGACGATTTGGAACTGACCGTGCGTTCG
Pseudomonas_syringae_phaseolicola_1448A   ATCCGATCCTGCTTCGTCCGGTTGACGATTTGGAACTGACCGTGCGTTCG
Pseudomonas_syringae_B728a                TTTGGAACTGACCGTGCGTTCGGCCAACTGCCTTAAGGCGGAGAACATCT
Pseudomonas_savastanoi_NCPPB_3335         TTTGGAACTGACCGTGCGTTCGGCCAACTGCCTTAAGGCGGAGAACATCT
Pseudomonas_syringae_tomato_T1            ATCCGATCCTGCTTCGTCCGGTTGACGATTTGGAACTGACCGTGCGTTCG
Pseudomonas_syringae_tomato_K40           ATCCGATCCTGCTTCGTCCGGTTGACGATTTGGAACTGACCGTGCGTTCG
Pseudomonas_syringae_tomato_Max13         ATCCGATCCTGCTTCGTCCGGTTGACGATTTGGAACTGACCGTGCGTTCG
Pseudomonas_syringae_tomato_NCPPB_1108    ATCCGATCCTGCTTCGTCCGGTTGACGATTTGGAACTGACCGTGCGTTCG
Pseudomonas_syringae_642                  TTTGGAACTGACCGTGCGTTCGGCCAACTGCCTTAAGGCGGAGAACATCT
Pseudomonas_syringae_aesculi_0893_23      ATCCGATCCTGCTTCGTCCGGTTGACGATTTGGAACTGACCGTGCGTTCG
Pseudomonas_syringae_morsprunorum_M302280 ATCCGATCCTGCTTCGTCCGGTTGACGATTTGGAACTGACCGTACGTTCG
Pseudomonas_syringae_mori_301020          ATCCGATCCTGCTTCGTCCGGTTGACGATTTGGAACTGACCGTGCGTTCG
Pseudomonas_syringae_japonica_M301072     TTTGGAACTGACCGTGCGTTCGGCCAACTGCCTTAAGGCGGAGAACATCT
Pseudomonas_syringae_Cit_7                TCGTCCGGTTGACGATTTGGAACTGACCGTGCGTTCGGCCAACTGCCTTA
Pseudomonas_syringae_maculicola_ES4326    ATCCGATCCTGCTTCGTCCGGTTGACGATTTGGAACTGACCGTGCGTTCG
Pseudomonas_syringae_lachrymans_M302278   ATCCGATCCTGCTTCGTCCGGTTTACGATTTGGAACTGACAGTGCGTTCG
Pseudomonas_syringae_tabaci_ATCC_11528    ATCCGATCCTGCTTCGTCCGGTTGACGATTTGGAACTGACCGTGCGTTCG
Pseudomonas_syringae_glycinea_B076        ATCCGATCCTGCTTCGTCCGGTTGACGATTTGGAACTGACCGTGCGTTCG
Pseudomonas_syringae_glycinea_race_4      ATCCGATCCTGCTTCGTCCGGTTGACGATTTGGAACTGACCGTGCGTTCG
Pseudomonas_syringae_B64                  TTTGGAACTGACCGTGCGTTCGGCCAACTGCCTTAAGGCGGAGAACATCT
Pseudomonas_syringae_oryzae_1_6           TTTGGAACTGACCGTGCGTTCGGCCAACTGCCTTAAGGCGGAGAACATCT
Pseudomonas_syringae_avellanae_ISPaVe037  TCGTCCGGTTGACGATTTGGAACTGACCGTGCGTTCGGCCAACTGCCTTA
Pseudomonas_syringae_BRIP39023            TCGTCCGGTTGACGATTTGGAACTGACCGTGCGTTCGGCCAACTGCCTTA
Pseudomonas_syringae_BRIP34876            TTTGGAACTGACCGTGCGTTCGGCCAACTGCCTTAAGGCGGAGAACATCT
Pseudomonas_syringae_BRIP34881            TTTGGAACTGACCGTGCGTTCGGCCAACTGCCTTAAGGCGGAGAACATCT

Pseudomonas_syringae_UMAF0158             AGGCGGAGAACATCTACTACATCGGTGATCTGATTCAGCGCACCGAAGTA
Pseudomonas_fluorescens_Pf_5              AAGGCGGAAAACATTTACTACATCGGCGACCTGATTCAGCGTACCGAAGT
Pseudomonas_syringae_tomato_DC3000        GCCAACTGCCTTAAGGCGGAGAACATCTACTACATCGGTGACCTGATTCA
Pseudomonas_syringae_phaseolicola_1448A   GCCAACTGCCTTAAGGCGGAGAACATCTACTACATCGGCGATCTGATTCA
Pseudomonas_syringae_B728a                ACTACATCGGCGATCTGATTCAGCGCACCGAAGTAGAGCTGTTGAAGACT
Pseudomonas_savastanoi_NCPPB_3335         ACTACATCGGCGATCTGATTCAGCGCACCGAAGTAGAGCTGTTGAAGACT
Pseudomonas_syringae_tomato_T1            GCCAACTGCCTTAAGGCGGAGAACATCTACTACATCGGTGACCTGATTCA
Pseudomonas_syringae_tomato_K40           GCCAACTGCCTTAAGGCGGAGAACATCTACTACATCGGTGACCTGATTCA
Pseudomonas_syringae_tomato_Max13         GCCAACTGCCTTAAGGCGGAGAACATCTACTACATCGGTGACCTGATTCA
Pseudomonas_syringae_tomato_NCPPB_1108    GCCAACTGCCTTAAGGCGGAGAACATCTACTACATCGGTGACCTGATTCA
Pseudomonas_syringae_642                  ACTACATCGGCGATCTGATTCAGCGCACCGAAGTAGAGCTGTTGAAGACT
Pseudomonas_syringae_aesculi_0893_23      GCCAACTGCCTTAAGGCGGAGAACATCTACTACATCGGCGATCTGATTCA
Pseudomonas_syringae_morsprunorum_M302280 GCCAACTGCCTTAAGGCGGAGAACATCTACTACATTGGTGACCTGATTCA
Pseudomonas_syringae_mori_301020          GCCAACTGCCTTAAGGCGGAGAACATCTACTACATCGGCGATCTGATTCA
Pseudomonas_syringae_japonica_M301072     ACTACATCGGCGATCTGATTCAGCGCACCGAAGTAGAACTGTTGAAGACT
Pseudomonas_syringae_Cit_7                AGGCGGAGAACATCTACTACATCGGTGATCTGATTCAGCGCACCGAAGTA
Pseudomonas_syringae_maculicola_ES4326    GCCAACTGCCTTAAGGCGGAGAACATCTACTACATCGGCGACCTGATTCA
Pseudomonas_syringae_lachrymans_M302278   GCCAACTGCCTTAAGGCGGAGAACATCTACTACATCGGTGACCTGATTCA
Pseudomonas_syringae_tabaci_ATCC_11528    GCCAACTGCCTTAAGGCGGAGAACATCTACTACATCGGCGATCTGATTCA
Pseudomonas_syringae_glycinea_B076        GCCAACTGCCTTAAGGCGGAGAACATCTACTACATCGGCGATCTGATTCA
Pseudomonas_syringae_glycinea_race_4      GCCAACTGCCTTAAGGCGGAGAACATCTACTACATCGGCGATCTGATTCA
Pseudomonas_syringae_B64                  ACTACATCGGCGATCTGATTCAGCGCACCGAAGTAGAGCTGTTGAAGACT
Pseudomonas_syringae_oryzae_1_6           ACTACATCGGCGACCTGATTCAGCGTACCGAAGTAGAGTTGTTGAAGACT
Pseudomonas_syringae_avellanae_ISPaVe037  AGGCGGAGAACATCTACTACATCGGCGATCTGATTCAGCGCACCGAAGTA
Pseudomonas_syringae_BRIP39023            AGGCGGAGAACATCTACTACATCGGTGATCTGATTCAGCGCACCGAAGTA
Pseudomonas_syringae_BRIP34876            ACTACATCGGCGATCTGATTCAGCGCACCGAAGTAGAGCTGTTGAAGACT
Pseudomonas_syringae_BRIP34881            ACTACATCGGCGATCTGATTCAGCGCACCGAAGTAGAGCTGTTGAAGACT

Pseudomonas_syringae_UMAF0158             GAGCTGTTGAAGACTCCGAACCTGGGCAAGAAATCCTTGACCGAGATCAA
Pseudomonas_fluorescens_Pf_5              AGAACTGTTGAAGACTCCGAACCTGGGCAAGAAATCCTTGACTGAAATCA
Pseudomonas_syringae_tomato_DC3000        GCGCACCGAAGTAGAGTTGTTGAAGACTCCGAACCTGGGCAAGAAATCCT
Pseudomonas_syringae_phaseolicola_1448A   GCGCACCGAAGTAGAGCTGTTGAAGACTCCGAACCTGGGCAAGAAATCCT
Pseudomonas_syringae_B728a                CCGAACCTGGGCAAGAAATCCTTGACCGAGATCAAGGACGTTCTGGCTTC
Pseudomonas_savastanoi_NCPPB_3335         CCGAACCTGGGCAAGAAATCCTTGACCGAGATCAAGGACGTTCTGGCTTC
Pseudomonas_syringae_tomato_T1            GCGCACCGAAGTAGAGTTGTTGAAGACTCCGAACCTGGGCAAGAAATCCT
Pseudomonas_syringae_tomato_K40           GCGCACCGAAGTAGAGTTGTTGAAGACTCCGAACCTGGGCAAGAAATCCT
Pseudomonas_syringae_tomato_Max13         GCGCACCGAAGTAGAGTTGTTGAAGACTCCGAACCTGGGCAAGAAATCCT
Pseudomonas_syringae_tomato_NCPPB_1108    GCGCACCGAAGTAGAGTTGTTGAAGACTCCGAACCTGGGCAAGAAATCCT
Pseudomonas_syringae_642                  CCGAACCTGGGCAAGAAATCCTTGACCGAGATCAAGGACGTTCTGGCTTC
Pseudomonas_syringae_aesculi_0893_23      GCGCACCGAAGTAGAGCTGTTGAAGACTCCGAACCTGGGCAAGAAATCCT
Pseudomonas_syringae_morsprunorum_M302280 GCGCACCGAAGTAGAGTTGTTGAAGACTCCGAACCTGGGCAAGAAATCCT
Pseudomonas_syringae_mori_301020          GCGCACCGAAGTAGAGCTGTTGAAGACTCCGAACCTGGGCAAGAAATCCT
Pseudomonas_syringae_japonica_M301072     CCGAACCTGGGCAAGAAATCCTTGACCGAGATCAAGGATGTTCTGGCTTC
Pseudomonas_syringae_Cit_7                GAGCTGTTGAAGACTCCGAACCTGGGCAAGAAATCCTTGACCGAGATCAA
Pseudomonas_syringae_maculicola_ES4326    GCGCACCGAAGTAGAGTTGTTGAAGACTCCGAACTTGGGCAAGAAATCCT
Pseudomonas_syringae_lachrymans_M302278   GCGCACCGAAGTAGAGTTGTTGAAGACTCCGAACCTGGGCAAGAAATCCT
Pseudomonas_syringae_tabaci_ATCC_11528    GCGCACCGAAGTAGAGCTGTTGAAGACTCCGAACCTGGGCAAGAAATCCT
Pseudomonas_syringae_glycinea_B076        GCGCACCGAAGTAGAGCTGTTGAAGACTCCGAACCTGGGCAAGAAATCCT
Pseudomonas_syringae_glycinea_race_4      GCGCACCGAAGTAGAGCTGTTGAAGACTCCGAACCTGGGCAAGAAATCCT
Pseudomonas_syringae_B64                  CCGAACCTGGGCAAGAAATCCTTGACCGAGATCAAGGACGTTCTGGCTTC
Pseudomonas_syringae_oryzae_1_6           CCGAACCTGGGCAAGAAATCCTTGACCGAGATCAAGGACGTTCTGGCTTC
Pseudomonas_syringae_avellanae_ISPaVe037  GAGCTGTTGAAGACTCCGAACCTGGGCAAGAAATCCTTGACCGAGATCAA
Pseudomonas_syringae_BRIP39023            GAGCTGTTGAAGACTCCGAACCTGGGCAAGAAATCCTTGACCGAGATCAA
Pseudomonas_syringae_BRIP34876            CCGAACCTGGGCAAGAAATCCTTGACCGAGATCAAGGACGTTCTGGCTTC
Pseudomonas_syringae_BRIP34881            CCGAACCTGGGCAAGAAATCCTTGACCGAGATCAAGGACGTTCTGGCTTC

Pseudomonas_syringae_UMAF0158             GGACGTTCTGGCTTCTCGTGGTCTCTCCCTCGGCATGCGCCTCGACAACT
Pseudomonas_fluorescens_Pf_5              AGGACGTTCTGGCCTCCCGCGGTCTGTCCCTCGGCATGCGCCTCGACAAC
Pseudomonas_syringae_tomato_DC3000        TGACCGAGATCAAGGACGTTCTGGCTTCGCGTGGTCTGTCCCTCGGCATG
Pseudomonas_syringae_phaseolicola_1448A   TGACCGAGATCAAGGACGTTCTGGCTTCTCGTGGTCTCTCCCTCGGCATG
Pseudomonas_syringae_B728a                TCGTGGTCTCTCCCTCGGCATGCGCCTCGACAACTGGCCGCCGGCAAGTC
Pseudomonas_savastanoi_NCPPB_3335         TCGTGGTCTCTCCCTCGGCATGCGCCTCGACAACTGGCCGCCGGCAAGTC
Pseudomonas_syringae_tomato_T1            TGACCGAGATCAAGGACGTTCTGGCTTCTCGTGGTCTGTCCCTCGGCATG
Pseudomonas_syringae_tomato_K40           TGACCGAGATCAAGGACGTTCTGGCTTCTCGTGGTCTGTCCCTCGGCATG
Pseudomonas_syringae_tomato_Max13         TGACCGAGATCAAGGACGTTCTGGCTTCTCGTGGTCTGTCCCTCGGCATG
Pseudomonas_syringae_tomato_NCPPB_1108    TGACCGAGATCAAGGACGTTCTGGCTTCTCGTGGTCTGTCCCTCGGCATG
Pseudomonas_syringae_642                  TCGTGGTCTCTCCCTCGGCATGCGCCTCGACAACTGGCCGCCGGCAAGTC
Pseudomonas_syringae_aesculi_0893_23      TGACCGAGATCAAGGACGTTCTGGCTTCTCGTGGTCTCTCCCTCGGCATG
Pseudomonas_syringae_morsprunorum_M302280 TGACCGAGATCAAGGACGTTCTGGCTTCTCGTGGTCTGTCCCTCGGCATG
Pseudomonas_syringae_mori_301020          TGACCGAGATCAAGGACGTTCTGGCTTCTCGTGGTCTCTCCCTCGGCATG
Pseudomonas_syringae_japonica_M301072     TCGTGGTCTCTCCCTCGGCATGCGCCTCGACAACTGGCCGCCGGCAAGTC
Pseudomonas_syringae_Cit_7                GGACGTTCTGGCTTCTCGTGGTCTCTCCCTCGGCATGCGCCTCGACAACT
Pseudomonas_syringae_maculicola_ES4326    TGACCGAGATCAAGGACGTTCTGGCTTCTCGTGGTCTGTCCCTCGGCATG
Pseudomonas_syringae_lachrymans_M302278   TGACCGAGATCAAGGACGTTCTGGCTTCGCGTAGTCTGTCCCTCGGCATG
Pseudomonas_syringae_tabaci_ATCC_11528    TGACCGAGATCAAGGACGTTCTGGCTTCTCGTGGTCTCTCCCTCGGCATG
Pseudomonas_syringae_glycinea_B076        TGACCGAGATCAAGGACGTTCTGGCTTCTCGTGGTCTCTCCCTCGGCATG
Pseudomonas_syringae_glycinea_race_4      TGACCGAGATCAAGGACGTTCTGGCTTCTCGTGGTCTCTCCCTCGGCATG
Pseudomonas_syringae_B64                  TCGTGGTCTCTCCCTCGGCATGCGCCTCGACAACTGGCCGCCGGCAAGTC
Pseudomonas_syringae_oryzae_1_6           TCGTGGTCTCTCCCTCGGCATGCGCCTCGACAACTGGCCGCCGGCAAGTC
Pseudomonas_syringae_avellanae_ISPaVe037  GGACGTTCTGGCTTCTCGTGGTCTCTCCCTCGGCATGCGCCTCGACAACT
Pseudomonas_syringae_BRIP39023            GGACGTTCTGGCTTCTCGTGGTCTCTCCCTCGGCATGCGCCTCGACAACT
Pseudomonas_syringae_BRIP34876            TCGTGGTCTCTCCCTCGGCATGCGCCTCGACAACTGGCCGCCGGCAAGTC
Pseudomonas_syringae_BRIP34881            TCGTGGTCTCTCCCTCGGCATGCGCCTCGACAACTGGCCGCCGGCAAGTC

Pseudomonas_syringae_UMAF0158             GGCCGCCGGCAAGTCTTAAGAAGGACGACAAGGCTACGGCCTGAATGGCT
Pseudomonas_fluorescens_Pf_5              TGGCCGCCTGCAAGTCTTAAGAAGGACGACAAGGCGACTGCCTGAATGGC
Pseudomonas_syringae_tomato_DC3000        CGCCTCGACAACTGGCCGCCGGCAAGTCTTAAGAAGGACGACAAGGCTAC
Pseudomonas_syringae_phaseolicola_1448A   CGCCTCGACAACTGGCCGCCGGCAAGTCTTAAGAAGGACGACAAGGCTAC
Pseudomonas_syringae_B728a                TTAAGAAGGACGACAAGGCTACGGCCTGAATGGCTTACTCATATACTGAG
Pseudomonas_savastanoi_NCPPB_3335         TTAAGAAGGACGACAAGGCTACGGCCTGAATGGCTTACTCATATACTGAG
Pseudomonas_syringae_tomato_T1            CGCCTCGACAACTGGCCGCCGGCAAGTCTTAAGAAGGACGACAAGGCTAC
Pseudomonas_syringae_tomato_K40           CGCCTCGACAACTGGCCGCCGGCAAGTCTTAAGAAGGACGACAAGGCTAC
Pseudomonas_syringae_tomato_Max13         CGCCTCGACAACTGGCCGCCGGCAAGTCTTAAGAAGGACGACAAGGCTAC
Pseudomonas_syringae_tomato_NCPPB_1108    CGCCTCGACAACTGGCCGCCGGCAAGTCTTAAGAAGGACGACAAGGCTAC
Pseudomonas_syringae_642                  TTAAGAAGGACGACAAGGCTACGGCCTGAATGGCTTACTCATATACTGAG
Pseudomonas_syringae_aesculi_0893_23      CGCCTCGACAACTGGCCGCCGGCAAGTCTTAAGAAGGACGACAAGGCTAC
Pseudomonas_syringae_morsprunorum_M302280 CGCCTCGACAACTGGCCGCCGGCAAGTCTTAAGAAGGACGACAAGGCTAC
Pseudomonas_syringae_mori_301020          CGCCTCGACAACTGGCCGCCGGCAAGTCTTAAGAAGGACGACAAGGCTAC
Pseudomonas_syringae_japonica_M301072     TTAAGAAGGACGACAAGGCTACGGCCTGAATGGCTTACTCATATACTGAG
Pseudomonas_syringae_Cit_7                GGCCGCCGGCAAGTCTTAAGAAGGACGACAAGGCTACGGCCTGAATGGCT
Pseudomonas_syringae_maculicola_ES4326    CGCCTCGACAACTGGCCGCCGGCAAGTCTTAAGAAGGACGACAAGGCTAC
Pseudomonas_syringae_lachrymans_M302278   CGCCTCGACAACTGGCCGCCGGCAAGTCTTAAGAAGGACGACAAGGCTAC
Pseudomonas_syringae_tabaci_ATCC_11528    CGCCTCGACAACTGGCCGCCGGCAAGTCTTAAGAAGGACGACAAGGCTAC
Pseudomonas_syringae_glycinea_B076        CGCCTCGACAACTGGCCGCCGGCAAGTCTTAAGAAGGACGACAAGGCTAC
Pseudomonas_syringae_glycinea_race_4      CGCCTCGACAACTGGCCGCCGGCAAGTCTTAAGAAGGACGACAAGGCTAC
Pseudomonas_syringae_B64                  TTAAGAAGGACGACAAGGCTACGGCCTGAATGGCTTACTCATATACTGAG
Pseudomonas_syringae_oryzae_1_6           TTAAGAAGGACGACAAGGCTACGGCCTGAATGGCTTACTCATATACTGAG
Pseudomonas_syringae_avellanae_ISPaVe037  GGCCGCCGGCAAGTCTTAAGAAGGACGACAAGGCTACGGCCTGAATGGCT
Pseudomonas_syringae_BRIP39023            GGCCGCCGGCAAGTCTTAAGAAGGACGACAAGGCTACGGCCTGAATGGCT
Pseudomonas_syringae_BRIP34876            TTAAGAAGGACGACAAGGCTACGGCCTGAATGGCTTACTCATATACTGAG
Pseudomonas_syringae_BRIP34881            TTAAGAAGGACGACAAGGCTACGGCCTGAATGGCTTACTCATATACTGAG

Pseudomonas_syringae_UMAF0158             TACTCATATACTGAGAAAAAACGTATCCGCAAGGACTTTAGCAAGTTGCC
Pseudomonas_fluorescens_Pf_5              TTACTCATATACTGAGAAAAAACGTATCCGCAAGGACTTTAGCAAGTTGC
Pseudomonas_syringae_tomato_DC3000        GGCCTGAATGGCTTACTCATATACTGAGAAAAAACGTATCCGCAAGGACT
Pseudomonas_syringae_phaseolicola_1448A   GGCCTGAATGGCTTACTCATATACTGAGAAAAAACGTATCCGCAAGGACT
Pseudomonas_syringae_B728a                AAAAAACGTATCCGCAAGGACTTTAGCAAGTTGCCGGACGTAATGGATGT
Pseudomonas_savastanoi_NCPPB_3335         AAAAAACGTATCCGCAAGGACTTTAGCAAGTTGCCGGACGTAATGGATGT
Pseudomonas_syringae_tomato_T1            GGCCTGAATGGCTTACTCATATACTGAGAAAAAACGTATCCGCAAGGACT
Pseudomonas_syringae_tomato_K40           GGCCTGAATGGCTTACTCATATACTGAGAAAAAACGTATCCGCAAGGACT
Pseudomonas_syringae_tomato_Max13         GGCCTGAATGGCTTACTCATATACTGAGAAAAAACGTATCCGCAAGGACT
Pseudomonas_syringae_tomato_NCPPB_1108    GGCCTGAATGGCTTACTCATATACTGAGAAAAAACGTATCCGCAAGGACT
Pseudomonas_syringae_642                  AAAAAACGTATCCGCAAGGACTTTAGCAAGTTGCCGGACGTAATGGATGT
Pseudomonas_syringae_aesculi_0893_23      GGCCTGAATGGCTTACTCATATACTGAGAAAAAACGTATCCGCAAGGACT
Pseudomonas_syringae_morsprunorum_M302280 GGCCTGAATGGCTTACTCATATACTGAGAAAAAACGTATCCGCAAGGACT
Pseudomonas_syringae_mori_301020          GGCCTGAATGGCTTACTCATATACTGAGAAAAAACGTATCCGCAAGGACT
Pseudomonas_syringae_japonica_M301072     AAAAAACGTATCCGCAAGGACTTTAGCAAGTTGCCGGACGTAATGGATGT
Pseudomonas_syringae_Cit_7                TACTCATATACTGAGAAAAAACGTATCCGCAAGGACTTTAGCAAGTTGCC
Pseudomonas_syringae_maculicola_ES4326    GGCCTGAATGGCTTACTCATATACTGAGAAAAAACGTATCCGCAAGGACT
Pseudomonas_syringae_lachrymans_M302278   GGCCTGAATGGCTTACTCATATACTGAGAAAAAACGTATCCGCAAGGACT
Pseudomonas_syringae_tabaci_ATCC_11528    GGCCTGAATGGCTTACTCATATACTGAGAAAAAACGTATCCGCAAGGACT
Pseudomonas_syringae_glycinea_B076        GGCCTGAATGGCTTACTCATATACTGAGAAAAAACGTATCCGCAAGGACT
Pseudomonas_syringae_glycinea_race_4      GGCCTGAATGGCTTACTCATATACTGAGAAAAAACGTATCCGCAAGGACT
Pseudomonas_syringae_B64                  AAAAAACGTATCCGCAAGGACTTTAGCAAGTTGCCGGACGTAATGGATGT
Pseudomonas_syringae_oryzae_1_6           AAAAAACGTATCCGCAAGGACTTTAGCAAGTTGCCGGACGTAATGGATGT
Pseudomonas_syringae_avellanae_ISPaVe037  TACTCATATACTGAGAAAAAACGTATCCGCAAGGACTTTAGCAAGTTGCC
Pseudomonas_syringae_BRIP39023            TACTCATATACTGAGAAAAAACGTATCCGCAAGGACTTTAGCAAGTTGCC
Pseudomonas_syringae_BRIP34876            AAAAAACGTATCCGCAAGGACTTTAGCAAGTTGCCGGACGTAATGGATGT
Pseudomonas_syringae_BRIP34881            AAAAAACGTATCCGCAAGGACTTTAGCAAGTTGCCGGACGTAATGGATGT

Pseudomonas_syringae_UMAF0158             GGACGTAATGGATGTGCCGTATCTCTTGGCCATCCAGCTGGATTCGTATC
Pseudomonas_fluorescens_Pf_5              CGGACGTCATGGATGTGCCGTACCTCCTGGCCATCCAGCTGGATTCGTAT
Pseudomonas_syringae_tomato_DC3000        TTAGCAAGTTGCCGGACGTAATGGATGTGCCGTATCTCTTGGCCATCCAG
Pseudomonas_syringae_phaseolicola_1448A   TTAGCAAGTTGCCGGACGTAATGGATGTGCCGTATCTCTTGGCCATCCAG
Pseudomonas_syringae_B728a                GCCGTATCTCTTGGCCATCCAGCTGGATTCGTATCGCGAATTCCTGCAGG
Pseudomonas_savastanoi_NCPPB_3335         GCCGTATCTCTTGGCCATCCAGCTGGATTCGTATCGCGAATTCCTGCAGG
Pseudomonas_syringae_tomato_T1            TTAGCAAGTTGCCGGACGTAATGGATGTGCCGTATCTCTTGGCCATCCAG
Pseudomonas_syringae_tomato_K40           TTAGCAAGTTGCCGGACGTAATGGATGTGCCGTATCTCTTGGCCATCCAG
Pseudomonas_syringae_tomato_Max13         TTAGCAAGTTGCCGGACGTAATGGATGTGCCGTATCTCTTGGCCATCCAG
Pseudomonas_syringae_tomato_NCPPB_1108    TTAGCAAGTTGCCGGACGTAATGGATGTGCCGTATCTCTTGGCCATCCAG
Pseudomonas_syringae_642                  GCCGTATCTCTTGGCCATCCAGCTGGATTCGTATCGCGAATTCCTGCAGG
Pseudomonas_syringae_aesculi_0893_23      TTAGCAAGTTGCCGGACGTAATGGATGTGCCGTATCTCTTGGCCATCCAG
Pseudomonas_syringae_morsprunorum_M302280 TTAGCAAGTTGCCGGACGTAATGGATGTGCCGTATCTCTTGGCCATCCAG
Pseudomonas_syringae_mori_301020          TTAGCAAGTTGCCGGACGTAATGGATGTGCCGTATCTCTTGGCCATCCAG
Pseudomonas_syringae_japonica_M301072     GCCGTATCTCTTGGCCATCCAGCTGGATTCGTATCGCGAATTCCTGCAGG
Pseudomonas_syringae_Cit_7                GGACGTAATGGATGTGCCGTATCTCTTGGCCATCCAGCTGGATTCGTATC
Pseudomonas_syringae_maculicola_ES4326    TTAGCAAGTTGCCGGACGTAATGGATGTGCCGTATCTCTTGGCCATTCAG
Pseudomonas_syringae_lachrymans_M302278   TTAGCAAGTTGCCGGACGTAATGGATGTGCCGTATCTCTTGGCCATCCAG
Pseudomonas_syringae_tabaci_ATCC_11528    TTAGCAAGTTGCCGGACGTAATGGATGTGCCGTATCTCTTGGCCATCCAG
Pseudomonas_syringae_glycinea_B076        TTAGCAAGTTGCCGGACGTAATGGATGTGCCGTATCTCTTGGCCATCCAG
Pseudomonas_syringae_glycinea_race_4      TTAGCAAGTTGCCGGACGTAATGGATGTGCCGTATCTCTTGGCCATCCAG
Pseudomonas_syringae_B64                  GCCGTATCTCTTGGCCATCCAGCTGGATTCGTATCGCGAATTCCTGCAGG
Pseudomonas_syringae_oryzae_1_6           GCCGTATCTCTTGGCCATCCAGCTGGATTCGTATCGCGAATTCCTGCAGG
Pseudomonas_syringae_avellanae_ISPaVe037  GGACGTAATGGATGTGCCGTATCTTTTGGCCATCCAGCTGGATTCGTATC
Pseudomonas_syringae_BRIP39023            GGACGTAATGGATGTGCCGTATCTCTTGGCCATCCAGCTGGATTCGTATC
Pseudomonas_syringae_BRIP34876            GCCGTATCTCTTGGCCATCCAGCTGGATTCGTATCGCGAATTCCTGCAGG
Pseudomonas_syringae_BRIP34881            GCCGTATCTCTTGGCCATCCAGCTGGATTCGTATCGCGAATTCCTGCAGG

Pseudomonas_syringae_UMAF0158             GCGAATTCCTGCAGGCGGGAGCGACCAAAGATCAGTTCCGCGACGTCGGT
Pseudomonas_fluorescens_Pf_5              CGTGAATTCTTGCAAGCGGGAGCGACTAAAGATCAGTTCCGCGACGTGGG
Pseudomonas_syringae_tomato_DC3000        CTGGATTCGTATCGCGAATTCCTGCAGGCGGGAGCGACCAAAGATCAGTT
Pseudomonas_syringae_phaseolicola_1448A   CTGGATTCGTATCGCGAATTCCTGCAGGCGGGAGCGACCAAAGATCAGTT
Pseudomonas_syringae_B728a                CGGGAGCGACCAAAGATCAGTTCCGCGACGTCGGTCTGCATGCAGCCTTC
Pseudomonas_savastanoi_NCPPB_3335         CGGGAGCGACCAAAGATCAGTTCCGCGACGTCGGTCTGCATGCAGCCTTC
Pseudomonas_syringae_tomato_T1            CTGGATTCGTATCGCGAATTCCTGCAGGCGGGAGCGACCAAAGATCAGTT
Pseudomonas_syringae_tomato_K40           CTGGATTCGTATCGCGAATTCCTGCAGGCGGGAGCGACCAAAGATCAGTT
Pseudomonas_syringae_tomato_Max13         CTGGATTCGTATCGCGAATTCCTGCAGGCGGGAGCGACCAAAGATCAGTT
Pseudomonas_syringae_tomato_NCPPB_1108    CTGGATTCGTATCGCGAATTCCTGCAGGCGGGAGCGACCAAAGATCAGTT
Pseudomonas_syringae_642                  CGGGAGCGACCAAAGATCAGTTCCGCGACGTCGGTCTGCATGCAGCCTTC
Pseudomonas_syringae_aesculi_0893_23      CTGGATTCGTATCGCGAATTCCTGCAGGCGGGAGCGACCAAAGATCAGTT
Pseudomonas_syringae_morsprunorum_M302280 CTGGATTCGTATCGCGAATTCCTGCAGGCGGGAGCGACCAAAGATCAGTT
Pseudomonas_syringae_mori_301020          CTGGATTCGTATCGCGAATTCCTGCAGGCGGGAGCGACCAAAGATCAGTT
Pseudomonas_syringae_japonica_M301072     CGGGGGCGACCAAAGATCAGTTCCGCGACGTCGGTCTGCATGCAGCCTTC
Pseudomonas_syringae_Cit_7                GCGAATTCCTGCAGGCGGGAGCGACCAAAGATCAGTTCCGCGACGTCGGT
Pseudomonas_syringae_maculicola_ES4326    CTGGATTCGTATCGCGAATTCCTGCAGGCGGGAGCGACCAAAGATCAGTT
Pseudomonas_syringae_lachrymans_M302278   CTGGATTCGTATCGCGAATTCCTGCAGGCGGGAGCGACCAAAGATCAGTT
Pseudomonas_syringae_tabaci_ATCC_11528    CTGGATTCGTATCGCGAATTCCTGCAGGCGGGAGCGACCAAAGATCAGTT
Pseudomonas_syringae_glycinea_B076        CTGGATTCGTATCGCGAATTCCTGCAGGCGGGAGCGACCAAAGATCAGTT
Pseudomonas_syringae_glycinea_race_4      CTGGATTCGTATCGCGAATTCCTGCAGGCGGGAGCGACCAAAGATCAGTT
Pseudomonas_syringae_B64                  CGGGAGCGACCAAAGATCAGTTCCGCGACGTCGGTCTGCATGCAGCCTTC
Pseudomonas_syringae_oryzae_1_6           CGGGAGCGACCAAAGATCAGTTCCGCGACGTCGGTCTGCATGCAGCCTTC
Pseudomonas_syringae_avellanae_ISPaVe037  GCGAATTCCTGCAGGCGGGAGCGACCAAAGATCAGTTCCGCGACGTCGGT
Pseudomonas_syringae_BRIP39023            GCGAATTCCTGCAGGCGGGAGCGACCAAAGATCAGTTCCGCGACGTCGGT
Pseudomonas_syringae_BRIP34876            CGGGAGCGACCAAAGATCAGTTCCGCGACGTCGGTCTGCATGCAGCCTTC
Pseudomonas_syringae_BRIP34881            CGGGAGCGACCAAAGATCAGTTCCGCGACGTCGGTCTGCATGCAGCCTTC

Pseudomonas_syringae_UMAF0158             CTGCATGCAGCCTTCAAATCCGTTTTCCCGATCATCAGCTACTCCGGCAA
Pseudomonas_fluorescens_Pf_5              CCTGCATGCGGCCTTCAAATCCGTTTTCCCGATCATCAGCTACTCCGGCA
Pseudomonas_syringae_tomato_DC3000        CCGCGACGTCGGTCTGCATGCAGCCTTCAAATCCGTTTTCCCGATCATCA
Pseudomonas_syringae_phaseolicola_1448A   CCGCGACGTCGGTCTGCATGCAGCCTTCAAATCCGTTTTCCCGATCATCA
Pseudomonas_syringae_B728a                AAATCCGTTTTCCCGATCATCAGCTACTCCGGCAATGCTGCGCTGGAGTA
Pseudomonas_savastanoi_NCPPB_3335         AAATCCGTTTTCCCGATCATCAGCTACTCCGGCAATGCTGCGCTGGAGTA
Pseudomonas_syringae_tomato_T1            CCGCGACGTCGGTCTGCATGCAGCCTTCAAATCCGTTTTCCCGATCATCA
Pseudomonas_syringae_tomato_K40           CCGCGACGTCGGTCTGCATGCAGCCTTCAAATCCGTTTTCCCGATCATCA
Pseudomonas_syringae_tomato_Max13         CCGCGACGTCGGTCTGCATGCAGCCTTCAAATCCGTTTTCCCGATCATCA
Pseudomonas_syringae_tomato_NCPPB_1108    CCGCGACGTCGGTCTGCATGCAGCCTTCAAATCCGTTTTCCCGATCATCA
Pseudomonas_syringae_642                  AAATCCGTTTTCCCGATCATCAGCTACTCCGGCAATGCTGCGCTGGAGTA
Pseudomonas_syringae_aesculi_0893_23      CCGCGACGTCGGTCTGCATGCAGCCTTCAAATCCGTTTTCCCGATCATCA
Pseudomonas_syringae_morsprunorum_M302280 CCGCGACGTCGGTCTGCATGCAGCCTTCAAATCCGTTTTCCCGATCATCA
Pseudomonas_syringae_mori_301020          CCGCGACGTCGGTCTGCATGCAGCCTTCAAATCCGTTTTCCCGATCATCA
Pseudomonas_syringae_japonica_M301072     AAATCCGTTTTCCCGATCATCAGCTACTCCGGCAATGCTGCGCTGGAGTA
Pseudomonas_syringae_Cit_7                CTGCATGCAGCCTTCAAATCCGTTTTCCCGATCATCAGCTACTCCGGCAA
Pseudomonas_syringae_maculicola_ES4326    CCGCGACGTCGGTCTGCATGCAGCCTTCAAATCCGTTTTCCCGATCATCA
Pseudomonas_syringae_lachrymans_M302278   CCGCGACGTCGGTCTGCATGCAGCCTTCAAATCCGTTTTCCCGATCATCA
Pseudomonas_syringae_tabaci_ATCC_11528    CCGCGACGTCGGTCTGCATGCAGCCTTCAAATCCGTTTTCCCGATCATCA
Pseudomonas_syringae_glycinea_B076        CCGCGACGTCGGTCTGCATGCAGCCTTCAAATCCGTTTTCCCGATCATCA
Pseudomonas_syringae_glycinea_race_4      CCGCGACGTCGGTCTGCATGCAGCCTTCAAATCCGTTTTCCCGATCATCA
Pseudomonas_syringae_B64                  AAATCCGTTTTCCCGATCATCAGCTACTCCGGCAATGCTGCGCTGGAGTA
Pseudomonas_syringae_oryzae_1_6           AAATCCGTTTTCCCGATCATCAGCTACTCCGGCAATGCTGCGCTGGAGTA
Pseudomonas_syringae_avellanae_ISPaVe037  CTGCATGCAGCCTTCAAATCCGTTTTCCCGATCATCAGCTACTCCGGCAA
Pseudomonas_syringae_BRIP39023            CTGCATGCAGCCTTCAAATCCGTTTTCCCGATCATCAGCTACTCCGGCAA
Pseudomonas_syringae_BRIP34876            AAATCCGTTTTCCCGATCATCAGCTACTCCGGCAATGCTGCGCTGGAGTA
Pseudomonas_syringae_BRIP34881            AAATCCGTTTTCCCGATCATCAGCTACTCCGGCAATGCTGCGCTGGAGTA

Pseudomonas_syringae_UMAF0158             TGCTGCGCTGGAGTATGTAGGTTATCGCTTGGGCGAACCGGCATTTGATG
Pseudomonas_fluorescens_Pf_5              ATGCTGCGTTGGAGTATGTCGGTTATCGCCTGGGCGAACCGGCGTTTGAT
Pseudomonas_syringae_tomato_DC3000        GCTACTCCGGCAATGCTGCGCTGGAGTATGTAGGTTATCGCTTGGGCGAA
Pseudomonas_syringae_phaseolicola_1448A   GCTACTCCGGCAATGCTGCGCTGGAGTATGTAGGTTATCGCTTGGGCGAA
Pseudomonas_syringae_B728a                TGTAGGTTATCGCTTGGGCGAACCGGCATTTGATGTCAAGGAATGCGTGC
Pseudomonas_savastanoi_NCPPB_3335         TGTAGGTTATCGCTTGGGCGAACCGGCATTTGATGTCAAGGAATGCGTGC
Pseudomonas_syringae_tomato_T1            GCTACTCCGGCAATGCTGCGCTGGAGTATGTAGGTTATCGCTTGGGCGAA
Pseudomonas_syringae_tomato_K40           GCTACTCCGGCAATGCTGCGCTGGAGTATGTAGGTTATCGCTTGGGCGAA
Pseudomonas_syringae_tomato_Max13         GCTACTCCGGCAATGCTGCGCTGGAGTATGTAGGTTATCGCTTGGGCGAA
Pseudomonas_syringae_tomato_NCPPB_1108    GCTACTCCGGCAATGCTGCGCTGGAGTATGTAGGTTATCGCTTGGGCGAA
Pseudomonas_syringae_642                  TGTAGGTTATCGCTTGGGCGAACCGGCATTTGATGTCAAGGAATGCGTGC
Pseudomonas_syringae_aesculi_0893_23      GCTACTCCGGCAATGCTGCGCTGGAGTATGTAGGTTATCGCTTGGGCGAA
Pseudomonas_syringae_morsprunorum_M302280 GCTACTCCGGCAATGCTGCGCTGGAGTATGTAGGTTATCGCTTGGGCGAA
Pseudomonas_syringae_mori_301020          GCTACTCCGGCAATGCTGCGCTGGAGTATGTAGGTTATCGCTTGGGCGAA
Pseudomonas_syringae_japonica_M301072     TGTAGGTTATCGCTTGGGCGAACCGGCATTTGATGTCAAGGAATGCGTGC
Pseudomonas_syringae_Cit_7                TGCTGCGCTGGAGTATGTAGGTTATCGCTTGGGCGAACCGGCATTTGATG
Pseudomonas_syringae_maculicola_ES4326    GCTACTCCGGCAATGCTGCGCTGGAGTATGTAGGTTATCGCTTGGGCGAA
Pseudomonas_syringae_lachrymans_M302278   GCTACTCCGGCAATGCTGCGCTGGAGTATGTAGGTTATCGCTTGGGCGAA
Pseudomonas_syringae_tabaci_ATCC_11528    GCTACTCCGGCAATGCTGCGCTGGAGTATGTAGGTTATCGCTTGGGCGAA
Pseudomonas_syringae_glycinea_B076        GCTACTCCGGCAATGCTGCGCTGGAGTATGTAGGTTATCGCTTGGGCGAA
Pseudomonas_syringae_glycinea_race_4      GCTACTCCGGCAATGCTGCGCTGGAGTATGTAGGTTATCGCTTGGGCGAA
Pseudomonas_syringae_B64                  TGTAGGTTATCGCTTGGGCGAACCGGCATTTGATGTCAAGGAATGCGTGC
Pseudomonas_syringae_oryzae_1_6           TGTAGGTTATCGCTTGGGCGAACCGGCATTTGATGTCAAGGAATGCGTGC
Pseudomonas_syringae_avellanae_ISPaVe037  TGCTGCGCTGGAGTATGTAGGTTATCGCTTGGGCGAACCGGCATTTGATG
Pseudomonas_syringae_BRIP39023            TGCTGCGCTGGAGTATGTAGGTTATCGCTTGGGCGAACCGGCATTTGATG
Pseudomonas_syringae_BRIP34876            TGTAGGTTATCGCTTGGGCGAACCGGCATTTGATGTCAAGGAATGCGTGC
Pseudomonas_syringae_BRIP34881            TGTAGGTTATCGCTTGGGCGAACCGGCATTTGATGTCAAGGAATGCGTGC

Pseudomonas_syringae_UMAF0158             TCAAGGAATGCGTGCTGCGCGGTGTGACTTACGCAGTACCTCTGCGAGTC
Pseudomonas_fluorescens_Pf_5              GTTAAAGAATGCGTGTTGCGTGGTGTAACTTACGCCGTACCTTTGCGGGT
Pseudomonas_syringae_tomato_DC3000        CCGGCATTTGATGTCAAGGAATGCGTGCTGCGCGGTGTGACTTACGCAGT
Pseudomonas_syringae_phaseolicola_1448A   CCGGCATTTGATGTCAAGGAATGCGTGCTGCGCGGTGTGACTTACGCAGT
Pseudomonas_syringae_B728a                TGCGCGGTGTGACTTACGCAGTACCTCTGCGAGTCAAGGTCCGTCTGATC
Pseudomonas_savastanoi_NCPPB_3335         TGCGCGGTGTGACTTACGCAGTACCTTTGCGGGTCAAGGTCCGTCTGATC
Pseudomonas_syringae_tomato_T1            CCGGCATTTGATGTCAAGGAATGCGTGCTGCGCGGTGTGACTTACGCAGT
Pseudomonas_syringae_tomato_K40           CCGGCATTTGATGTCAAGGAATGCGTGCTGCGCGGTGTGACTTACGCAGT
Pseudomonas_syringae_tomato_Max13         CCGGCATTTGATGTCAAGGAATGCGTGCTGCGCGGTGTGACTTACGCAGT
Pseudomonas_syringae_tomato_NCPPB_1108    CCGGCATTTGATGTCAAGGAATGCGTGCTGCGCGGTGTGACTTACGCAGT
Pseudomonas_syringae_642                  TGCGCGGTGTGACTTACGCAGTACCTCTGCGAGTCAAGGTCCGTCTGATC
Pseudomonas_syringae_aesculi_0893_23      CCGGCATTTGATGTCAAGGAATGCGTGCTGCGCGGTGTGACTTACGCAGT
Pseudomonas_syringae_morsprunorum_M302280 CCGGCATTTGATGTCAAGGAATGCGTGCTGCGCGGTGTGACTTACGCAGT
Pseudomonas_syringae_mori_301020          CCGGCATTTGATGTCAAGGAATGCGTGCTGCGCGGTGTGACTTACGCAGT
Pseudomonas_syringae_japonica_M301072     TGCGCGGTGTGACTTACGCAGTACCTCTGCGAGTCAAGGTCCGTCTGATC
Pseudomonas_syringae_Cit_7                TCAAGGAATGCGTGCTGCGCGGTGTGACTTACGCAGTACCTCTGCGAGTC
Pseudomonas_syringae_maculicola_ES4326    CCGGCATTTGATGTCAAGGAATGCGTGCTGCGCGGTGTGACTTACGCAGT
Pseudomonas_syringae_lachrymans_M302278   CCGGCATTTGATGTCAAGGAATGCGTGCTGCGCGGTGTGACTTACGCAGT
Pseudomonas_syringae_tabaci_ATCC_11528    CCGGCATTTGATGTCAAGGAATGCGTGCTGCGCGGTGTGACTTACGCAGT
Pseudomonas_syringae_glycinea_B076        CCGGCATTTGATGTCAAGGAATGCGTGCTGCGCGGTGTGACTTACGCAGT
Pseudomonas_syringae_glycinea_race_4      CCGGCATTTGATGTCAAGGAATGCGTGCTGCGCGGTGTGACTTACGCAGT
Pseudomonas_syringae_B64                  TGCGCGGTGTGACTTACGCAGTACCTCTGCGAGTCAAGGTCCGTCTGATC
Pseudomonas_syringae_oryzae_1_6           TGCGCGGTGTGACTTACGCTGTACCTCTGCGAGTCAAGGTCCGTCTGATC
Pseudomonas_syringae_avellanae_ISPaVe037  TCAAGGAATGCGTGCTGCGCGGTGTGACTTACGCAGTACCTCTGCGAGTC
Pseudomonas_syringae_BRIP39023            TCAAGGAATGCGTGCTGCGCGGTGTGACTTACGCAGTACCTCTGCGAGTC
Pseudomonas_syringae_BRIP34876            TGCGCGGTGTGACTTACGCAGTACCTCTGCGAGTCAAGGTCCGTCTGATC
Pseudomonas_syringae_BRIP34881            TGCGCGGTGTGACTTACGCAGTACCTCTGCGAGTCAAGGTCCGTCTGATC

Pseudomonas_syringae_UMAF0158             AAGGTCCGTCTGATCATTTTCGACAAAGAATCGTCGAACAAAGCGATCAA
Pseudomonas_fluorescens_Pf_5              AAAAGTCCGTCTGATCATTTTCGACAAAGAATCGTCGAACAAAGCGATCA
Pseudomonas_syringae_tomato_DC3000        ACCTCTGCGAGTCAAGGTCCGTCTGATCATTTTCGACAAAGAATCGTCGA
Pseudomonas_syringae_phaseolicola_1448A   ACCTCTGCGGGTCAAGGTCCGTCTGATCATTTTCGACAAAGAATCGTCGA
Pseudomonas_syringae_B728a                ATTTTCGACAAAGAATCGTCGAACAAAGCGATCAAGGACATCAAAGAGCA
Pseudomonas_savastanoi_NCPPB_3335         ATTTTCGACAAAGAATCGTCGAACAAAGCGATCAAGGACATCAAAGAGCA
Pseudomonas_syringae_tomato_T1            ACCTCTGCGAGTCAAGGTCCGTCTGATCATTTTCGACAAAGAATCGTCGA
Pseudomonas_syringae_tomato_K40           ACCTCTGCGAGTCAAGGTCCGTCTGATCATTTTCGACAAAGAATCGTCGA
Pseudomonas_syringae_tomato_Max13         ACCTCTGCGAGTCAAGGTCCGTCTGATCATTTTCGACAAAGAATCGTCGA
Pseudomonas_syringae_tomato_NCPPB_1108    ACCTCTGCGAGTCAAGGTCCGTCTGATCATTTTCGACAAAGAATCGTCGA
Pseudomonas_syringae_642                  ATTTTCGACAAAGAATCGTCGAACAAAGCGATCAAGGACATCAAAGAGCA
Pseudomonas_syringae_aesculi_0893_23      ACCTCTGCGGGTCAAGGTCCGTCTGATCATTTTCGACAAAGAATCGTCGA
Pseudomonas_syringae_morsprunorum_M302280 ACCTCTGCGAGTCAAGGTCCGTCTGATCATTTTCGACAAAGAATCGTCGA
Pseudomonas_syringae_mori_301020          ACCTCTGCGGGTCAAGGTCCGTCTGATCATTTTCGACAAAGAATCGTCGA
Pseudomonas_syringae_japonica_M301072     ATTTTCGACAAAGAATCGTCGAACAAAGCGATCAAGGACATCAAAGAGCA
Pseudomonas_syringae_Cit_7                AAGGTCCGTCTGATCATTTTCGACAAAGAATCGTCGAACAAAGCGATCAA
Pseudomonas_syringae_maculicola_ES4326    ACCTCTGCGGGTCAAGGTCCGTCTGATCATTTTCGACAAAGAATCGTCGA
Pseudomonas_syringae_lachrymans_M302278   ACCTCTGCGAGTCAAGGTCCGTCTGATCATTTTCGACAAAGAATCGTCGA
Pseudomonas_syringae_tabaci_ATCC_11528    ACCTCTGCGGGTCAAGGTCCGTCTGATCATTTTCGACAAAGAATCGTCGA
Pseudomonas_syringae_glycinea_B076        ACCTCTGCGGGTCAAGGTCCGTCTGATCATTTTCGACAAAGAATCGTCGA
Pseudomonas_syringae_glycinea_race_4      ACCTCTGCGGGTCAAGGTCCGTCTGATCATTTTCGACAAAGAATCGTCGA
Pseudomonas_syringae_B64                  ATTTTCGACAAAGAATCGTCGAACAAAGCGATCAAGGACATCAAAGAGCA
Pseudomonas_syringae_oryzae_1_6           ATTTTCGACAAAGAATCGTCGAACAAAGCGATCAAGGACATCAAAGAGCA
Pseudomonas_syringae_avellanae_ISPaVe037  AAGGTCCGTCTGATCATTTTCGACAAAGAATCGTCGAACAAAGCGATCAA
Pseudomonas_syringae_BRIP39023            AAGGTCCGTCTGATCATTTTCGACAAAGAATCGTCGAACAAAGCGATCAA
Pseudomonas_syringae_BRIP34876            ATTTTCGACAAAGAATCGTCGAACAAAGCGATCAAGGACATCAAAGAGCA
Pseudomonas_syringae_BRIP34881            ATTTTCGACAAAGAATCGTCGAACAAAGCGATCAAGGACATCAAAGAGCA

Pseudomonas_syringae_UMAF0158             GGACATCAAAGAGCAAGAAGTCTACATGGGTGAAATCCCCCTGATGACTG
Pseudomonas_fluorescens_Pf_5              AGGACATCAAAGAGCAAGAAGTCTACATGGGTGAAATTCCCCTGATGACT
Pseudomonas_syringae_tomato_DC3000        ACAAAGCGATCAAGGACATCAAAGAGCAAGAAGTCTACATGGGTGAAATC
Pseudomonas_syringae_phaseolicola_1448A   ACAAAGCGATCAAGGACATCAAAGAGCAAGAAGTCTACATGGGTGAAATC
Pseudomonas_syringae_B728a                AGAAGTCTACATGGGTGAAATACCCCTGATGACTGAGAACGGTACCTTTG
Pseudomonas_savastanoi_NCPPB_3335         AGAAGTCTACATGGGTGAAATCCCCCTGATGACTGAAAACGGTACCTTTG
Pseudomonas_syringae_tomato_T1            ACAAAGCGATCAAGGACATCAAAGAGCAAGAAGTCTACATGGGTGAAATC
Pseudomonas_syringae_tomato_K40           ACAAAGCGATCAAGGACATCAAAGAGCAAGAAGTCTACATGGGTGAAATC
Pseudomonas_syringae_tomato_Max13         ACAAAGCGATCAAGGACATCAAAGAGCAAGAAGTCTACATGGGTGAAATC
Pseudomonas_syringae_tomato_NCPPB_1108    ACAAAGCGATCAAGGACATCAAAGAGCAAGAAGTCTACATGGGTGAAATC
Pseudomonas_syringae_642                  AGAAGTCTACATGGGTGAAATCCCCCTGATGACTGAGAACGGTACCTTTG
Pseudomonas_syringae_aesculi_0893_23      ACAAAGCGATCAAGGACATCAAAGAGCAAGAAGTCTACATGGGTGAAATC
Pseudomonas_syringae_morsprunorum_M302280 ACAAAGCGATCAAGGACATCAAAGAGCAAGAAGTCTACATGGGTGAAATC
Pseudomonas_syringae_mori_301020          ACAAAGCGATCAAGGACATCAAAGAGCAAGAAGTCTACATGGGTGAAATC
Pseudomonas_syringae_japonica_M301072     AGAAGTCTACATGGGTGAAATCCCCCTGATGACTGAGAACGGTACCTTTG
Pseudomonas_syringae_Cit_7                GGACATCAAAGAGCAAGAAGTCTACATGGGTGAAATCCCCCTGATGACTG
Pseudomonas_syringae_maculicola_ES4326    ACAAAGCGATCAAGGACATCAAAGAGCAAGAAGTCTACATGGGTGAAATC
Pseudomonas_syringae_lachrymans_M302278   ACAAAGCGATCAAGGACATCAAAGAGCAAGAAGTCTACATGGGTGAAATC
Pseudomonas_syringae_tabaci_ATCC_11528    ACAAAGCGATCAAGGACATCAAAGAGCAAGAAGTCTACATGGGTGAAATC
Pseudomonas_syringae_glycinea_B076        ACAAAGCGATCAAGGACATCAAAGAGCAAGAAGTCTACATGGGTGAAATC
Pseudomonas_syringae_glycinea_race_4      ACAAAGCGATCAAGGACATCAAAGAGCAAGAAGTCTACATGGGTGAAATC
Pseudomonas_syringae_B64                  AGAAGTCTACATGGGTGAAATCCCCCTGATGACTGAGAACGGTACCTTTG
Pseudomonas_syringae_oryzae_1_6           AGAAGTCTACATGGGTGAAATTCCCCTGATGACTGAAAACGGTACCTTTG
Pseudomonas_syringae_avellanae_ISPaVe037  GGATATCAAAGAGCAAGAAGTCTACATGGGTGAAATCCCCCTGATGACTG
Pseudomonas_syringae_BRIP39023            GGACATCAAAGAGCAAGAAGTCTACATGGGTGAAATCCCCCTGATGACTG
Pseudomonas_syringae_BRIP34876            AGAAGTCTACATGGGTGAAATCCCCCTGATGACTGAGAACGGTACCTTTG
Pseudomonas_syringae_BRIP34881            AGAAGTCTACATGGGTGAAATCCCCCTGATGACTGAGAACGGTACCTTTG

Pseudomonas_syringae_UMAF0158             AGAACGGTACCTTTGTAATCAATGGCACCGAGCGCGTTATCGTGTCTCAG
Pseudomonas_fluorescens_Pf_5              GAGAACGGTACCTTCGTAATCAACGGTACCGAGCGTGTAATCGTTTCCCA
Pseudomonas_syringae_tomato_DC3000        CCCCTGATGACTGAAAACGGTACCTTTGTAATCAACGGCACCGAGCGCGT
Pseudomonas_syringae_phaseolicola_1448A   CCCCTGATGACTGAAAACGGTACCTTTGTAATCAATGGCACCGAGCGCGT
Pseudomonas_syringae_B728a                TAATCAACGGCACCGAGCGCGTTATCGTGTCTCAGCTGCACCGTTCGCCT
Pseudomonas_savastanoi_NCPPB_3335         TAATCAATGGCACCGAGCGCGTTATCGTGTCTCAGCTTCACCGCTCGCCT
Pseudomonas_syringae_tomato_T1            CCCCTGATGACTGAAAACGGTACCTTTGTAATCAACGGCACCGAGCGCGT
Pseudomonas_syringae_tomato_K40           CCCCTGATGACTGAAAACGGTACCTTTGTAATCAACGGCACCGAGCGCGT
Pseudomonas_syringae_tomato_Max13         CCCCTGATGACTGAAAACGGTACCTTTGTAATCAACGGCACCGAGCGCGT
Pseudomonas_syringae_tomato_NCPPB_1108    CCCCTGATGACTGAAAACGGTACCTTTGTAATCAACGGCACCGAGCGCGT
Pseudomonas_syringae_642                  TAATCAATGGCACCGAGCGCGTTATCGTGTCTCAGCTTCACCGTTCGCCT
Pseudomonas_syringae_aesculi_0893_23      CCCCTGATGACTGAAAACGGTACCTTTGTAATCAATGGCACCGAGCGCGT
Pseudomonas_syringae_morsprunorum_M302280 CCCCTGATGACTGAAAACGGTACCTTTGTAATCAACGGTACCGAGCGCGT
Pseudomonas_syringae_mori_301020          CCCCTGATGACTGAAAACGGTACCTTTGTAATCAATGGCACCGAGCGCGT
Pseudomonas_syringae_japonica_M301072     TAATCAATGGCACCGAGCGCGTTATCGTGTCTCAGCTTCACCGTTCGCCT
Pseudomonas_syringae_Cit_7                AGAACGGTACCTTTGTAATCAATGGCACCGAGCGCGTTATCGTGTCTCAG
Pseudomonas_syringae_maculicola_ES4326    CCCCTGATGACTGAAAACGGTACCTTTGTAATCAATGGCACCGAGCGCGT
Pseudomonas_syringae_lachrymans_M302278   CCCCTGATGACTGAAAACGGTACCTTTGTAATCAACGGCACCGAGCGCGT
Pseudomonas_syringae_tabaci_ATCC_11528    CCCCTGATGACTGAAAACGGTACCTTCGTAATCAATGGCACCGAGCGCGT
Pseudomonas_syringae_glycinea_B076        CCCCTGATGACTGAAAACGGTACCTTTGTAATCAATGGCACCGAGCGCGT
Pseudomonas_syringae_glycinea_race_4      CCCCTGATGACTGAAAACGGTAGCTTTGTAATCAATGGCACCGAGCGCGT
Pseudomonas_syringae_B64                  TAATCAATGGCACCGAGCGCGTTATCGTGTCTCAGCTTCACCGTTCGCCT
Pseudomonas_syringae_oryzae_1_6           TAATCAACGGCACCGAGCGCGTTATCGTGTCTCAGCTTCACCGTTCGCCT
Pseudomonas_syringae_avellanae_ISPaVe037  AGAACGGTACCTTTGTAATCAATGGCACCGAGCGCGTTATCGTGTCTCAG
Pseudomonas_syringae_BRIP39023            AGAACGGTACCTTTGTAATCAATGGCACCGAGCGCGTTATCGTGTCTCAG
Pseudomonas_syringae_BRIP34876            TAATCAATGGCACCGAGCGCGTTATCGTGTCTCAGCTTCACCGTTCGCCT
Pseudomonas_syringae_BRIP34881            TAATCAATGGCACCGAGCGCGTTATCGTGTCTCAGCTTCACCGTTCGCCT

Pseudomonas_syringae_UMAF0158             CTTCACCGTTCGCCTGGCGTATTCTTCGACCACGACCGTGGCAAGACGCA
Pseudomonas_fluorescens_Pf_5              GCTGCACCGTTCCCCTGGCGTATTCTTCGACCACGACCGTGGCAAGACGC
Pseudomonas_syringae_tomato_DC3000        TATCGTGTCTCAGCTTCACCGCTCGCCAGGCGTATTCTTCGACCACGACC
Pseudomonas_syringae_phaseolicola_1448A   TATCGTGTCTCAGCTTCACCGCTCGCCTGGCGTATTCTTCGACCACGACC
Pseudomonas_syringae_B728a                GGCGTATTCTTCGACCACGACCGTGGCAAGACGCACAGCTCCGGTAAGCT
Pseudomonas_savastanoi_NCPPB_3335         GGCGTATTCTTCGACCACGACCGTGGCAAGACGCACAGCTCCGGTAAGCT
Pseudomonas_syringae_tomato_T1            TATCGTGTCTCAGCTTCACCGCTCGCCAGGCGTATTCTTCGACCACGACC
Pseudomonas_syringae_tomato_K40           TATCGTGTCTCAGCTTCACCGCTCGCCAGGCGTATTCTTCGACCACGACC
Pseudomonas_syringae_tomato_Max13         TATCGTGTCTCAGCTTCACCGCTCGCCAGGCGTATTCTTCGACCACGACC
Pseudomonas_syringae_tomato_NCPPB_1108    TATCGTGTCTCAGCTTCACCGCTCGCCAGGCGTATTCTTCGACCACGACC
Pseudomonas_syringae_642                  GGCGTATTCTTCGACCACGACCGTGGCAAGACGCACAGCTCCGGCAAGCT
Pseudomonas_syringae_aesculi_0893_23      TATCGTGTCTCAGCTTCACCGCTCGCCTGGCGTATTCTTCGACCACGACC
Pseudomonas_syringae_morsprunorum_M302280 TATCGTGTCTCAGCTTCACCGCTCGCCAGGCGTATTCTTCGACCACGACC
Pseudomonas_syringae_mori_301020          TATCGTGTCTCAGCTTCACCGCTCGCCTGGCGTATTCTTCGACCACGACC
Pseudomonas_syringae_japonica_M301072     GGCGTATTCTTCGACCACGACCGTGGCAAGACGCACAGCTCCGGCAAGCT
Pseudomonas_syringae_Cit_7                CTTCACCGTTCGCCTGGCGTATTCTTCGACCACGACCGTGGCAAGACGCA
Pseudomonas_syringae_maculicola_ES4326    TATCGTGTCTCAGCTGCACCGTTCGCCAGGCGTATTCTTCGACCACGACC
Pseudomonas_syringae_lachrymans_M302278   TATCGTGTCTCAGCTTCACCGCTCGCCAGGCGTATTCTTCGACCACGACC
Pseudomonas_syringae_tabaci_ATCC_11528    TATCGTGTCTCAGCTTCACCGCTCGCCTGGCGTATTCTTCGACCACGACC
Pseudomonas_syringae_glycinea_B076        TATCGTGTCTCAGCTTCACCGCTCGCCTGGCGTATTCTTCGACCACGACC
Pseudomonas_syringae_glycinea_race_4      TATCGTGTCTCAGCTTCACCGCTCGCCTGGCGTATTCTTCGACCACGACC
Pseudomonas_syringae_B64                  GGCGTATTCTTCGACCACGACCGTGGCAAGACGCACAGCTCCGGCAAGCT
Pseudomonas_syringae_oryzae_1_6           GGCGTATTCTTCGACCACGACCGTGGCAAGACTCACAGCTCCGGTAAGCT
Pseudomonas_syringae_avellanae_ISPaVe037  CTTCACCGTTCGCCTGGCGTATTCTTCGACCACGACCGTGGCAAGACGCA
Pseudomonas_syringae_BRIP39023            CTTCACCGTTCGCCTGGCGTATTCTTCGACCACGACCGTGGCAAGACGCA
Pseudomonas_syringae_BRIP34876            GGCGTATTCTTCGACCACGACCGTGGCAAGACGCACAGCTCCGGCAAGCT
Pseudomonas_syringae_BRIP34881            GGCGTATTCTTCGACCACGACCGTGGCAAGACGCACAGCTCCGGCAAGCT

Pseudomonas_syringae_UMAF0158             CAGCTCCGGCAAGCTGCTGTACTCCGCTCGTATCATTCCTTACCGCGGTT
Pseudomonas_fluorescens_Pf_5              ACAGCTCCGGTAAGCTGCTGTATTCCGCGCGGATCATTCCTTACCGCGGT
Pseudomonas_syringae_tomato_DC3000        GTGGCAAGACGCACAGCTCCGGTAAGCTGCTTTATTCCGCGCGTATCATT
Pseudomonas_syringae_phaseolicola_1448A   GTGGCAAGACGCACAGCTCCGGTAAGCTGCTTTACTCCGCTCGTATCATT
Pseudomonas_syringae_B728a                GCTGTACTCCGCTCGTATCATTCCTTACCGCGGTTCGTGGCTGGACTTCG
Pseudomonas_savastanoi_NCPPB_3335         GCTTTACTCCGCTCGTATCATTCCTTACCGCGGTTCGTGGCTGGACTTCG
Pseudomonas_syringae_tomato_T1            GTGGCAAGACGCACAGCTCCGGTAAGCTGCTTTATTCCGCGCGTATCATT
Pseudomonas_syringae_tomato_K40           GTGGCAAGACGCACAGCTCCGGTAAGCTGCTTTATTCCGCGCGTATCATT
Pseudomonas_syringae_tomato_Max13         GTGGCAAGACGCACAGCTCCGGTAAGCTGCTTTATTCCGCGCGTATCATT
Pseudomonas_syringae_tomato_NCPPB_1108    GTGGCAAGACGCACAGCTCCGGTAAGCTGCTTTATTCCGCGCGTATCATT
Pseudomonas_syringae_642                  GCTGTACTCCGCTCGTATCATTCCTTACCGCGGTTCGTGGCTGGACTTCG
Pseudomonas_syringae_aesculi_0893_23      GTGGCAAGACGCACAGCTCCGGTAAGCTGCTTTACTCCGCTCGTATCATT
Pseudomonas_syringae_morsprunorum_M302280 GTGGCAAGACGCACAGCTCCGGTAAGCTGCTTTATTCCGCGCGTATCATT
Pseudomonas_syringae_mori_301020          GTGGCAAGACGCACAGCTCCGGTAAGCTGCTTTACTCCGCTCGTATCATT
Pseudomonas_syringae_japonica_M301072     GCTGTACTCCGCTCGTATCATTCCTTACCGCGGTTCGTGGCTGGACTTCG
Pseudomonas_syringae_Cit_7                CAGCTCCGGCAAGCTGCTGTACTCCGCTCGTATCATTCCTTACCGCGGTT
Pseudomonas_syringae_maculicola_ES4326    GTGGCAAGACGCACAGCTCCGGTAAGCTGCTTTACTCCGCTCGTATCATT
Pseudomonas_syringae_lachrymans_M302278   GTGGCAAGACGCACAGCTCCGGTAAGCTGCTTTATTCCGCGCGTATCATT
Pseudomonas_syringae_tabaci_ATCC_11528    GTGGCAAGACGCACAGCTCCGGTAAGCTGCTTTACTCCGCTCGTATCATT
Pseudomonas_syringae_glycinea_B076        GTGGCAAGACGCACAGCTCCGGTAAGCTGCTTTACTCCGCTCGTATCATT
Pseudomonas_syringae_glycinea_race_4      GTGGCAAGACGCACAGCTCCGGTAAGCTGCTTTACTCCGCTCGTATCATT
Pseudomonas_syringae_B64                  GCTGTACTCCGCTCGTATCATTCCTTACCGCGGTTCGTGGCTGGACTTCG
Pseudomonas_syringae_oryzae_1_6           GCTTTACTCCGCGCGTATCATTCCTTACCGCGGTTCGTGGCTGGACTTCG
Pseudomonas_syringae_avellanae_ISPaVe037  CAGCTCCGGCAAGCTGCTGTACTCCGCTCGTATCATTCCTTACCGCGGTT
Pseudomonas_syringae_BRIP39023            CAGCTCCGGCAAGCTGCTGTACTCCGCTCGTATCATTCCTTACCGCGGTT
Pseudomonas_syringae_BRIP34876            GCTGTACTCCGCTCGTATCATTCCTTACCGCGGTTCGTGGCTGGACTTCG
Pseudomonas_syringae_BRIP34881            GCTGTACTCCGCTCGTATCATTCCTTACCGCGGTTCGTGGCTGGACTTCG

Pseudomonas_syringae_UMAF0158             CGTGGCTGGACTTCGAGTTCGATCCGAAAGACTGCGTATTCGTCCGTATC
Pseudomonas_fluorescens_Pf_5              TCGTGGCTGGACTTCGAGTTCGACCCGAAAGACTGCGTGTTCGTCCGTAT
Pseudomonas_syringae_tomato_DC3000        CCTTACCGTGGTTCGTGGCTGGACTTCGAGTTCGATCCGAAAGACTGCGT
Pseudomonas_syringae_phaseolicola_1448A   CCTTACCGCGGTTCGTGGCTGGACTTCGAGTTCGATCCCAAAGACTGCGT
Pseudomonas_syringae_B728a                AGTTCGATCCGAAAGACTGCGTATTCGTCCGTATCGACCGTCGTCGCAAG
Pseudomonas_savastanoi_NCPPB_3335         AGTTCGATCCGAAAGACTGCGTATTCGTCCGTATCGACCGTCGTCGCAAG
Pseudomonas_syringae_tomato_T1            CCTTACCGTGGTTCGTGGCTGGACTTCGAGTTCGATCCGAAAGACTGCGT
Pseudomonas_syringae_tomato_K40           CCTTACCGTGGTTCGTGGCTGGACTTCGAGTTCGATCCGAAAGACTGCGT
Pseudomonas_syringae_tomato_Max13         CCTTACCGTGGTTCGTGGCTGGACTTCGAGTTCGATCCGAAAGACTGCGT
Pseudomonas_syringae_tomato_NCPPB_1108    CCTTACCGTGGTTCGTGGCTGGACTTCGAGTTCGATCCGAAAGACTGCGT
Pseudomonas_syringae_642                  AGTTCGATCCGAAAGACTGCGTATTCGTCCGTATCGACCGTCGTCGCAAG
Pseudomonas_syringae_aesculi_0893_23      CCTTACCGCGGTTCGTGGCTGGACTTCGAGTTCGATCCGAAAGACTGCGT
Pseudomonas_syringae_morsprunorum_M302280 CCTTACCGTGGTTCGTGGCTGGACTTCGAGTTCGATCCGAAAGACTGCGT
Pseudomonas_syringae_mori_301020          CCTTACCGCGGTTCGTGGCTGGACTTCGAGTTCGATCCGAAAGACTGCGT
Pseudomonas_syringae_japonica_M301072     AGTTCGATCCGAAAGACTGCGTATTCGTCCGTATCGACCGTCGTCGCAAG
Pseudomonas_syringae_Cit_7                CGTGGCTGGACTTCGAGTTCGATCCGAAAGACTGCGTATTCGTCCGTATC
Pseudomonas_syringae_maculicola_ES4326    CCTTACCGCGGTTCGTGGCTGGACTTCGAGTTCGATCCGAAAGACTGCGT
Pseudomonas_syringae_lachrymans_M302278   CCTTACCGTGGTTCGTGGCTGGACTTCGAGTTCGATCCGAAAGACTGCGT
Pseudomonas_syringae_tabaci_ATCC_11528    CCTTACCGCGGTTCGTGGCTGGACTTCGAGTTCGATCCGAAAGACTGCGT
Pseudomonas_syringae_glycinea_B076        CCTTACCGCGGTTCGTGGCTGGACTTCGAGTTCGATCCGAAAGACTGCGT
Pseudomonas_syringae_glycinea_race_4      CCTTACCGCGGTTCGTGGCTGGACTTCGAGTTCGATCCGAAAGACTGCGT
Pseudomonas_syringae_B64                  AGTTCGATCCGAAAGACTGCGTATTCGTCCGTATCGACCGTCGTCGCAAG
Pseudomonas_syringae_oryzae_1_6           AGTTCGATCCGAAAGACTGCGTATTCGTCCGTATCGACCGTCGTCGCAAG
Pseudomonas_syringae_avellanae_ISPaVe037  CGTGGCTGGACTTCGAGTTCGATCCGAAAGACTGCGTATTCGTCCGTATC
Pseudomonas_syringae_BRIP39023            CATGGCTGGACTTCGAGTTCGATCCGAAAGACTGCGTATTCGTCCGTATC
Pseudomonas_syringae_BRIP34876            AGTTCGATCCGAAAGACTGCGTATTCGTCCGTATCGACCGTCGTCGCAAG
Pseudomonas_syringae_BRIP34881            AGTTCGATCCGAAAGACTGCGTATTCGTCCGTATCGACCGTCGTCGCAAG

Pseudomonas_syringae_UMAF0158             GACCGTCGTCGCAAGCTGCCTGCGTCCGTACTTCTGCGCGCTCTGGGTTA
Pseudomonas_fluorescens_Pf_5              CGACCGTCGTCGCAAGCTGCCGGCATCGGTTCTGCTGCGCGCGCTGGGCT
Pseudomonas_syringae_tomato_DC3000        ATTCGTCCGTATCGACCGTCGTCGCAAGCTGCCTGCGTCCGTGCTTCTGC
Pseudomonas_syringae_phaseolicola_1448A   ATTCGTCCGTATCGACCGTCGTCGCAAGCTGCCTGCGTCCGTACTTCTGC
Pseudomonas_syringae_B728a                CTGCCTGCGTCCGTACTTCTGCGCGCTCTGGGTTACACCACCGAGCAAGT
Pseudomonas_savastanoi_NCPPB_3335         CTGCCTGCATCCGTACTTCTGCGCGCTCTGGGTTATACCATCGAGCAAGT
Pseudomonas_syringae_tomato_T1            ATTCGTCCGTATCGACCGTCGTCGCAAGCTGCCTGCGTCCGTGCTTCTGC
Pseudomonas_syringae_tomato_K40           ATTCGTCCGTATCGACCGTCGTCGCAAGCTGCCTGCGTCCGTGCTTCTGC
Pseudomonas_syringae_tomato_Max13         ATTCGTCCGTATCGACCGTCGTCGCAAGCTGCCTGCGTCCGTGCTTCTGC
Pseudomonas_syringae_tomato_NCPPB_1108    ATTCGTCCGTATCGACCGTCGTCGCAAGCTGCCTGCGTCCGTGCTTCTGC
Pseudomonas_syringae_642                  CTGCCTGCGTCCGTACTTCTGCGCGCTCTGGGTTACACCACCGAGCAAGT
Pseudomonas_syringae_aesculi_0893_23      ATTCGTCCGTATCGACCGTCGTCGCAAACTGCCTGCATCCGTACTTCTGC
Pseudomonas_syringae_morsprunorum_M302280 ATTCGTCCGTATCGACCGTCGTCGCAAGCTGCCTGCGTCCGTGCTTCTGC
Pseudomonas_syringae_mori_301020          ATTCGTCCGTATCGACCGTCGTCGCAAGCTGCCTGCGTCCGTACTTCTGC
Pseudomonas_syringae_japonica_M301072     CTGCCTGCGTCCGTACTTCTGCGCGCTCTGGGTTACACCACCGAGCAAGT
Pseudomonas_syringae_Cit_7                GACCGTCGTCGCAAGCTGCCTGCGTCCGTACTTCTGCGCGCTCTGGGTTA
Pseudomonas_syringae_maculicola_ES4326    ATTCGTCCGTATCGACCGTCGTCGCAAGCTGCCTGCGTCTGTACTTCTGC
Pseudomonas_syringae_lachrymans_M302278   ATTCGTCCGTATCGACCGTCGTCGCAAGCTGCCTGCGTCCGTGCTTCTGC
Pseudomonas_syringae_tabaci_ATCC_11528    ATTCGTCCGTATCGACCGTCGTCGCAAGCTGCCTGCATCCGTACTTCTGC
Pseudomonas_syringae_glycinea_B076        ATTCGTCCGTATCGACCGTCGTCGCAAGCTGCCTGCGTCCGTACTTCTGC
Pseudomonas_syringae_glycinea_race_4      ATTCGTCCGTATCGACCGTCGTCGCAAGCTGCCTGCGTCCGTACTTCTGC
Pseudomonas_syringae_B64                  CTGCCTGCGTCCGTACTTCTGCGCGCTCTGGGTTACACCACCGAGCAAGT
Pseudomonas_syringae_oryzae_1_6           CTGCCTGCGTCCGTACTTCTGCGCGCTCTGGGTTACACCACCGAGCAAGT
Pseudomonas_syringae_avellanae_ISPaVe037  GACCGTCGTCGCAAGCTGCCTGCGTCCGTACTTCTGCGCGCTCTGGGTTA
Pseudomonas_syringae_BRIP39023            GACCGTCGTCGCAAGCTGCCTGCGTCCGTACTTCTGCGCGCTCTGGGTTA
Pseudomonas_syringae_BRIP34876            CTGCCTGCGTCCGTACTTCTGCGCGCTCTGGGTTACACCACCGAGCAAGT
Pseudomonas_syringae_BRIP34881            CTGCCTGCGTCCGTACTTCTGCGCGCTCTGGGTTACACCACCGAGCAAGT

Pseudomonas_syringae_UMAF0158             CACCACCGAGCAAGTGCTTGATGCTTTCTACACCACCAACGTATTCCATG
Pseudomonas_fluorescens_Pf_5              ATACCACTGAAGAAGTGCTGGACGCTTTCTACACCACCAACGTATTCCAC
Pseudomonas_syringae_tomato_DC3000        GCGCGCTGGGCTACACCACCGAGCAAGTGCTCGATGCTTTCTATACCACT
Pseudomonas_syringae_phaseolicola_1448A   GCGCTCTGGGTTATACCACCGAGCAAGTGCTTGATGCTTTCTACACCACC
Pseudomonas_syringae_B728a                GCTCGATGCGTTCTACACCACCAACGTATTCCATGTGCGCGGTGAAAACC
Pseudomonas_savastanoi_NCPPB_3335         GCTTGATGCTTTCTACACCACCAACGTATTCCATGTGCGCGGCGAAAACC
Pseudomonas_syringae_tomato_T1            GCGCGCTGGGCTACACCACCGAGCAAGTGCTCGATGCTTTCTATACCACT
Pseudomonas_syringae_tomato_K40           GCGCGCTGGGCTACACCACCGAGCAAGTGCTCGATGCTTTCTATACCACT
Pseudomonas_syringae_tomato_Max13         GCGCGCTGGGCTACACCACCGAGCAAGTGCTCGATGCTTTCTATACCACT
Pseudomonas_syringae_tomato_NCPPB_1108    GCGCGCTGGGCTACACCACCGAGCAAGTGCTCGATGCTTTCTATACCACT
Pseudomonas_syringae_642                  GCTTGATGCTTTCTACACCACCAACGTATTCCATGTGCGCGGTGAAAACC
Pseudomonas_syringae_aesculi_0893_23      GCGCTCTGGGTTATACCACCGAGCAAGTGCTCGATGCTTTCTACACCACC
Pseudomonas_syringae_morsprunorum_M302280 GCGCGTTGGGTTACACCACCGAGCAAGTGCTCGATGCTTTCTATACCACC
Pseudomonas_syringae_mori_301020          GCGCTCTGGGTTATACCACCGAGCAAGTGCTCGATGCTTTCTACACCACC
Pseudomonas_syringae_japonica_M301072     GCTTGATGCTTTCTACACCACCAACGTATTCCATGTGCGCGGTGAAAACC
Pseudomonas_syringae_Cit_7                CACCACCGAGCAAGTGCTTGATGCTTTCTACACCACCAACGTATTCCATG
Pseudomonas_syringae_maculicola_ES4326    GCGCGCTGGGTTACACCACCGAGCAAGTGCTCGATGCTTTCTACACCACC
Pseudomonas_syringae_lachrymans_M302278   GCGCGCTGGGCTACACCACCGAGCAAGTGCTCGATGCTTTCTATACCACT
Pseudomonas_syringae_tabaci_ATCC_11528    GCGCTCTGGGTTATACCACCGAGCAAGTGCTCGATGCTTTCTACACCACC
Pseudomonas_syringae_glycinea_B076        GCGCTCTGGGTTATACCACCGAGCAAGTGCTTGATGCTTTCTACACCACC
Pseudomonas_syringae_glycinea_race_4      GCGCTCTGGGTTATACCACCGAGCAAGTGCTTGATGCTTTCTACACCACC
Pseudomonas_syringae_B64                  GCTTGATGCTTTCTACACCACCAACGTATTCCATGTGCGCGGTGAAAACC
Pseudomonas_syringae_oryzae_1_6           GCTCGATGCTTTCTATACCACCAACGTATTCCATGTGCGCGGTGAAAACC
Pseudomonas_syringae_avellanae_ISPaVe037  CACCACCGAGCAAGTGCTTGATGCTTTCTACACCACCAACGTATTCCATG
Pseudomonas_syringae_BRIP39023            CACCACCGAGCAAGTGCTTGATGCTTTCTACACCACCAACGTATTCCATG
Pseudomonas_syringae_BRIP34876            GCTTGATGCTTTCTACACCACCAACGTATTCCATGTGCGCGGTGAAAACC
Pseudomonas_syringae_BRIP34881            GCTTGATGCTTTCTACACCACCAACGTATTCCATGTGCGCGGTGAAAACC

Pseudomonas_syringae_UMAF0158             TGCGCGGCGAAAACCTGAGCCTGGAACTGGTGCCTCAGCGCCTGCGTGGT
Pseudomonas_fluorescens_Pf_5              GTGAAAGGCGAGAGCCTGAGCCTGGAGCTGGTGCCTCAGCGCCTGCGTGG
Pseudomonas_syringae_tomato_DC3000        AACGTATTCCATGTTCGCGGCGAAAACCTGAACCTGGAGCTGGTGCCTCA
Pseudomonas_syringae_phaseolicola_1448A   AACGTATTCCATGTGCGCGGCGAAAACCTGAGCCTGGAACTGGTGCCTCA
Pseudomonas_syringae_B728a                TGAGCCTGGAACTGGTGCCTCAGCGCCTGCGTGGTGAAATTGCCGTTCTG
Pseudomonas_savastanoi_NCPPB_3335         TGAGTCTGGAGCTGGTGCCTCAGCGCCTGCGTGGTGAAATTGCCGTTCTG
Pseudomonas_syringae_tomato_T1            AACGTATTCCATGTTCGCGGCGAAAACCTGAACCTGGAGCTGGTGCCTCA
Pseudomonas_syringae_tomato_K40           AACGTATTCCATGTTCGCGGCGAAAACCTGAACCTGGAGCTGGTGCCTCA
Pseudomonas_syringae_tomato_Max13         AACGTATTCCATGTTCGCGGCGAAAACCTGAACCTGGAGCTGGTGCCTCA
Pseudomonas_syringae_tomato_NCPPB_1108    AACGTATTCCATGTTCGCGGCGAAAACCTGAACCTGGAGCTGGTGCCTCA
Pseudomonas_syringae_642                  TGAGCCTGGAGCTGGTGCCTCAGCGCCTGCGTGGTGAAATTGCCGTTCTG
Pseudomonas_syringae_aesculi_0893_23      AACGTATTCCATGTGCGCGGCGAAAACCTGAGCCTGGAACTGGTGCCTCA
Pseudomonas_syringae_morsprunorum_M302280 AACGTATTCCATGTTCGCGGCGAAAACCTGAACCTGGAACTGGTGCCTCA
Pseudomonas_syringae_mori_301020          AACGTATTCCACGTGCGCGGCGAAAACCTGAGCCTGGAACTGGTGCCTCA
Pseudomonas_syringae_japonica_M301072     TGAGCCTGGAGCTGGTGCCTCAGCGCCTGCGTGGTGAAATTGCCGTTCTG
Pseudomonas_syringae_Cit_7                TGCGCGGCGAAAACCTGAGCCTGGAACTGGTGCCTCAGCGCCTGCGTGGT
Pseudomonas_syringae_maculicola_ES4326    AACGTCTTCCATGTGCGCGGCGAAAACCTGAGCCTGGAACTGGTGCCTCA
Pseudomonas_syringae_lachrymans_M302278   AACGTATTCCATGTTCGCGGCGAAAACCTGAACCTGGAGCTGGTGCCTCA
Pseudomonas_syringae_tabaci_ATCC_11528    AACGTATTCCATGTGCGCGGCGAAAACCTGAGCCTGGAACTGGTGCCTCA
Pseudomonas_syringae_glycinea_B076        AACGTATTCCATGTGCGCGGCGAAAACCTGAGCCTGGAACTGGTGCCTCA
Pseudomonas_syringae_glycinea_race_4      AACGTATTCCATGTGCGCGGCGAAAACCTGAGCCTGGAACTGGTGCCTCA
Pseudomonas_syringae_B64                  TGAGCCTGGAGCTGGTGCCTCAGCGCCTGCGTGGTGAAATTGCCGTTCTG
Pseudomonas_syringae_oryzae_1_6           TCAGCCTGGAGCTGGTGCCTCAGCGCCTGCGTGGTGAAATTGCCGTTCTG
Pseudomonas_syringae_avellanae_ISPaVe037  TGCGCGGTGAAAACCTGAGCCTGGAGCTGGTGCCTCAGCGCCTGCGTGGT
Pseudomonas_syringae_BRIP39023            TGCGCGGCGAAAACCTGAGCCTGGAACTGGTGCCTCAGCGCCTGCGTGGT
Pseudomonas_syringae_BRIP34876            TGAGCCTGGAGCTGGTGCCTCAGCGCCTGCGTGGTGAAATTGCCGTTCTG
Pseudomonas_syringae_BRIP34881            TGAGCCTGGAGCTGGTGCCTCAGCGCCTGCGTGGTGAAATTGCCGTTCTG

Pseudomonas_syringae_UMAF0158             GAAATTGCCGTTCTGGATATCCTGGACGACAAGGGCAAGGTCATTGTCGA
Pseudomonas_fluorescens_Pf_5              TGAGATTGCCGTTCTGGACATCCAGGATGACAAGGGCAAGGTTATTGTCG
Pseudomonas_syringae_tomato_DC3000        GCGCCTGCGTGGTGAAATTGCCGTTCTGGATATCCTGGACGACAAAGGCA
Pseudomonas_syringae_phaseolicola_1448A   GCGCCTGCGTGGTGAAATTGCCGTTCTGGATATTCTGGACGACAAGGGCA
Pseudomonas_syringae_B728a                GACATCCTGGACGACAAGGGCAAGGTCATTGTCGAGCAGGGTCGTCGTAT
Pseudomonas_savastanoi_NCPPB_3335         GATATTCTGGACGACAAGGGCAAGGTCATTGTCGAGCAGGGTCGCCGTAT
Pseudomonas_syringae_tomato_T1            GCGCCTGCGTGGTGAAATTGCCGTTCTGGATATCCTGGACGACAAAGGCA
Pseudomonas_syringae_tomato_K40           GCGCCTGCGTGGTGAAATTGCCGTTCTGGATATCCTGGACGACAAAGGCA
Pseudomonas_syringae_tomato_Max13         GCGCCTGCGTGGTGAAATTGCCGTTCTGGATATCCTGGACGACAAAGGCA
Pseudomonas_syringae_tomato_NCPPB_1108    GCGCCTGCGTGGTGAAATTGCCGTTCTGGATATCCTGGACGACAAAGGCA
Pseudomonas_syringae_642                  GATATCCTGGACGACAAGGGCAAGGTCATTGTCGAGCAGGGTCGTCGTAT
Pseudomonas_syringae_aesculi_0893_23      GCGCCTGCGTGGTGAAATTGCCGTTCTGGATATTCTAGACGACAAGGGCA
Pseudomonas_syringae_morsprunorum_M302280 GCGCCTGCGTGGTGAAATTGCCGTTCTGGATATCCTGGACGACAAAGGCA
Pseudomonas_syringae_mori_301020          GCGCCTGCGTGGTGAAATTGCCGTTCTGGATATTCTGGACGACAAGGGCA
Pseudomonas_syringae_japonica_M301072     GATATCCTGGACGACAAGGGCAAGGTCATTGTCGAGCAGGGTCGTCGTAT
Pseudomonas_syringae_Cit_7                GAAATTGCCGTTCTGGATATCCTGGACGACAAGGGCAAGGTCATTGTCGA
Pseudomonas_syringae_maculicola_ES4326    GCGCCTGCGTGGTGAAATTGCCGTTCTGGACATCCTGGACGACAAGGGCA
Pseudomonas_syringae_lachrymans_M302278   GCGCCTGCGTGGTGAAATTGCCGTTCTGGATATCCTGGACGACAAAGGCA
Pseudomonas_syringae_tabaci_ATCC_11528    GCGCCTGCGTGGTGAAATTGCCGTTCTGGATATTCTGGACGACAAGGGCA
Pseudomonas_syringae_glycinea_B076        GCGCCTGCGTGGTGAAATTGCCGTTCTGGATATTCTGGACGACAAGGGCA
Pseudomonas_syringae_glycinea_race_4      GCGCCTGCGTGGTGAAATTGCCGTTCTGGATATTCTGGACGACAAGGGCA
Pseudomonas_syringae_B64                  GATATCCTGGACGACAAGGGCAAGGTCATTGTCGAGCAGGGTCGTCGTAT
Pseudomonas_syringae_oryzae_1_6           GATATCCTGGACGACAAAGGCAAGGTCATTGTCGAGCAGGGGCGCCGTAT
Pseudomonas_syringae_avellanae_ISPaVe037  GAAATTGCCGTTCTGGATATCCTGGACGACAAGGGCAAGGTCATTGTCGA
Pseudomonas_syringae_BRIP39023            GAAATTGCCGTTCTGGATATCCTGGACGACAAGGGCAAGGTTATTGTCGA
Pseudomonas_syringae_BRIP34876            GATATCCTGGACGACAAAGGCAAGGTCATTGTCGAGCAGGGTCGTCGTAT
Pseudomonas_syringae_BRIP34881            GATATCCTGGACGACAAAGGCAAGGTCATTGTCGAGCAGGGTCGTCGTAT

Pseudomonas_syringae_UMAF0158             GCAGGGTCGTCGTATCACTGCCCGTCACATCAACCAGCTGGAAAAGGCCG
Pseudomonas_fluorescens_Pf_5              AGCAGGGTCGTCGTATCACCGCTCGTCACATCAACCAGCTGGAAAAAGCC
Pseudomonas_syringae_tomato_DC3000        AGGTCATTGTCGAGCAGGGTCGTCGTATCACTGCCCGTCACATCAACCAG
Pseudomonas_syringae_phaseolicola_1448A   AGGTCATTGTCGAGCAGGGTCGCCGTATTACCGCTCGTCACATCAACCAG
Pseudomonas_syringae_B728a                CACTGCCCGTCACATCAACCAGCTGGAAAAGGCCGGGATCAAAGAGCTGG
Pseudomonas_savastanoi_NCPPB_3335         TACCGCTCGTCACATCAACCAGCTGGAAAAAGCCGGGATCAAAGAGCTGG
Pseudomonas_syringae_tomato_T1            AGGTCATTGTCGAGCAGGGTCGTCGTATCACTGCCCGTCACATCAACCAG
Pseudomonas_syringae_tomato_K40           AGGTCATTGTCGAGCAGGGTCGTCGTATCACTGCCCGTCACATCAACCAG
Pseudomonas_syringae_tomato_Max13         AGGTCATTGTCGAGCAGGGTCGTCGTATCACTGCCCGTCACATCAACCAG
Pseudomonas_syringae_tomato_NCPPB_1108    AGGTCATTGTCGAGCAGGGTCGTCGTATCACTGCCCGTCACATCAACCAG
Pseudomonas_syringae_642                  CACTGCCCGTCACATCAACCAGCTGGAAAAGGCCGGGATCAAAGAGCTGG
Pseudomonas_syringae_aesculi_0893_23      AGGTCATTGTCGAGCAGGGTCGCCGTATTACCGCTCGTCACATCAACCAG
Pseudomonas_syringae_morsprunorum_M302280 AGGTCATTGTCGAGCAGGGTCGTCGTATCACTGCCCGTCACATCAACCAG
Pseudomonas_syringae_mori_301020          AGGTCATTGTCGAGCAGGGTCGCCGTATTACTGCTCGTCACATCAACCAG
Pseudomonas_syringae_japonica_M301072     CACTGCCCGTCACATCAACCAGCTGGAAAAGGCCGGGATCAAAGAGCTGG
Pseudomonas_syringae_Cit_7                GCAGGGTCGTCGTATCACTGCCCGTCACATCAACCAGCTGGAAAAGGCCG
Pseudomonas_syringae_maculicola_ES4326    AGGTCATTGTCGAGCAAGGTCGCCGTATCACTGCCCGTCACATCAACCAG
Pseudomonas_syringae_lachrymans_M302278   AGGTCATTGTCGAGCAGGGTCGTCGTATCACTGCCCGTCACATCAACCAG
Pseudomonas_syringae_tabaci_ATCC_11528    AGGTCATTGTCGAGCAGGGTCGCCGTATTACCGCTCGTCACATCAACCAG
Pseudomonas_syringae_glycinea_B076        AGGTCATTGTCGAGCAGGGTCGCCGTATTACCGCTCGTCACATCAACCAG
Pseudomonas_syringae_glycinea_race_4      AGGTCATTGTCGAGCAGGGTCGCCGTATTACCGCTCGTCACATCAACCAG
Pseudomonas_syringae_B64                  CACTGCCCGTCACATCAACCAGCTGGAAAAGGCCGGGATCAAAGAGCTGG
Pseudomonas_syringae_oryzae_1_6           CACTGCCCGTCACATCAATCAGCTGGAAAAAGCCGGGATCAAAGAGCTGG
Pseudomonas_syringae_avellanae_ISPaVe037  GCAGGGTCGTCGTATCACTGCCCGTCACATCAACCAGCTGGAAAAGGCCG
Pseudomonas_syringae_BRIP39023            GCAGGGTCGTCGTATCACTGCCCGTCACATCAACCAGCTGGAAAAGGCCG
Pseudomonas_syringae_BRIP34876            CACTGCCCGTCACATCAACCAGCTGGAAAAGGCCGGGATCAAAGAGCTGG
Pseudomonas_syringae_BRIP34881            CACTGCCCGTCACATCAACCAGCTGGAAAAGGCCGGGATCAAAGAGCTGG

Pseudomonas_syringae_UMAF0158             GGATCAAAGAGCTGGAAGTGCCTCTGGACTACGTCCTGGGTCGCACTACA
Pseudomonas_fluorescens_Pf_5              GGTATCAAAGAGCTGGATGTACCTCTGGACTACGTCCTGGGTCGTACCAC
Pseudomonas_syringae_tomato_DC3000        CTGGAAAAAGCCGGGATCAAAGAGCTGGAAGTACCTCTGGACTACGTCCT
Pseudomonas_syringae_phaseolicola_1448A   CTGGAAAAAGCCGGGATCAAAGAGCTGGAAGTACCTCTGGACTACGTCCT
Pseudomonas_syringae_B728a                AAGTGCCTCTGGACTACGTCCTGGGTCGCACTACAGCCAAGGTCATCGTG
Pseudomonas_savastanoi_NCPPB_3335         AAGTACCTCTGGACTATGTCCTGGGTCGTACCACTGCCAAGGTCATCGTG
Pseudomonas_syringae_tomato_T1            CTGGAAAAAGCCGGGATCAAAGAGCTGGAAGTACCTCTGGACTACGTCCT
Pseudomonas_syringae_tomato_K40           CTGGAAAAAGCCGGGATCAAAGAGCTGGAAGTACCTCTGGACTACGTCCT
Pseudomonas_syringae_tomato_Max13         CTGGAAAAAGCCGGGATCAAAGAGCTGGAAGTACCTCTGGACTACGTCCT
Pseudomonas_syringae_tomato_NCPPB_1108    CTGGAAAAAGCCGGGATCAAAGAGCTGGAAGTACCTCTGGACTACGTCCT
Pseudomonas_syringae_642                  AAGTGCCTCTGGACTACGTCCTGGGTCGCACGACAGCCAAGGTCATCGTG
Pseudomonas_syringae_aesculi_0893_23      CTGGAAAAAGCCGGGATCAAAGAGCTGGAAGTGCCTCTGGACTACGTCCT
Pseudomonas_syringae_morsprunorum_M302280 CTGGAAAAAGCCGGGATCAAAGAGCTGGAAGTACCTCTGGACTACGTCCT
Pseudomonas_syringae_mori_301020          CTGGAAAAAGCCGGGATCAAAGAGCTGGAAGTACCTCTGGACTACGTCCT
Pseudomonas_syringae_japonica_M301072     AAGTGCCTCTGGACTACGTCCTGGGTCGTACTACAGCCAAGGTCATCGTG
Pseudomonas_syringae_Cit_7                GGATCAAAGAGCTGGAAGTGCCTCTGGACTACGTCCTGGGTCGCACTACA
Pseudomonas_syringae_maculicola_ES4326    CTGGAAAAGGCCGGGATCAAAGAGCTGGAAGTACCTCTGGACTACGTCCT
Pseudomonas_syringae_lachrymans_M302278   CTGGAAAAAGCCGGGATCAAAGAGCTGGAAGTACCTCTGGACTACGTCCT
Pseudomonas_syringae_tabaci_ATCC_11528    CTGGAAAAAGCCGGGATCAAAGAGCTGGAAGTACCTCTGGACTACGTCCT
Pseudomonas_syringae_glycinea_B076        CTGGAAAAAGCCGGGATCAAAGAGCTGGAAGTACCTCTGGACTACGTCCT
Pseudomonas_syringae_glycinea_race_4      CTGGAAAAAGCCGGGATCAAAGAGCTGGAAGTACCTCTGGACTACGTCCT
Pseudomonas_syringae_B64                  AAGTGCCTCTGGACTACGTCCTGGGTCGTACTACAGCCAAGGTCATCGTG
Pseudomonas_syringae_oryzae_1_6           AAGTACCTCTGGACTACGTCCTGGGTCGTACGACTGCCAAGGTCATTGTG
Pseudomonas_syringae_avellanae_ISPaVe037  GGATCAAAGAGCTGGAAGTGCCTCTGGACTACGTCCTGGGTCGCACTACA
Pseudomonas_syringae_BRIP39023            GGATCAAAGAGCTGGAAGTGCCTCTGGACTACGTCCTGGGTCGCACTACA
Pseudomonas_syringae_BRIP34876            AAGTGCCCCTGGACTACGTCCTGGGTCGTACTACAGCCAAGGTCATCGTG
Pseudomonas_syringae_BRIP34881            AAGTGCCCCTGGACTACGTCCTGGGTCGTACTACAGCCAAGGTCATCGTG

Pseudomonas_syringae_UMAF0158             GCCAAGGTCATCGTGCATCCGGCAACCGGTGAGATCATTGCCGAGTGCAA
Pseudomonas_fluorescens_Pf_5              CGCCAAGGCTATCGTGCACCCGGCTACCGGTGAAATCCTGGCAGAGTGCA
Pseudomonas_syringae_tomato_DC3000        GGGTCGTACGACTGCCAAGGTCATCGTGCATCCGGCAACCGGTGAGATCA
Pseudomonas_syringae_phaseolicola_1448A   GGGTCGTACTACTGCCAAGGTCATCGTGCATCCGGCAACCGGTGAGATCA
Pseudomonas_syringae_B728a                CATCCGGCAACCGGTGAGATCATTGCCGAGTGCAACACCGAGCTGAACAC
Pseudomonas_savastanoi_NCPPB_3335         CATCCGGCAACCGGTGAGATCATTGCCGAGTGCAACACTGAGCTGAACAC
Pseudomonas_syringae_tomato_T1            GGGTCGTACGACTGCCAAGGTCATCGTGCATCCGGCAACCGGTGAGATCA
Pseudomonas_syringae_tomato_K40           GGGTCGTACGACTGCCAAGGTCATCGTGCATCCGGCAACCGGTGAGATCA
Pseudomonas_syringae_tomato_Max13         GGGTCGTACGACTGCCAAGGTCATCGTGCATCCGGCAACCGGTGAGATCA
Pseudomonas_syringae_tomato_NCPPB_1108    GGGTCGTACGACTGCCAAGGTCATCGTGCATCCGGCAACCGGTGAGATCA
Pseudomonas_syringae_642                  CATCCGGCAACCGGTGAGATCATTGCCGAGTGCAACACCGAGCTGAACAC
Pseudomonas_syringae_aesculi_0893_23      GGGTCGTACTACTGCCAAGGTCATCGTGCATCCGGCAACCGGTGAGATCA
Pseudomonas_syringae_morsprunorum_M302280 GGGTCGTACGACTGCCAAGGTCATCGTGCATCCGGCAACCGGTGAGATCA
Pseudomonas_syringae_mori_301020          GGGTCGTACTACTGCCAAGGTCATCGTGCATCCGGCAACCGGTGAGATCA
Pseudomonas_syringae_japonica_M301072     CATCCGGCAACCGGTGAGATCATTGCCGAGTGCAACACCGAGCTGAACAC
Pseudomonas_syringae_Cit_7                GCCAAGGTCATCGTGCATCCGGCAACCGGTGAGATCATTGCCGAGTGCAA
Pseudomonas_syringae_maculicola_ES4326    GGGCCGTACGACTGCCAAGGTCATCGTGCATCCGGCAACCGGCGAGATCA
Pseudomonas_syringae_lachrymans_M302278   GGGTCGTACGACTGCCAAGGTCATCGTGCATCCGGCAACCGGTGAGATCA
Pseudomonas_syringae_tabaci_ATCC_11528    GGGTCGTACTACTGCCAAGGTCATCGTGCATCCGGCAACCGGTGAGATCA
Pseudomonas_syringae_glycinea_B076        GGGTCGTACTACTGCCAAGGTCATCGTGCATCCGGCAACCGGTGAGATCA
Pseudomonas_syringae_glycinea_race_4      GGGTCGTACTACTGCCAAGGTCATCGTGCATCCGGCAACCGGTGAGATCA
Pseudomonas_syringae_B64                  CATCCGGCAACCGGTGAGATCATTGCCGAGTGCAACACCGAGCTGAACGC
Pseudomonas_syringae_oryzae_1_6           CATCCGGCCACTGGTGAGATCATTGCTGAATGCAACACCGAGCTGAACAC
Pseudomonas_syringae_avellanae_ISPaVe037  GCCAAGGTCATCGTGCATCCGGCAACCGGTGAGATCATTGCCGAGTGCAA
Pseudomonas_syringae_BRIP39023            GCCAAGGTCATCGTGCATCCGGCAACCGGTGAGATCATTGCCGAGTGCAA
Pseudomonas_syringae_BRIP34876            CATCCGGCAACCGGTGAGATCATTGCCGAGTGCAACACCGAGCTGAACAC
Pseudomonas_syringae_BRIP34881            CATCCGGCAACCGGTGAGATCATTGCCGAGTGCAACACCGAGCTGAACAC

Pseudomonas_syringae_UMAF0158             CACCGAGCTGAACACTGAAATCCTGGCCAAGATCGCCAAGGCTCAGGTTG
Pseudomonas_fluorescens_Pf_5              ACACCGAGCTGAACACCGAGATCCTGGCGAAAATCGCCAAGGCTCAGGTC
Pseudomonas_syringae_tomato_DC3000        TTGCCGAGTGCAACACCGAGCTGAACACCGAAATCCTCGGCAAGATTGCC
Pseudomonas_syringae_phaseolicola_1448A   TTGCCGAGTGCAACACCGAGCTGAACACTGAAATCCTGGCCAAGATCGCC
Pseudomonas_syringae_B728a                TGAAATCCTGGCCAAGATCGCCAAGGCTCAGGTTGTTCGTATCGAAACCT
Pseudomonas_savastanoi_NCPPB_3335         TGAAATCCTGGCCAAGATCGCCAAGGCTCAGGTTGTTCGCATCGAGACGT
Pseudomonas_syringae_tomato_T1            TTGCCGAGTGCAACACCGAGCTGAACACCGAAATCCTCGGCAAGATTGCC
Pseudomonas_syringae_tomato_K40           TTGCCGAGTGCAACACCGAGCTGAACACCGAAATCCTCGGCAAGATTGCC
Pseudomonas_syringae_tomato_Max13         TTGCCGAGTGCAACACCGAGCTGAACACCGAAATCCTCGGCAAGATTGCC
Pseudomonas_syringae_tomato_NCPPB_1108    TTGCCGAGTGCAACACCGAGCTGAACACCGAAATCCTCGGCAAGATTGCC
Pseudomonas_syringae_642                  TGAAATCCTGGCCAAGATCGCCAAGGCTCAGGTTGTTCGCATCGAAACGT
Pseudomonas_syringae_aesculi_0893_23      TTGCCGAGTGCAACACCGAGCTGAACACTGAAATCCTGGCCAAGATCGCC
Pseudomonas_syringae_morsprunorum_M302280 TTGCCGAGTGCAACACCGAACTGAACACCGAAATCCTCGGCAAGATTGCC
Pseudomonas_syringae_mori_301020          TTGCCGAGTGCAACACCGAGCTGAACACTGAAATCCTGGCCAAGATCGCC
Pseudomonas_syringae_japonica_M301072     CGAAATCCTGGCCAAGATCGCCAAGGCTCAGGTTGTTCGTATCGAAACGT
Pseudomonas_syringae_Cit_7                CACCGAACTGAACACTGAAATCCTGGCCAAGATCGCCAAGGCTCAGGTTG
Pseudomonas_syringae_maculicola_ES4326    TTGCCGAGTGCAACACCGAGCTGAACACTGAAATCCTCGGCAAGATCGCC
Pseudomonas_syringae_lachrymans_M302278   TTGCCGAGTGCAACACCGAGCTGAACACCGAAATCCTCGGCAAGATTGCC
Pseudomonas_syringae_tabaci_ATCC_11528    TTGCCGAGTGCAACACCGAGCTGAACACTGAAATCCTGGCCAAGATCGCC
Pseudomonas_syringae_glycinea_B076        TTGCCGAGTGCAACACCGAGCTGAACACTGAAATCCTGGCCAAGATCGCC
Pseudomonas_syringae_glycinea_race_4      TTGCCGAGTGCAACACCGAGCTGAACACTGAAATCCTGGCCAAGATCGCC
Pseudomonas_syringae_B64                  CGAAATCCTGGCCAAGATCGCCAAGGCTCAGGTTGTTCGTATCGAAACGT
Pseudomonas_syringae_oryzae_1_6           TGAAATCCTGGGCAAGATCGCCAAGGCTCAGGTTGTCCGTATCGAGACGT
Pseudomonas_syringae_avellanae_ISPaVe037  CACCGAGCTGAACACCGAAATCCTGGCCAAGATCGCCAAGGCTCAGGTTG
Pseudomonas_syringae_BRIP39023            CACCGAGCTGAACACTGAAATCCTGGCCAAGATCGCCAAGGCTCAGGTTG
Pseudomonas_syringae_BRIP34876            CGAAATCCTGGCCAAGATCGCCAAGGCTCAGGTTGTTCGTATCGAAACGT
Pseudomonas_syringae_BRIP34881            CGAAATCCTGGCCAAGATCGCCAAGGCTCAGGTTGTTCGTATCGAAACGT

Pseudomonas_syringae_UMAF0158             TTCGCATCGAAACGTTGTACACCAACGACATCGACTGCGGTCCGTTCGTC
Pseudomonas_fluorescens_Pf_5              GTTCGCATCGAGACTCTGTACACCAACGACATCGACTGCGGTCCGTTCGT
Pseudomonas_syringae_tomato_DC3000        AAGGCTCAGGTTGTTCGCATCGAGACGTTGTACACCAACGACATCGATTG
Pseudomonas_syringae_phaseolicola_1448A   AAGGCTCAGGTCGTTCGCATCGAGACGTTGTACACCAACGATATCGACTG
Pseudomonas_syringae_B728a                TGTACACCAACGACATCGATTGCGGTCCGTTCGTCTCCGACACACTGAAG
Pseudomonas_savastanoi_NCPPB_3335         TGTACACCAACGATATCGACTGCGGTCCGTTCGTCTCTGACACGCTGAAG
Pseudomonas_syringae_tomato_T1            AAGGCTCAGGTTGTTCGTATCGAGACGTTGTACACCAACGACATCGATTG
Pseudomonas_syringae_tomato_K40           AAGGCTCAGGTTGTTCGTATCGAGACGTTGTACACCAACGACATCGATTG
Pseudomonas_syringae_tomato_Max13         AAGGCTCAGGTTGTTCGTATCGAGACGTTGTACACCAACGACATCGATTG
Pseudomonas_syringae_tomato_NCPPB_1108    AAGGCTCAGGTTGTTCGTATCGAGACGTTGTACACCAACGACATCGATTG
Pseudomonas_syringae_642                  TGTACACCAACGACATCGATTGCGGTCCGTTCGTCTCCGACACACTGAAG
Pseudomonas_syringae_aesculi_0893_23      AAGGCTCAGGTCGTTCGCATCGAAACGTTGTACACCAACGACATCGACTG
Pseudomonas_syringae_morsprunorum_M302280 AAGGCTCAGGTTGTTCGCATCGAGACGTTGTATACCAACGACATCGATTG
Pseudomonas_syringae_mori_301020          AAGGCTCAGGTCGTTCGCATCGAAACGTTGTACACCAACGACATCGACTG
Pseudomonas_syringae_japonica_M301072     TGTACACCAACGACATCGATTGCGGTCCGTTCGTCTCCGACACACTGAAG
Pseudomonas_syringae_Cit_7                TTCGCATCGAAACGTTGTACACCAACGACATCGACTGCGGTCCGTTCGTC
Pseudomonas_syringae_maculicola_ES4326    AAGGCTCAGGTTGTTCGCATCGAAACGCTGTACACCAACGACATCGATTG
Pseudomonas_syringae_lachrymans_M302278   AAGGCTCAGGTTGTTCGCATCGAGACGTTGTACACCAACGACATCGATTG
Pseudomonas_syringae_tabaci_ATCC_11528    AAGGCTCAGGTCGTTCGCATCGAAACGTTGTACACCAACGACATCGACTG
Pseudomonas_syringae_glycinea_B076        AAGGCTCAGGTCGTTCGCATCGAGACGTTGTACACCAACGATATCGACTG
Pseudomonas_syringae_glycinea_race_4      AAGGCTCAGGTCGTTCGCATCGAGACGTTGTACACCAACGATATCGACTG
Pseudomonas_syringae_B64                  TGTACACCAACGACATCGATTGCGGTCCGTTCGTCTCCGACACACTGAAG
Pseudomonas_syringae_oryzae_1_6           TGTACACCAACGACATCGACTGTGGTCCGTTCGTCTCCGACACATTGAAG
Pseudomonas_syringae_avellanae_ISPaVe037  TTCGTATCGAAACGTTGTACACCAACGACATCGATTGCGGTCCGTTCGTC
Pseudomonas_syringae_BRIP39023            TTCGCATCGAAACGTTGTACACCAACGACATCGACTGCGGTCCGTTCGTC
Pseudomonas_syringae_BRIP34876            TGTACACCAACGACATCGATTGCGGTCCGTTCGTCTCCGACACACTGAAG
Pseudomonas_syringae_BRIP34881            TGTACACCAACGACATCGATTGCGGTCCGTTCGTCTCCGACACACTGAAG

Pseudomonas_syringae_UMAF0158             TCCGACACACTGAAGATCGACTCCACCAGCAACCAACTGGAAGCGCTGGT
Pseudomonas_fluorescens_Pf_5              CTCTGACACTCTGAAGATCGACTCCACCAGCAACCAATTGGAAGCCCTGG
Pseudomonas_syringae_tomato_DC3000        CGGCCCGTTCGTTTCGGACACGCTGAAAATCGACTCCACCAGCAATCAGC
Pseudomonas_syringae_phaseolicola_1448A   CGGTCCGTTCGTCTCTGACACGCTGAAGATCGACTCCACCAGCAACCAAC
Pseudomonas_syringae_B728a                ATCGACTCCACCAGCAACCAACTGGAAGCGCTGGTCGAGATCTATCGCAT
Pseudomonas_savastanoi_NCPPB_3335         ATCGACTCCACCAGCAACCAGCTGGAAGCGCTGGTCGAGATCTATCGCAT
Pseudomonas_syringae_tomato_T1            CGGCCCGTTCGTTTCGGACACGCTGAAAATCGACTCCACCAGCAATCAGC
Pseudomonas_syringae_tomato_K40           CGGCCCGTTCGTTTCGGACACGCTGAAAATCGACTCCACCAGCAATCAGC
Pseudomonas_syringae_tomato_Max13         CGGCCCGTTCGTTTCGGACACGCTGAAAATCGACTCCACCAGCAATCAGC
Pseudomonas_syringae_tomato_NCPPB_1108    CGGCCCGTTCGTTTCGGACACGCTGAAAATCGACTCCACCAGCAATCAGC
Pseudomonas_syringae_642                  ATCGACTCCACCAGCAACCAACTGGAAGCGCTGGTCGAGATCTATCGCAT
Pseudomonas_syringae_aesculi_0893_23      CGGTCCGTTCGTCTCTGACACGCTGAAGATCGACTCCACCAGCAACCAGC
Pseudomonas_syringae_morsprunorum_M302280 CGGCCCGTTCGTTTCGGACACGCTGAAAATCGACTCCACCAGCAATCAGC
Pseudomonas_syringae_mori_301020          CGGTCCGTTCGTCTCTGACACGCTGAAGATCGACTCCACCAGCAACCAAC
Pseudomonas_syringae_japonica_M301072     ATCGACTCCACCAGCAACCAACTGGAAGCGCTGGTCGAGATCTATCGCAT
Pseudomonas_syringae_Cit_7                TCCGACACACTGAAGATCGACTCCACCAGCAACCAACTGGAAGCGCTGGT
Pseudomonas_syringae_maculicola_ES4326    CGGCCCGTTCGTTTCCGATACGTTGAAGATCGACTCCACCAGCAACCAAC
Pseudomonas_syringae_lachrymans_M302278   CGGCCCGTTCGTTTCGGACACGCTGAAAATCGACTCCACCAGCAATCAGC
Pseudomonas_syringae_tabaci_ATCC_11528    CGGTCCGTTCGTCTCTGACACGCTGAAGATCGACTCCACCAGCAACCAAC
Pseudomonas_syringae_glycinea_B076        CGGTCCGTTCGTCTCTGACACGCTGAAGATCGACTCCACCAGCAACCAAC
Pseudomonas_syringae_glycinea_race_4      CGGTCCGTTCGTCTCTGACACGCTGAAGATCGACTCCACCAGCAACCAAC
Pseudomonas_syringae_B64                  ATCGACTCCACCAGCAACCAACTGGAAGCGCTGGTCGAGATCTATCGCAT
Pseudomonas_syringae_oryzae_1_6           ATCGACTCCACCAGCAACCAGCTGGAAGCCCTGGTCGAGATCTATCGCAT
Pseudomonas_syringae_avellanae_ISPaVe037  TCCGACACACTGAAGATCGACTCCACCAGCAACCAACTGGAAGCGCTGGT
Pseudomonas_syringae_BRIP39023            TCCGACACACTGAAGATCGACTCCACCAGCAACCAACTGGAAGCGCTGGT
Pseudomonas_syringae_BRIP34876            ATCGACTCCACCAGCAACCAACTGGAAGCGCTGGTCGAGATATATCGCAT
Pseudomonas_syringae_BRIP34881            ATCGACTCCACCAGCAACCAACTGGAAGCGCTGGTCGAGATATATCGCAT

Pseudomonas_syringae_UMAF0158             CGAGATCTATCGAATGATGCGTCCTGGCGAGCCGCCAACCAAGGATGCCG
Pseudomonas_fluorescens_Pf_5              TCGAGATCTATCGCATGATGCGTCCTGGCGAGCCGCCGACCAAAGATGCT
Pseudomonas_syringae_tomato_DC3000        TGGAAGCGTTGGTCGAGATCTACCGCATGATGCGTCCTGGTGAGCCACCG
Pseudomonas_syringae_phaseolicola_1448A   TGGAAGCGCTGGTCGAGATCTATCGCATGATGCGTCCTGGCGAGCCGCCA
Pseudomonas_syringae_B728a                GATGCGTCCTGGCGAGCCGCCAACCAAGGATGCCGCTGAAACACTGTTCA
Pseudomonas_savastanoi_NCPPB_3335         GATGCGTCCTGGCGAGCCGCCAACCAAGGATGCAGCCGAAACGCTGTTCA
Pseudomonas_syringae_tomato_T1            TGGAAGCGTTGGTCGAGATCTACCGCATGATGCGTCCTGGTGAGCCACCG
Pseudomonas_syringae_tomato_K40           TGGAAGCGTTGGTCGAGATCTACCGCATGATGCGTCCTGGTGAGCCACCG
Pseudomonas_syringae_tomato_Max13         TGGAAGCGTTGGTCGAGATCTACCGCATGATGCGTCCTGGTGAGCCACCG
Pseudomonas_syringae_tomato_NCPPB_1108    TGGAAGCGTTGGTCGAGATCTACCGCATGATGCGTCCTGGTGAGCCACCG
Pseudomonas_syringae_642                  GATGCGTCCTGGCGAGCCGCCAACCAAGGATGCCGCTGAAACGCTGTTCA
Pseudomonas_syringae_aesculi_0893_23      TGGAAGCGCTGGTCGAGATCTATCGCATGATGCGTCCTGGCGAGCCGCCA
Pseudomonas_syringae_morsprunorum_M302280 TGGAAGCGTTGGTCGAGATCTACCGCATGATGCGTCCTGGTGAGCCACCG
Pseudomonas_syringae_mori_301020          TGGAAGCGCTGGTCGAGATCTATCGCATGATGCGTCCTGGCGAGCCGCCA
Pseudomonas_syringae_japonica_M301072     GATGCGTCCTGGCGAGCCGCCAACCAAGGATGCTGCTGAAACACTGTTCA
Pseudomonas_syringae_Cit_7                CGAGATCTATCGAATGATGCGTCCTGGCGAGCCGCCAACCAAGGATGCCG
Pseudomonas_syringae_maculicola_ES4326    TGGAAGCGCTGGTCGAGATATATCGCATGATGCGTCCTGGCGAGCCACCG
Pseudomonas_syringae_lachrymans_M302278   TGGAAGCGTTGGTCGAGATCTACCGCATGATGCGTCCTGGTGAGCCACCG
Pseudomonas_syringae_tabaci_ATCC_11528    TGGAAGCGCTGGTCGAGATCTATCGCATGATGCGTCCTGGCGAGCCGCCA
Pseudomonas_syringae_glycinea_B076        TGGAAGCGCTGGTCGAGATCTATCGCATGATGCGTCCTGGCGAGCCGCCA
Pseudomonas_syringae_glycinea_race_4      TGGAAGCGCTGGTCGAGATCTATCGCATGATGCGTCCTGGCGAGCCGCCA
Pseudomonas_syringae_B64                  GATGCGTCCTGGCGAGCCGCCAACCAAGGATGCTGCTGAAACACTGTTCA
Pseudomonas_syringae_oryzae_1_6           GATGCGTCCTGGCGAGCCGCCTACCAAGGATGCAGCTGAAACGCTGTTCA
Pseudomonas_syringae_avellanae_ISPaVe037  CGAGATCTATCGCATGATGCGTCCTGGCGAGCCGCCAACCAAGGATGCCG
Pseudomonas_syringae_BRIP39023            CGAGATCTATCGAATGATGCGTCCTGGCGAGCCGCCAACCAAGGATGCCG
Pseudomonas_syringae_BRIP34876            GATGCGTCCTGGCGAGCCGCCAACCAAGGATGCTGCTGAAACACTGTTCA
Pseudomonas_syringae_BRIP34881            GATGCGTCCTGGCGAGCCGCCAACCAAGGATGCTGCTGAAACACTGTTCA

Pseudomonas_syringae_UMAF0158             CTGAAACACTGTTCAACAACCTGTTCTTCAGTCCTGAGCGTTACGACCTG
Pseudomonas_fluorescens_Pf_5              GCCGAGACTCTGTTCAACAACCTGTTCTTCAGCCCTGAGCGGTATGATCT
Pseudomonas_syringae_tomato_DC3000        ACCAAGGATGCAGCAGAAACGCTGTTCAACAACCTGTTCTTCAGTCCTGA
Pseudomonas_syringae_phaseolicola_1448A   ACCAAGGATGCAGCCGAAACGCTGTTCAACAACCTGTTCTTCAGTCCTGA
Pseudomonas_syringae_B728a                ACAACCTGTTCTTCAGCCCTGAGCGTTATGACCTGTCCGCTGTAGGTCGT
Pseudomonas_savastanoi_NCPPB_3335         ACAACCTGTTCTTCAGTCCTGAGCGTTATGACCTGTCTGCTGTAGGCCGG
Pseudomonas_syringae_tomato_T1            ACCAAGGATGCAGCAGAAACGCTGTTCAACAACCTGTTCTTCAGTCCTGA
Pseudomonas_syringae_tomato_K40           ACCAAGGATGCAGCAGAAACGCTGTTCAACAACCTGTTCTTCAGTCCTGA
Pseudomonas_syringae_tomato_Max13         ACCAAGGATGCAGCAGAAACGCTGTTCAACAACCTGTTCTTCAGTCCTGA
Pseudomonas_syringae_tomato_NCPPB_1108    ACCAAGGATGCAGCAGAAACGCTGTTCAACAACCTGTTCTTCAGTCCTGA
Pseudomonas_syringae_642                  ACAACCTGTTCTTCAGCCCTGAGCGTTACGACCTGTCTGCTGTAGGTCGG
Pseudomonas_syringae_aesculi_0893_23      ACCAAGGATGCAGCCGAAACGCTGTTCAACAACCTGTTCTTCAGTCCTGA
Pseudomonas_syringae_morsprunorum_M302280 ACCAAGGATGCAGCAGAAACGCTGTTCAACAACCTGTTCTTCAGTCCTGA
Pseudomonas_syringae_mori_301020          ACCAAGGATGCCGCTGAAACACTGTTCAACAACCTGTTCTTCAGTCCTGA
Pseudomonas_syringae_japonica_M301072     ACAACCTGTTCTTCAGCCCTGAGCGCTACGACCTGTCTGCTGTAGGCCGT
Pseudomonas_syringae_Cit_7                CTGAGACACTGTTCAACAACCTGTTCTTCAGTCCTGAGCGTTACGACCTG
Pseudomonas_syringae_maculicola_ES4326    ACCAAGGATGCTGCTGAAACCCTGTTCAACAACCTGTTCTTCAGCCCAGA
Pseudomonas_syringae_lachrymans_M302278   ACCAAGGATGCAGCAGAAACGCTGTTCAACAACCTGTTCTTCAGTCCTGA
Pseudomonas_syringae_tabaci_ATCC_11528    ACCAAGGATGCCGCTGAAACACTGTTCAACAACCTGTTCTTCAGTCCTGA
Pseudomonas_syringae_glycinea_B076        ACCAAGGATGCAGCCGAAACGCTGTTCAACAACCTGTTCTTCAGTCCTGA
Pseudomonas_syringae_glycinea_race_4      ACCAAGGATGCAGCCGAAACGCTGTTCAACAACCTGTTCTTCAGTCCTGA
Pseudomonas_syringae_B64                  ACAACCTGTTCTTCAGTCCTGAGCGCTACGACCTGTCTGCTGTAGGCCGT
Pseudomonas_syringae_oryzae_1_6           ACAACCTGTTCTTCAGCCCTGAGCGTTATGACCTGTCTGCTGTAGGTCGT
Pseudomonas_syringae_avellanae_ISPaVe037  CTGAAACACTGTTCAACAACCTGTTCTTCAGCCCTGAGCGCTACGACCTG
Pseudomonas_syringae_BRIP39023            CTGAAACACTGTTCAACAACCTCTTCTTCAGTCCTGAGCGTTACGACCTG
Pseudomonas_syringae_BRIP34876            ACAACCTGTTCTTCAGCCCTGAGCGCTACGACCTGTCTGCTGTAGGCCGT
Pseudomonas_syringae_BRIP34881            ACAACCTGTTCTTCAGCCCTGAGCGCTACGACCTGTCTGCTGTAGGCCGT

Pseudomonas_syringae_UMAF0158             TCTGCTGTAGGCCGGATGAAGTTCAACCGTCGTATCGGTCGTACCGAAAT
Pseudomonas_fluorescens_Pf_5              GTCCGCCGTTGGCCGGATGAAGTTCAACCGTCGTATCGGTCGTACCGAGA
Pseudomonas_syringae_tomato_DC3000        GCGCTATGACCTGTCTGCTGTAGGTCGTATGAAGTTCAACCGTCGTATCG
Pseudomonas_syringae_phaseolicola_1448A   GCGTTATGACCTGTCTGCTGTAGGTCGGATGAAGTTCAACCGCCGTATCG
Pseudomonas_syringae_B728a                ATGAAGTTCAACCGTCGTATCGGTCGTACCGAAATCGAAGGTTCGGGCGT
Pseudomonas_savastanoi_NCPPB_3335         ATGAAGTTCAATCGTCGTATCGGTCGTACCGAAATCGAAGGTTCGGGTGT
Pseudomonas_syringae_tomato_T1            GCGCTATGACCTGTCTGCTGTAGGTCGTATGAAGTTCAACCGTCGTATCG
Pseudomonas_syringae_tomato_K40           GCGCTATGACCTGTCTGCTGTAGGTCGTATGAAGTTCAACCGTCGTATCG
Pseudomonas_syringae_tomato_Max13         GCGCTATGACCTGTCTGCTGTAGGTCGTATGAAGTTCAACCGTCGTATCG
Pseudomonas_syringae_tomato_NCPPB_1108    GCGCTATGACCTGTCTGCTGTAGGTCGTATGAAGTTCAACCGTCGTATCG
Pseudomonas_syringae_642                  ATGAAGTTCAACCGTCGTATCGGTCGTACCGAAATCGAAGGCTCGGGCGT
Pseudomonas_syringae_aesculi_0893_23      GCGTTATGACTTGTCTGCTGTAGGTCGGATGAAGTTCAACCGTCGTATCG
Pseudomonas_syringae_morsprunorum_M302280 GCGCTATGACCTGTCTGCTGTAGGTCGTATGAAGTTCAACCGCCGTATCG
Pseudomonas_syringae_mori_301020          GCGTTACGACCTGTCTGCTGTAGGCCGGATGAAGTTCAACCGTCGTATCG
Pseudomonas_syringae_japonica_M301072     ATGAAGTTTAACCGTCGTATCGGTCGTACCGAAATCGAAGGTTCGGGCGT
Pseudomonas_syringae_Cit_7                TCTGCTGTAGGCCGGATGAAGTTCAACCGTCGTATCGGTCGTACTGAAAT
Pseudomonas_syringae_maculicola_ES4326    GCGCTATGACCTGTCTGCTGTAGGCCGGATGAAGTTCAACCGTCGTATCG
Pseudomonas_syringae_lachrymans_M302278   GCGCTATGACCTGTCTGCTGTAGGTCGTATGAAGTTCAACCGTCGTATCG
Pseudomonas_syringae_tabaci_ATCC_11528    GCGTTACGACCTGTCTGCTGTAGGCCGGATGAAGTTCAACCGTCGTATCG
Pseudomonas_syringae_glycinea_B076        GCGTTATGACCTGTCTGCTGTAGGTCGGATGAAGTTCAACCGCCGTATCG
Pseudomonas_syringae_glycinea_race_4      GCGTTATGACCTGTCTGCTGTAGGTCGGATGAAGTTCAACCGCCGTATCG
Pseudomonas_syringae_B64                  ATGAAGTTCAACCGTCGTATCGGTCGTACCGAAATCGAAGGCTCGGGCGT
Pseudomonas_syringae_oryzae_1_6           ATGAAGTTCAACCGTCGTATCGGTCGCACCGAAATCGAAGGTTCGGGCGT
Pseudomonas_syringae_avellanae_ISPaVe037  TCTGCTGTAGGCCGTATGAAGTTCAACCGTCGTATCGGTCGTACCGAAAT
Pseudomonas_syringae_BRIP39023            TCTGCTGTAGGCCGGATGAAGTTCAACCGTCGTATCGGTCGTACCGAAAT
Pseudomonas_syringae_BRIP34876            ATGAAGTTCAACCGTCGTATCGGTCGTACCGAAATCGAAGGCTCGGGCGT
Pseudomonas_syringae_BRIP34881            ATGAAGTTCAACCGTCGTATCGGTCGTACCGAAATCGAAGGCTCGGGCGT

Pseudomonas_syringae_UMAF0158             CGAAGGCTCGGGCGTGCTGTGCAAGGAAGACATCGTAGCGGTCCTCAAGA
Pseudomonas_fluorescens_Pf_5              TCGAAGGTTCCGGCGTTCTGTGCAAAGAAGACATCGTTGCCGTACTGAAG
Pseudomonas_syringae_tomato_DC3000        GTCGGACCGAAATCGAAGGTTCGGGCGTGCTGTGCAAGGAAGACATCGTA
Pseudomonas_syringae_phaseolicola_1448A   GTCGTACCGAAATCGAAGGTTCGGGTGTGTTGTGCAAGGAAGACATCGTA
Pseudomonas_syringae_B728a                GCTGTGCAAGGAAGACATCGTAGCGGTCCTCAAGACCCTCGTTGATATCC
Pseudomonas_savastanoi_NCPPB_3335         GTTGTGCAAGGAAGACATCGTAGCGGTCCTCAAGACCCTCGTTGATATCC
Pseudomonas_syringae_tomato_T1            GTCGGACCGAAATCGAAGGTTCGGGCGTGCTGTGCAAGGAAGACATCGTA
Pseudomonas_syringae_tomato_K40           GTCGGACCGAAATCGAAGGTTCGGGCGTGCTGTGCAAGGAAGACATCGTA
Pseudomonas_syringae_tomato_Max13         GTCGGACCGAAATCGAAGGTTCGGGCGTGCTGTGCAAGGAAGACATCGTA
Pseudomonas_syringae_tomato_NCPPB_1108    GTCGGACCGAAATCGAAGGTTCGGGCGTGCTGTGCAAGGAAGACATCGTA
Pseudomonas_syringae_642                  GCTGTGCAAGGAAGACATCGTAGCGGTCCTCAAGACCCTCGTTGATATCC
Pseudomonas_syringae_aesculi_0893_23      GTCGTACCGAAATCGAAGGTTCGGGTGTGTTGTGCAAGGAAGACATCGTA
Pseudomonas_syringae_morsprunorum_M302280 GTCGTACCGAAATCGAAGGTTCGGGCGTGCTTTGCAAGGAAGACATCGTA
Pseudomonas_syringae_mori_301020          GTCGTACCGAAATCGAAGGCTCGGGCGTGCTGTGCAAGGAAGACATCGTA
Pseudomonas_syringae_japonica_M301072     GCTGTGTAAGGAAGACATCGTAGCGGTCCTCAAGACCCTCGTTGATATCC
Pseudomonas_syringae_Cit_7                CGAAGGCTCGGGCGTGCTGTGCAAGGAAGACATCGTAGCGGTCCTCAAGA
Pseudomonas_syringae_maculicola_ES4326    GTCGTACCGAAATCGAAGGTTCGGGCGTGTTGTGCAAGGAAGATATCGTC
Pseudomonas_syringae_lachrymans_M302278   GTCGGACCGAAATCGAAGGTTCGGGCGTGCTGTGCAAGGAAGACATCGTA
Pseudomonas_syringae_tabaci_ATCC_11528    GTCGTACCGAAATCGAAGGCTCGGGCGTGCTGTGCAAGGAAGACATCGTA
Pseudomonas_syringae_glycinea_B076        GTCGTACCGAAATCGAAGGTTCGGGTGTGTTGTGCAAGGAAGACATCGTA
Pseudomonas_syringae_glycinea_race_4      GTCGTACCGAAATCGAAGGTTCGGGTGTGTTGTGCAAGGAAGACATCGTA
Pseudomonas_syringae_B64                  GCTGTGCAAGGAAGACATCGTAGCGGTCCTCAAGACCCTCGTTGATATCC
Pseudomonas_syringae_oryzae_1_6           GCTGTGCAAGGAAGACATCGTTGCGGTCCTCAAGACCCTCGTTGACATCC
Pseudomonas_syringae_avellanae_ISPaVe037  CGAAGGCTCGGGCGTGCTGTGCAAGGAAGACATCGTAGCGGTCCTCAAGA
Pseudomonas_syringae_BRIP39023            CGAAGGCTCGGGCGTGCTGTGCAAGGAAGACATCGTAGCGGTCCTCAAGA
Pseudomonas_syringae_BRIP34876            GTTGTGCAAGGAAGACATCGTAGCGGTCCTCAAGACCCTCGTTGATATCC
Pseudomonas_syringae_BRIP34881            GTTGTGCAAGGAAGACATCGTAGCGGTCCTCAAGACCCTCGTTGATATCC

Pseudomonas_syringae_UMAF0158             CCCTCGTTGATATCCGTAACGGCAAAGGCATCGTCGATGACATCGACCAC
Pseudomonas_fluorescens_Pf_5              ACTCTGGTCGACATCCGTAACGGTAAAGGCATCGTCGACGACATCGACCA
Pseudomonas_syringae_tomato_DC3000        GCGGTCCTCAAGACCCTCGTTGATATCCGTAACGGCAAAGGCATCGTCGA
Pseudomonas_syringae_phaseolicola_1448A   GCGGTCCTCAAGACCCTCGTTGACATCCGTAACGGCAAAGGCATCGTCGA
Pseudomonas_syringae_B728a                GTAACGGCAAAGGCATCGTCGATGACATCGACCACCTCGGTAACCGTCGC
Pseudomonas_savastanoi_NCPPB_3335         GTAACGGCAAAGGCATCGTCGATGACATCGACCACCTCGGTAACCGTCGC
Pseudomonas_syringae_tomato_T1            GCGGTCCTCAAGACCCTCGTTGATATCCGTAACGGCAAAGGCATCGTCGA
Pseudomonas_syringae_tomato_K40           GCGGTCCTCAAGACCCTCGTTGATATCCGTAACGGCAAAGGCATCGTCGA
Pseudomonas_syringae_tomato_Max13         GCGGTCCTCAAGACCCTCGTTGATATCCGTAACGGCAAAGGCATCGTCGA
Pseudomonas_syringae_tomato_NCPPB_1108    GCGGTCCTCAAGACCCTCGTTGATATCCGTAACGGCAAAGGCATCGTCGA
Pseudomonas_syringae_642                  GTAACGGCAAAGGCATTGTCGATGACATCGACCACCTCGGTAACCGTCGC
Pseudomonas_syringae_aesculi_0893_23      GCGGTCCTCAAGACCCTCGTTGATATCCGTAACGGCAAAGGCATCGTCGA
Pseudomonas_syringae_morsprunorum_M302280 GCGGTCCTCAAGACCCTCGTTGATATCCGTAACGGCAAAGGCATCGTCGA
Pseudomonas_syringae_mori_301020          GCGGTCCTCAAGACCCTCGTTGACATCCGTAACGGCAAAGGCATCGTCGA
Pseudomonas_syringae_japonica_M301072     GCAACGGCAAAGGCATCGTCGATGACATCGACCACCTCGGTAACCGTCGC
Pseudomonas_syringae_Cit_7                CCCTCGTTGATATCCGTAACGGCAAAGGCATCGTCGATGACATCGACCAC
Pseudomonas_syringae_maculicola_ES4326    GCGGTTCTCAAGACCCTCGTTGATATCCGTAACGGCAAAGGCATCGTCGA
Pseudomonas_syringae_lachrymans_M302278   GCGGTCCTCAAGACCCTCGTTGATATCCGTAACGGCAAAGGCATCGTCGA
Pseudomonas_syringae_tabaci_ATCC_11528    GCGGTCCTCAAGACCCTCGTTGACATCCGTAACGGCAAAGGCATCGTCGA
Pseudomonas_syringae_glycinea_B076        GCGGTCCTCAAGACCCTCGTTGACATCCGTAACGGCAAAGGCATCGTCGA
Pseudomonas_syringae_glycinea_race_4      GCGGTCCTCAAGACCCTCGTTGACATCCGTAACGGCAAAGGCATCGTCGA
Pseudomonas_syringae_B64                  GCAACGGCAAAGGCATCGTCGATGACATCGACCACCTCGGTAACCGTCGC
Pseudomonas_syringae_oryzae_1_6           GTAACGGCAAAGGCATCGTCGATGACATCGACCACCTCGGTAACCGTCGT
Pseudomonas_syringae_avellanae_ISPaVe037  CCCTCGTTGATATCCGTAACGGCAAAGGCATCGTCGATGACATCGACCAC
Pseudomonas_syringae_BRIP39023            CCCTCGTTGATATCCGTAACGGCAAAGGCATCGTCGATGACATCGACCAC
Pseudomonas_syringae_BRIP34876            GCAACGGCAAAGGTATCGTCGATGACATCGACCACCTCGGTAACCGTCGC
Pseudomonas_syringae_BRIP34881            GCAACGGCAAAGGTATCGTCGATGACATCGACCACCTCGGTAACCGTCGC

Pseudomonas_syringae_UMAF0158             CTCGGTAACCGTCGCGTTCGTTGCGTTGGCGAGATGGCCGAGAACCAGTT
Pseudomonas_fluorescens_Pf_5              CCTGGGTAACCGTCGTGTTCGCTGTGTTGGCGAAATGGCCGAGAACCAGT
Pseudomonas_syringae_tomato_DC3000        TGACATCGACCACCTCGGTAACCGTCGTGTTCGTTGCGTAGGCGAGATGG
Pseudomonas_syringae_phaseolicola_1448A   TGACATCGACCACCTCGGTAACCGTCGCGTTCGTTGCGTTGGCGAGATGG
Pseudomonas_syringae_B728a                GTTCGTTGCGTAGGCGAGATGGCCGAGAACCAGTTCCGTGTTGGTCTGGT
Pseudomonas_savastanoi_NCPPB_3335         GTTCGTTGCGTTGGCGAGATGGCCGAGAACCAGTTCCGTGTAGGTCTGGT
Pseudomonas_syringae_tomato_T1            TGACATCGACCACCTCGGTAACCGTCGTGTTCGTTGCGTAGGCGAGATGG
Pseudomonas_syringae_tomato_K40           TGACATCGACCACCTCGGTAACCGTCGTGTTCGTTGCGTAGGCGAGATGG
Pseudomonas_syringae_tomato_Max13         TGACATCGACCACCTCGGTAACCGTCGTGTTCGTTGCGTAGGCGAGATGG
Pseudomonas_syringae_tomato_NCPPB_1108    TGACATCGACCACCTCGGTAACCGTCGTGTTCGTTGCGTAGGCGAGATGG
Pseudomonas_syringae_642                  GTTCGTTGCGTTGGCGAGATGGCCGAGAACCAGTTCCGTGTAGGTCTGGT
Pseudomonas_syringae_aesculi_0893_23      TGACATCGACCACCTCGGTAACCGTCGCGTTCGTTGCGTTGGCGAGATGG
Pseudomonas_syringae_morsprunorum_M302280 TGACATCGACCACCTCGGTAACCGTCGTGTTCGTTGCGTAGGCGAGATGG
Pseudomonas_syringae_mori_301020          TGACATCGACCACCTCGGTAACCGTCGCGTTCGTTGCGTTGGTGAGATGG
Pseudomonas_syringae_japonica_M301072     GTTCGTTGCGTTGGCGAGATGGCCGAGAACCAGTTCCGTGTAGGTCTGGT
Pseudomonas_syringae_Cit_7                CTCGGTAACCGTCGCGTTCGTTGCGTTGGCGAGATGGCCGAGAACCAGTT
Pseudomonas_syringae_maculicola_ES4326    TGACATCGACCACCTCGGTAACCGTCGCGTTCGCTGCGTAGGCGAGATGG
Pseudomonas_syringae_lachrymans_M302278   TGACATCGACCACCTCGGTAACCGTCGTGTTCGTTGCGTAGGCGAGATGG
Pseudomonas_syringae_tabaci_ATCC_11528    TGACATCGACCACCTCGGTAACCGTCGCGTTCGTTGCGTTGGTGAGATGG
Pseudomonas_syringae_glycinea_B076        TGACATCGACCACCTCGGTAACCGTCGCGTTCGTTGCGTTGGCGAGATGG
Pseudomonas_syringae_glycinea_race_4      TGACATCGACCACCTCGGTAACCGTCGCGTTCGTTGCGTTGGCGAGATGG
Pseudomonas_syringae_B64                  GTTCGTTGCGTCGGCGAGATGGCCGAGAACCAGTTCCGTGTAGGTCTGGT
Pseudomonas_syringae_oryzae_1_6           GTTCGTTGCGTAGGCGAGATGGCCGAAAACCAGTTCCGCGTAGGTCTGGT
Pseudomonas_syringae_avellanae_ISPaVe037  CTCGGTAACCGTCGCGTTCGTTGCGTTGGCGAGATGGCCGAGAACCAGTT
Pseudomonas_syringae_BRIP39023            CTCGGTAACCGTCGCGTTCGTTGCGTTGGCGAGATGGCCGAGAACCAGTT
Pseudomonas_syringae_BRIP34876            GTTCGTTGCGTCGGCGAAATGGCCGAGAACCAGTTCCGTGTAGGTCTGGT
Pseudomonas_syringae_BRIP34881            GTTCGTTGCGTCGGCGAAATGGCCGAGAACCAGTTCCGTGTAGGTCTGGT

Pseudomonas_syringae_UMAF0158             CCGTGTAGGTCTGGTCCGTGTCGAGCGCGCTGTCAAAGAACGTCTGTCCA
Pseudomonas_fluorescens_Pf_5              TCCGCGTTGGCCTGGTGCGTGTAGAGCGTGCGGTCAAAGAGCGCCTGTCG
Pseudomonas_syringae_tomato_DC3000        CCGAGAACCAGTTCCGTGTAGGTCTGGTCCGTGTTGAGCGTGCAGTCAAA
Pseudomonas_syringae_phaseolicola_1448A   CCGAGAACCAGTTCCGTGTTGGTCTGGTCCGTGTCGAGCGCGCTGTCAAA
Pseudomonas_syringae_B728a                CCGTGTCGAGCGCGCTGTCAAAGAGCGTCTGTCCATGGCAGAAAGCGAAG
Pseudomonas_savastanoi_NCPPB_3335         CCGTGTCGAGCGCGCTGTCAAAGAACGTCTGTCCATGGCAGAAAGCGAAG
Pseudomonas_syringae_tomato_T1            CCGAGAACCAGTTCCGTGTAGGTCTGGTCCGTGTTGAGCGTGCAGTCAAA
Pseudomonas_syringae_tomato_K40           CCGAGAACCAGTTCCGTGTAGGTCTGGTCCGTGTTGAGCGTGCAGTCAAA
Pseudomonas_syringae_tomato_Max13         CCGAGAACCAGTTCCGTGTAGGTCTGGTCCGTGTTGAGCGTGCAGTCAAA
Pseudomonas_syringae_tomato_NCPPB_1108    CCGAGAACCAGTTCCGTGTAGGTCTGGTCCGTGTTGAGCGTGCAGTCAAA
Pseudomonas_syringae_642                  CCGTGTCGAGCGCGCTGTCAAAGAACGTCTGTCCATGGCAGAAAGCGAAG
Pseudomonas_syringae_aesculi_0893_23      CCGAGAACCAGTTCCGTGTAGGTCTGGTCCGTGTCGAGCGCGCTGTCAAA
Pseudomonas_syringae_morsprunorum_M302280 CCGAGAACCAGTTCCGTGTAGGTCTGGTCCGTGTTGAGCGTGCTGTCAAA
Pseudomonas_syringae_mori_301020          CCGAGAACCAGTTCCGTGTAGGTCTGGTCCGTGTCGAGCGCGCTGTCAAA
Pseudomonas_syringae_japonica_M301072     CCGTGTCGAGCGCGCTGTTAAAGAACGTCTGTCGATGGCAGAAAGCGAAG
Pseudomonas_syringae_Cit_7                CCGTGTAGGTCTGGTCCGTGTCGAGCGCGCTGTCAAAGAACGTCTGTCCA
Pseudomonas_syringae_maculicola_ES4326    CCGAGAACCAGTTCCGTGTAGGTCTGGTCCGCGTCGAGCGTGCTGTCAAA
Pseudomonas_syringae_lachrymans_M302278   CCGAGAACCAGTTCCGTGTAGGTCTGGTCCGTGTTGAGCGTGCAGTCAAA
Pseudomonas_syringae_tabaci_ATCC_11528    CCGAGAACCAGTTCCGTGTAGGTCTGGTCCGTGTCGAGCGCGCTGTCAAA
Pseudomonas_syringae_glycinea_B076        CCGAGAACCAGTTCCGTGTTGGTCTGGTCCGTGTCGAGCGCGCTGTCAAA
Pseudomonas_syringae_glycinea_race_4      CCGAGAACCAGTTCCGTGTTGGTCTGGTCCGTGTCGAGCGCGCTGTCAAA
Pseudomonas_syringae_B64                  CCGTGTCGAGCGCGCTGTTAAAGAACGTCTGTCGATGGCAGAAAGCGAAG
Pseudomonas_syringae_oryzae_1_6           CCGTGTCGAGCGTGCGGTTAAAGAACGTCTGTCTATGGCAGAAAGCGAAG
Pseudomonas_syringae_avellanae_ISPaVe037  CCGTGTTGGTCTGGTCCGTGTCGAGCGCGCTGTTAAAGAACGTCTGTCGA
Pseudomonas_syringae_BRIP39023            CCGTGTAGGTCTGGTCCGTGTCGAGCGCGCTGTCAAAGAACGTCTGTCCA
Pseudomonas_syringae_BRIP34876            CCGTGTCGAGCGCGCTGTTAAAGAACGTCTGTCGATGGCAGAAAGCGAAG
Pseudomonas_syringae_BRIP34881            CCGTGTCGAGCGCGCTGTTAAAGAACGTCTGTCGATGGCAGAAAGCGAAG

Pseudomonas_syringae_UMAF0158             TGGCAGAAAGCGAAGGCCTGATGCCTCAGGACCTGATCAACGCCAAACCT
Pseudomonas_fluorescens_Pf_5              ATGGCTGAAAGCGAAGGCTTGATGCCGCAAGACCTGATCAATGCCAAGCC
Pseudomonas_syringae_tomato_DC3000        GAACGCCTTTCCATGGCAGAAAGTGAAGGCCTGATGCCTCAGGACCTGAT
Pseudomonas_syringae_phaseolicola_1448A   GAGCGCCTGTCCATGGCAGAAAGCGAAGGCCTGATGCCTCAGGATCTGAT
Pseudomonas_syringae_B728a                GCCTGATGCCTCAGGACCTGATCAACGCCAAACCTGTTGCGGCGGCGGTC
Pseudomonas_savastanoi_NCPPB_3335         GCTTGATGCCTCAGGACCTGATCAACGCCAAACCTGTTGCGGCGGCGGTC
Pseudomonas_syringae_tomato_T1            GAACGCCTGTCCATGGCAGAAAGCGAAGGCCTGATGCCTCAGGACCTGAT
Pseudomonas_syringae_tomato_K40           GAACGCCTGTCCATGGCAGAAAGCGAAGGCCTGATGCCTCAGGACCTGAT
Pseudomonas_syringae_tomato_Max13         GAACGCCTGTCCATGGCAGAAAGCGAAGGCCTGATGCCTCAGGACCTGAT
Pseudomonas_syringae_tomato_NCPPB_1108    GAACGCCTGTCCATGGCAGAAAGCGAAGGCCTGATGCCTCAGGACCTGAT
Pseudomonas_syringae_642                  GCCTGATGCCTCAGGACCTGATCAACGCCAAACCTGTTGCGGCGGCGGTC
Pseudomonas_syringae_aesculi_0893_23      GAACGTCTGTCCATGGCAGAAAGCGAAGGCTTGATGCCTCAGGACCTGAT
Pseudomonas_syringae_morsprunorum_M302280 GAACGTCTGTCCATGGCAGAAAGCGAAGGCCTGATGCCTCAGGACCTGAT
Pseudomonas_syringae_mori_301020          GAGCGCCTGTCCATGGCAGAAAGCGAAGGCCTGATGCCTCAGGACCTGAT
Pseudomonas_syringae_japonica_M301072     GCCTGATGCCTCAGGACCTGATCAACGCCAAACCTGTTGCGGCGGCGGTC
Pseudomonas_syringae_Cit_7                TGGCAGAAAGCGAAGGCCTGATGCCTCAGGATCTGATCAACGCCAAACCT
Pseudomonas_syringae_maculicola_ES4326    GAACGTCTGTCCATGGCGGAAAGCGAAGGCCTGATGCCTCAGGACCTGAT
Pseudomonas_syringae_lachrymans_M302278   GAACGCCTTTCCATGGCAGAAAGTGAAGGCCTGATGCCTCAGGACCTGAT
Pseudomonas_syringae_tabaci_ATCC_11528    GAGCGCCTGTCCATGGCAGAAAGCGAAGGCCTGATGCCTCAGGACCTGAT
Pseudomonas_syringae_glycinea_B076        GAGCGCCTGTCCATGGCAGAAAGCGAAGGCCTGATGCCTCAGGACCTGAT
Pseudomonas_syringae_glycinea_race_4      GAGCGCCTGTCCATGGCAGAAAGCGAAGGCCTGATGCCTCAGGACCTGAT
Pseudomonas_syringae_B64                  GCCTGATGCCTCAGGACCTGATCAATGCCAAACCTGTTGCGGCGGCGGTC
Pseudomonas_syringae_oryzae_1_6           GCCTGATGCCTCAGGACCTGATCAACGCCAAACCGGTTGCGGCAGCGGTC
Pseudomonas_syringae_avellanae_ISPaVe037  TGGCAGAAAGCGAAGGCCTGATGCCTCAGGACCTGATCAACGCCAAACCT
Pseudomonas_syringae_BRIP39023            TGGCAGAAAGCGAAGGCCTGATGCCTCAGGACCTGATCAACGCCAAACCT
Pseudomonas_syringae_BRIP34876            GCCTGATGCCTCAGGACCTGATCAACGCCAAACCTGTTGCGGCGGCGGTC
Pseudomonas_syringae_BRIP34881            GCCTGATGCCTCAGGACCTGATCAACGCCAAACCTGTTGCGGCGGCGGTC

Pseudomonas_syringae_UMAF0158             GTTGCGGCGGCGGTCAAAGAGTTCTTCGGTTCCAGCCAGCTGTCCCAGTT
Pseudomonas_fluorescens_Pf_5              AGTGGCTGCGGCAGTGAAAGAGTTCTTCGGTTCCAGCCAGCTGTCCCAGT
Pseudomonas_syringae_tomato_DC3000        CAACGCCAAGCCTGTTGCGGCAGCGGTCAAGGAATTCTTCGGTTCCAGCC
Pseudomonas_syringae_phaseolicola_1448A   CAACGCCAAGCCTGTTGCGGCGGCGGTCAAGGAATTCTTCGGTTCCAGCC
Pseudomonas_syringae_B728a                AAGGAGTTCTTCGGTTCCAGCCAGCTTTCCCAGTTCATGGGCCAGAACAA
Pseudomonas_savastanoi_NCPPB_3335         AAGGAGTTCTTCGGTTCCAGCCAGCTGTCCCAGTTCATGGACCAGAACAA
Pseudomonas_syringae_tomato_T1            CAACGCCAAGCCTGTTGCGGCAGCGGTCAAGGAATTCTTCGGTTCCAGCC
Pseudomonas_syringae_tomato_K40           CAACGCCAAGCCTGTTGCGGCAGCGGTCAAGGAATTCTTCGGTTCCAGCC
Pseudomonas_syringae_tomato_Max13         CAACGCCAAGCCTGTTGCGGCAGCGGTCAAGGAATTCTTCGGTTCCAGCC
Pseudomonas_syringae_tomato_NCPPB_1108    CAACGCCAAGCCTGTTGCGGCAGCGGTCAAGGAATTCTTCGGTTCCAGCC
Pseudomonas_syringae_642                  AAGGAGTTCTTCGGTTCCAGCCAGCTTTCCCAGTTCATGGACCAGAACAA
Pseudomonas_syringae_aesculi_0893_23      CAACGCCAAACCTGTTGCGGCGGCGGTCAAGGAGTTCTTCGGTTCCAGCC
Pseudomonas_syringae_morsprunorum_M302280 CAACGCCAAGCCTGTTGCGGCGGCGGTCAAGGAATTCTTCGGTTCCAGCC
Pseudomonas_syringae_mori_301020          CAACGCCAAGCCTGTTGCGGCGGCGGTCAAGGAATTTTTCGGTTCCAGCC
Pseudomonas_syringae_japonica_M301072     AAAGAGTTCTTCGGTTCCAGCCAGCTTTCCCAGTTCATGGACCAGAACAA
Pseudomonas_syringae_Cit_7                GTTGCGGCGGCGGTCAAAGAGTTCTTCGGTTCCAGCCAGCTGTCCCAGTT
Pseudomonas_syringae_maculicola_ES4326    CAATGCCAAGCCTGTTGCGGCAGCGGTCAAAGAGTTCTTCGGTTCCAGCC
Pseudomonas_syringae_lachrymans_M302278   CAACGCCAAGCCTGTTGCGGCAGCGGTCAAGGAATTCTTCGGTTCCAGCC
Pseudomonas_syringae_tabaci_ATCC_11528    CAACGCCAAGCCTGTTGCGGCGGCGGTCAAGGAATTCTTCGGTTCCAGCC
Pseudomonas_syringae_glycinea_B076        CAACGCCAAGCCTGTTGCGGCGGCGGTCAAGGAATTCTTCGGTTCCAGCC
Pseudomonas_syringae_glycinea_race_4      CAACGCCAAGCCTGTTGCGGCGGCGGTCAAGGAATTCTTCGGTTCCAGCC
Pseudomonas_syringae_B64                  AAAGAGTTCTTCGGTTCCAGCCAGCTTTCCCAGTTCATGGACCAGAACAA
Pseudomonas_syringae_oryzae_1_6           AAGGAATTCTTTGGTTCCAGCCAGCTTTCCCAGTTCATGGACCAGAACAA
Pseudomonas_syringae_avellanae_ISPaVe037  GTTGCGGCGGCGGTCAAAGAGTTCTTCGGTTCCAGCCAGCTTTCCCAGTT
Pseudomonas_syringae_BRIP39023            GTTGCGGCGGCGGTCAAAGAGTTCTTCGGTTCCAGCCAGCTGTCCCAGTT
Pseudomonas_syringae_BRIP34876            AAAGAGTTCTTCGGTTCCAGCCAGCTTTCCCAGTTCATGGACCAGAACAA
Pseudomonas_syringae_BRIP34881            AAAGAGTTCTTCGGTTCCAGCCAGCTTTCCCAGTTCATGGACCAGAACAA

Pseudomonas_syringae_UMAF0158             CATGGACCAGAACAACCCGCTGTCCGAGATCACGCACAAGCGTCGTGTTT
Pseudomonas_fluorescens_Pf_5              TCATGGACCAGAACAACCCGCTGTCCGAGATCACCCACAAGCGTCGTGTT
Pseudomonas_syringae_tomato_DC3000        AGCTTTCCCAGTTCATGGACCAGAACAACCCGCTGTCCGAGATTACTTGC
Pseudomonas_syringae_phaseolicola_1448A   AGCTTTCCCAGTTCATGGACCAGAACAACCCGCTGTCCGAGATCACTCTC
Pseudomonas_syringae_B728a                CCCGCTGTCCGAGATCACGCACAAGCGTCGTGTTTCCGCACTCGGCCCTG
Pseudomonas_savastanoi_NCPPB_3335         CCCGCTGTCCGAGATCACGCACAAGCGTCGTGTTTCCGCGCTCGGCCCTG
Pseudomonas_syringae_tomato_T1            AGCTTTCCCAGTTCGTGGGCCAGAACAACCCGCTGTCCGAGATTACTCAC
Pseudomonas_syringae_tomato_K40           AGCTTTCCCAGTTCATGGACCAGAACAACCCGCTGTCCGAGATTACTCAC
Pseudomonas_syringae_tomato_Max13         AGCTTTCCCAGTTCATGGACCAGAACAACCCGCTGTCCGAGATTACTCAC
Pseudomonas_syringae_tomato_NCPPB_1108    AGCTTTCCCAGTTCATGGACCAGAACAACCCGCTGTCCGAGATTACTCAC
Pseudomonas_syringae_642                  CCCGCTGTCCGAGATCACTCACAAGCGTCGTGTTTCCGCACTCGGCCCTG
Pseudomonas_syringae_aesculi_0893_23      AGCTGTCCCAGTTCATGGACCAGAACAACCCGCTGTCCGAGATCACGCAC
Pseudomonas_syringae_morsprunorum_M302280 AGCTTTCCCAGTTCATGGACCAGAACAACCCGCTGTCCGAGATTACTCAC
Pseudomonas_syringae_mori_301020          AGCTTTCCCAGTTCATGGACCAGAACAACCCGCTGTCCGAGATCACTCAC
Pseudomonas_syringae_japonica_M301072     CCCGCTGTCCGAGATCACGCACAAGCGTCGTGTTTCCGCACTCGGCCCTG
Pseudomonas_syringae_Cit_7                CATGGACCAGAACAATCCGCTGTCCGAGATCACGTGCAAGCGTCGTGTTT
Pseudomonas_syringae_maculicola_ES4326    AGCTTTCCCGGATCATGGACCAGAACAACCCGCTTTCCGAGATTACCCAC
Pseudomonas_syringae_lachrymans_M302278   AGCTTTCCCAGTTCATGGACCAGAACAACCCGCTGTCCGAGATTACTCAC
Pseudomonas_syringae_tabaci_ATCC_11528    AGCTTTCCCAGTTCATGGGCCAGAACAACCCGCTGTCCGAGATCACTCAC
Pseudomonas_syringae_glycinea_B076        AGCTTTCCCAGTTCATGGACCAGAACAACCCGCTGTCCGAGATCACTCAC
Pseudomonas_syringae_glycinea_race_4      AGCTTTCCCAGTTCATGGGCCAGAACAACCCGCTGTCCGAGATCATTCAC
Pseudomonas_syringae_B64                  CCCGCTGTCAGAGATCACGCACAAGCGTCGTGTTTCCGCACTCGGCCCTG
Pseudomonas_syringae_oryzae_1_6           CCCGCTTTCCGAGATCACCCACAAACGCCGTGTTTCTGCACTCGGCCCTG
Pseudomonas_syringae_avellanae_ISPaVe037  CATGGACCAGAACAACCCGCTGTCCGAGATCACGCACAAGCGTCGTGTTT
Pseudomonas_syringae_BRIP39023            CATGGACCAGAACAACCCGCTGTCCGAGATCACGCACAAGCGTCGTGTTT
Pseudomonas_syringae_BRIP34876            CCCGCTGTCCGAGATCACGCACAAGCGTCGTGTTTCCGCACTCGGCCCTG
Pseudomonas_syringae_BRIP34881            CCCGCTGTCCGAGATCACGCACAAGCGTCGTGTTTCCGCACTCGGCCCTG

Pseudomonas_syringae_UMAF0158             CCGCGCTCGGCCCTGGCGGTCTGACGCGTGAGCGCGCCGGCTTTGAAGTT
Pseudomonas_fluorescens_Pf_5              TCTGCACTTGGCCCAGGTGGTCTGACCCGTGAGCGTGCAGGCTTCGAAGT
Pseudomonas_syringae_tomato_DC3000        AAGCGTCGTGTTTCTGCACTCGGCCCTGGTGGTTTGACTCGTGAGCGTGC
Pseudomonas_syringae_phaseolicola_1448A   AAGCGCCGTGTTTCTGCACTCGGCCCTGGCGGTCTGACTCGTGAGCGGGC
Pseudomonas_syringae_B728a                GCGGTCTGACGCGTGAGCGCGCCGGCTTTGAAGTTCGAGACGTTCACCCG
Pseudomonas_savastanoi_NCPPB_3335         GCGGTCTGACGCGTGAGCGCGCCGGCTTTGAAGTTCGAGACGTTCACCCG
Pseudomonas_syringae_tomato_T1            AAGCGTCGTGTGTCTGCACTCGGCCCTGGTGGTTTGACTCGTGAGCGTGC
Pseudomonas_syringae_tomato_K40           AAGCGTCGTGTGTCTGCACTCGGCCCTGGTGGTTTGACTCGTGAGCGTGC
Pseudomonas_syringae_tomato_Max13         AAGCGTCGTGTGTCTGCACTCGGCCCTGGTGGTTTGACTCGTGAGCGTGC
Pseudomonas_syringae_tomato_NCPPB_1108    AAGCGTCGTGTGTCTGCACTCGGCCCTGGTGGTTTGACTCGTGAGCGTGC
Pseudomonas_syringae_642                  GCGGTCTGACGCGTGAGCGCGCCGGCTTTGAAGTTCGAGACGTTCACCCG
Pseudomonas_syringae_aesculi_0893_23      AAGCGTCGTGTTTCCGCGCTCGGCCCTGGCGGTCTGACGCGTGAGCGCGC
Pseudomonas_syringae_morsprunorum_M302280 AAGCGTCGTGTGTCTGCACTCGGCCCTGGTGGTTTGACTCGTGAGCGTGC
Pseudomonas_syringae_mori_301020          AAGCGCCGTGTTTCTGCACTCGGCCCTGGCGGTCTGACTCGTGAGCGTGC
Pseudomonas_syringae_japonica_M301072     GCGGTCTGACGCGTGAGCGCGCCGGCTTTGAAGTTCGAGACGTTCACCCG
Pseudomonas_syringae_Cit_7                CCGCGCTCGGCCCTGGCGGTCTGACGCGTGAGCGCGCCGGCTTTGAAGTT
Pseudomonas_syringae_maculicola_ES4326    AAGCGTCGTGTTTCTGCACTCGGCCCTGGCGGTCTGACTCGTGAGCGTGC
Pseudomonas_syringae_lachrymans_M302278   AAGCGTCGTGTTTCTGCACTCGGCCCTGGTGGTTTGACTCGTGAGCGTGC
Pseudomonas_syringae_tabaci_ATCC_11528    AAGCGCCGTGTTTCTGCACTCGGCCCTGGCGGTCTGACGCGTGAGCGTGC
Pseudomonas_syringae_glycinea_B076        AAGCGCCGTGTTTCTGCACTCGGCCCTGGCGGTCTGACTCGTGAGCGTGC
Pseudomonas_syringae_glycinea_race_4      AAGCGCCGTGTTTCTGCACTCGGCCCTGGCGGTCTGACTCGTGAGCGTGC
Pseudomonas_syringae_B64                  GCGGTCTGACGCGTGAGCGCGCCGGCTTTGAAGTTCGAGACGTTCACCCG
Pseudomonas_syringae_oryzae_1_6           GTGGTTTGACTCGTGAGCGTGCTGGTTTTGAAGTTCGAGACGTTCACCCG
Pseudomonas_syringae_avellanae_ISPaVe037  CCGCGCTCGGCCCTGGCGGTCTGACGCGTGAGCGCGCTGGCTTTGAAGTT
Pseudomonas_syringae_BRIP39023            CCGCGCTCGGCCCTGGCGGTCTGACGCGTGAGCGCGCCGGCTTTGAAGTT
Pseudomonas_syringae_BRIP34876            GCGGTCTGACGCGTGAGCGCGCCGGCTTTGAAGTTCGAGACGTTCACCCG
Pseudomonas_syringae_BRIP34881            GCGGTCTGACGCGTGAGCGCGCCGGCTTTGAAGTTCGAGACGTTCACCCG

Pseudomonas_syringae_UMAF0158             CGAGACGTTCACCCGACTCACTACGGCCGTGTGTGCCCGATCGAGACGCC
Pseudomonas_fluorescens_Pf_5              CCGTGACGTACACCCGACCCACTACGGTCGTGTATGCCCGATTGAAACGC
Pseudomonas_syringae_tomato_DC3000        CGGCTTTGAAGTTCGAGACGTTCACCCGACTCACTACGGTCGCGTGTGCC
Pseudomonas_syringae_phaseolicola_1448A   TGGCTTTGAAGTTCGAGACGTTCACCCGACTCACTACGGCCGTGTTTGCC
Pseudomonas_syringae_B728a                ACTCACTACGGCCGTGTGTGCCCGATCGAGACGCCTGAAGGTCCGAACAT
Pseudomonas_savastanoi_NCPPB_3335         ACTCACTACGGCCGTGTTTGCCCGATCGAGACGCCTGAAGGTCCGAACAT
Pseudomonas_syringae_tomato_T1            CGGCTTTGAAGTTCGAGACGTTCACCCGACTCACTACGGTCGCGTGTGCC
Pseudomonas_syringae_tomato_K40           CGGCTTTGAAGTTCGAGACGTTCACCCGACTCACTACGGTCGCGTGTGCC
Pseudomonas_syringae_tomato_Max13         CGGCTTTGAAGTTCGAGACGTTCACCCGACTCACTACGGTCGCGTGTGCC
Pseudomonas_syringae_tomato_NCPPB_1108    CGGCTTTGAAGTTCGAGACGTTCACCCGACTCACTACGGTCGCGTGTGCC
Pseudomonas_syringae_642                  ACTCACTACGGCCGTGTGTGCCCGATCGAGACACCTGAAGGTCCGAACAT
Pseudomonas_syringae_aesculi_0893_23      CGGCTTTGAAGTTCGAGACGTTCACCCGACTCACTACGGCCGTGTTTGCC
Pseudomonas_syringae_morsprunorum_M302280 CGGCTTTGAAGTTCGAGATGTTCACCCGACTCACTACGGTCGCGTGTGCC
Pseudomonas_syringae_mori_301020          TGGCTTTGAAGTTCGAGACGTTCACCCGACTCACTACGGCCGTGTTTGCC
Pseudomonas_syringae_japonica_M301072     ACTCACTACGGCCGTGTGTGCCCGATCGAGACGCCTGAAGGTCCGAACAT
Pseudomonas_syringae_Cit_7                CGAGACGTTCACCCGACTCACTACGGCCGTGTGTGCCCGATCGAGACGCC
Pseudomonas_syringae_maculicola_ES4326    CGGCTTTGAAGTTCGCGACGTTCACCCGACTCACTATGGTCGTGTGTGCC
Pseudomonas_syringae_lachrymans_M302278   CGGCTTTGAAGTTCGAGACGTTCACCCGACTCACTACGGTCGCGTGTGCC
Pseudomonas_syringae_tabaci_ATCC_11528    TGGCTTTGAAGTTCGAGACGTTCACCCGACTCACTACGGCCGTGTTTGCC
Pseudomonas_syringae_glycinea_B076        TGGCTTTGAAGTTCGAGACGTTCACCCGACTCACTACGGCCGTGTTTGCC
Pseudomonas_syringae_glycinea_race_4      TGGCTTTGAAGTTCGAGACGTTCACCCGACTCACTACGGCCGTGTTTGCC
Pseudomonas_syringae_B64                  ACTCACTACGGCCGTGTGTGCCCGATCGAGACGCCTGAAGGTCCGAACAT
Pseudomonas_syringae_oryzae_1_6           ACTCACTACGGTCGCGTGTGCCCTATCGAAACGCCGGAAGGTCCGAACAT
Pseudomonas_syringae_avellanae_ISPaVe037  CGAGACGTTCACCCGACTCACTACGGCCGTGTGTGCCCGATCGAGACGCC
Pseudomonas_syringae_BRIP39023            CGAGACGTTCACCCGACTCACTACGGCCGTGTGTGCCCGATCGAGACGCC
Pseudomonas_syringae_BRIP34876            ACTCACTACGGCCGTGTGTGCCCGATCGAGACGCCTGAAGGTCCGAACAT
Pseudomonas_syringae_BRIP34881            ACTCACTACGGCCGTGTGTGCCCGATCGAGACGCCTGAAGGTCCGAACAT

Pseudomonas_syringae_UMAF0158             TGAAGGTCCGAACATCGGTCTGATCAACTCCCTGGCGGCCTATGCCCGCA
Pseudomonas_fluorescens_Pf_5              CGGAAGGTCCGAACATCGGTCTGATCAACTCCCTGGCGGCCTATGCGCGC
Pseudomonas_syringae_tomato_DC3000        CTATCGAAACGCCGGAAGGTCCGAACATCGGCCTGATCAACTCCCTCGCG
Pseudomonas_syringae_phaseolicola_1448A   CGATCGAGACGCCTGAAGGTCCGAACATCGGTCTGATCAACTCCCTGGCG
Pseudomonas_syringae_B728a                CGGTCTGATCAACTCCCTGGCGGCCTATGCCCGCACCAACCAGTACGGCT
Pseudomonas_savastanoi_NCPPB_3335         CGGTCTGATCAACTCCCTGGCGGCCTATGCCCGCACCAACCAGTACGGCT
Pseudomonas_syringae_tomato_T1            CTATCGAAACGCCGGAAGGTCCGAACATCGGCCTGATCAACTCCCTGGCG
Pseudomonas_syringae_tomato_K40           CTATCGAAACGCCGGAAGGTCCGAACATCGGCCTGATCAACTCCCTGGCG
Pseudomonas_syringae_tomato_Max13         CTATCGAAACGCCGGAAGGTCCGAACATCGGCCTGATCAACTCCCTGGCG
Pseudomonas_syringae_tomato_NCPPB_1108    CTATCGAAACGCCGGAAGGTCCGAACATCGGCCTGATCAACTCCCTGGCG
Pseudomonas_syringae_642                  CGGTCTGATCAACTCCCTGGCGGCCTATGCCCGCACCAATCAGTACGGCT
Pseudomonas_syringae_aesculi_0893_23      CGATCGAGACGCCTGAAGGTCCGAACATCGGTCTGATCAACTCCCTGGCG
Pseudomonas_syringae_morsprunorum_M302280 CTATCGAAACGCCGGAAGGTCCGAACATCGGTCTGATCAACTCCCTGGCG
Pseudomonas_syringae_mori_301020          CGATCGAGACGCCTGAAGGTCCGAACATCGGTCTGATCAACTCCCTGGCG
Pseudomonas_syringae_japonica_M301072     CGGTCTGATCAACTCCCTGGCGGCCTATGCCCGCACCAACCAGTACGGCT
Pseudomonas_syringae_Cit_7                TGAAGGTCCGAACATCGGTCTGATCAACTCCCTGGCGGCCTATGCCCGCA
Pseudomonas_syringae_maculicola_ES4326    CGATCGAAACGCCGGAAGGTCCGAACATCGGTCTGATCAACTCCCTGGCG
Pseudomonas_syringae_lachrymans_M302278   CTATCGAAACGCCGGAAGGTCCGAACATCGGCCTGATCAACTCCCTCGCG
Pseudomonas_syringae_tabaci_ATCC_11528    CGATCGAGACGCCTGAAGGTCCGAACATCGGTCTGATCAACTCCTTGGCG
Pseudomonas_syringae_glycinea_B076        CGATCGAGACGCCTGAAGGTCCGAACATCGGTCTGATCAACTCCCTGGCG
Pseudomonas_syringae_glycinea_race_4      CGATCGAGACGCCTGAAGGTCCGAACATCGGTCTGATCAACTCCCTGGCG
Pseudomonas_syringae_B64                  CGGTCTGATCAACTCCCTGGCGGCCTATGCCCGCACCAACCAGTACGGCT
Pseudomonas_syringae_oryzae_1_6           CGGCCTGATCAACTCCCTGGCGGCCTATGCCCGCACCAACCAGTACGGCT
Pseudomonas_syringae_avellanae_ISPaVe037  TGAAGGTCCGAACATCGGTCTGATCAACTCCCTGGCCGCCTATGCCCGCA
Pseudomonas_syringae_BRIP39023            TGAAGGTCCGAACATCGGTCTGATCAACTCCCTGGCGGCCTATGCCCGCA
Pseudomonas_syringae_BRIP34876            CGGTCTGATCAACTCCCTGGCGGCCTATGCCCGCACCAACCAGTACGGCT
Pseudomonas_syringae_BRIP34881            CGGTCTGATCAACTCCCTGGCGGCCTATGCCCGCACCAACCAGTACGGCT

Pseudomonas_syringae_UMAF0158             CCAACCAGTACGGCTTCCTCGAGAGTCCGTACCGTGTGGTCAAGGAAGGT
Pseudomonas_fluorescens_Pf_5              ACCAACCAGTACGGCTTCCTCGAGAGCCCGTACCGTGTGGTGAAAGACGC
Pseudomonas_syringae_tomato_DC3000        GCCTATGCCCGCACCAACCAGTACGGTTTCCTCGAGAGCCCGTACCGTGT
Pseudomonas_syringae_phaseolicola_1448A   GCCTATGCCCGCACCAACCAGTACGGCTTCCTCGAGAGCCCGTACCGTGT
Pseudomonas_syringae_B728a                TCCTCGAGAGCCCGTACCGTGTGGTCAAGGAAGGTCTGGTCACCGAAGAG
Pseudomonas_savastanoi_NCPPB_3335         TCCTCGAGAGCCCGTACCGTGTGGTCAAGGAAGGTCTGGTCACCGAAGAA
Pseudomonas_syringae_tomato_T1            GCCTATGCCCGCACTAACCAGTACGGTTTCCTCGAGAGCCCGTACCGTGT
Pseudomonas_syringae_tomato_K40           GCCTATGCCCGCACTAACCAGTACGGTTTCCTCGAGAGCCCGTACCGTGT
Pseudomonas_syringae_tomato_Max13         GCCTATGCCCGCACTAACCAGTACGGTTTCCTCGAGAGCCCGTACCGTGT
Pseudomonas_syringae_tomato_NCPPB_1108    GCCTATGCCCGCACTAACCAGTACGGTTTCCTCGAGAGCCCGTACCGTGT
Pseudomonas_syringae_642                  TCCTCGAAAGCCCGTACCGTGTGGTCAAGGAAGGTCTGGTCACCGAAGAA
Pseudomonas_syringae_aesculi_0893_23      GCCTATGCCCGCACCAACCAGTACGGCTTCCTCGAGAGCCCGTACCGTGT
Pseudomonas_syringae_morsprunorum_M302280 GCCTATGCCCGCACCAACCAGTACGGTTTCCTCGAGAGCCCGTACCGTGT
Pseudomonas_syringae_mori_301020          GCCTATGCCCGCACCAACCAGTACGGCTTCCTCGAGAGCCCGTACCGTGT
Pseudomonas_syringae_japonica_M301072     TCCTCGAGAGCCCGTACCGTGTGGTCAAGGAAGGTCTGGTCACCGAAGAG
Pseudomonas_syringae_Cit_7                CCAACCAGTACGGCTTCCTCGAGAGTCCGTACCGTGTGGTCAAGGAAGGT
Pseudomonas_syringae_maculicola_ES4326    GCCTATGCCCGCACCAACCAGTACGGTTTCCTCGAGAGCCCGTACCGTGT
Pseudomonas_syringae_lachrymans_M302278   GCCTATGCCCGCACCAACCAGTACGGTTTCCTCGAGAGCCCGTACCGTGT
Pseudomonas_syringae_tabaci_ATCC_11528    GCTTATGCTCGCACCAACCAGTACGGCTTCCTTGAGAGCCCGTACCGTGT
Pseudomonas_syringae_glycinea_B076        GCCTATGCCCGCACCAACCAGTACGGCTTCCTCGAGAGCCCGTACCGTGT
Pseudomonas_syringae_glycinea_race_4      GCCTATGCCCGCACCAACCAGTACGGCTTCCTCGAGAGCCCGTACCGTGT
Pseudomonas_syringae_B64                  TCCTCGAGAGCCCGTACCGTGTGGTCAAGGAAGGTCTGGTCACCGAAGAG
Pseudomonas_syringae_oryzae_1_6           TCCTTGAAAGCCCGTACCGTGTGGTCAAGGAAGGTCTGGTCACCGAAGAG
Pseudomonas_syringae_avellanae_ISPaVe037  CCAACCAGTACGGCTTCCTCGAGAGCCCGTACCGTGTGGTCAAGGAAGGT
Pseudomonas_syringae_BRIP39023            CCAACCAGTACGGCTTCCTCGAGAGCCCGTACCGTGTGGTCAAGGAAGGT
Pseudomonas_syringae_BRIP34876            TCCTCGAGAGCCCGTACCGTGTGGTCAAGGAAGGTCTGGTCACCGAAGAG
Pseudomonas_syringae_BRIP34881            TCCTCGAGAGCCCGTACCGTGTGGTCAAGGAAGGTCTGGTCACCGAAGAG

Pseudomonas_syringae_UMAF0158             CTGGTCACCGAAGAGATCGTCTTCCTTTCGGCGATCGAAGAAGCGGACCA
Pseudomonas_fluorescens_Pf_5              TCTGGTAACCGACGAGATCGTGTTCCTGTCCGCTATCGAAGAGGCCGATC
Pseudomonas_syringae_tomato_DC3000        TGTTAAGGAAGGTCTGGTCACCGACGAAATCGTGTTCCTTTCAGCGATCG
Pseudomonas_syringae_phaseolicola_1448A   GGTCAAGGAAGGTCTGGTCACCGAAGAAATCGTCTTCCTTTCGGCGATCG
Pseudomonas_syringae_B728a                ATCGTGTTCCTTTCAGCGATCGAAGAAGCGGATCACGTCATTGCCCAGGC
Pseudomonas_savastanoi_NCPPB_3335         ATCGTCTTCCTTTCGGCGATCGAAGAAGCGGACCACGTCATTGCTCAGGC
Pseudomonas_syringae_tomato_T1            TGTTAAGGAAGGTCTGGTCACCGACGAAATCGTGTTCCTTTCAGCGATCG
Pseudomonas_syringae_tomato_K40           TGTTAAGGAAGGTCTGGTCACCGACGAAATCGTGTTCCTTTCAGCGATCG
Pseudomonas_syringae_tomato_Max13         TGTTAAGGAAGGTCTGGTCACCGACGAAATCGTGTTCCTTTCAGCGATCG
Pseudomonas_syringae_tomato_NCPPB_1108    TGTTAAGGAAGGTCTGGTCACCGACGAAATCGTGTTCCTTTCAGCGATCG
Pseudomonas_syringae_642                  ATCGTTTTCCTTTCGGCGATCGAAGAAGCGGACCACGTCATTGCCCAGGC
Pseudomonas_syringae_aesculi_0893_23      GGTCAAGGAAGGTCTGGTCACCGAAGAAATCGTCTTCCTTTCGGCGATCG
Pseudomonas_syringae_morsprunorum_M302280 TGTTAAGGAAGGTCTGGTCACCGACGAAATCGTGTTCCTTTCAGCGATCG
Pseudomonas_syringae_mori_301020          GGTGAAGGAAGGTCTGGTCACCGAAGAAATCGTCTTCCTTTCGGCGATCG
Pseudomonas_syringae_japonica_M301072     ATCGTCTTCCTTTCGGCGATCGAAGAAGCGGACCACGTCATTGCCCAGGC
Pseudomonas_syringae_Cit_7                CTGGTCACCGAAGAGATCGTCTTCCTTTCGGCGATCGAAGAAGCGGACCA
Pseudomonas_syringae_maculicola_ES4326    GGTGAAGGAAGGTCTGGTCACCGAAGAAATCGTGTTCCTTTCGGCGATCG
Pseudomonas_syringae_lachrymans_M302278   TGTTAAGGAAGGTCTGGTCACCGACGAAATCGTGTTCCTTTCAGCGATCG
Pseudomonas_syringae_tabaci_ATCC_11528    GGTCAAGGAAGGTCTGGTAACCGAAGAAATCGTTTTCCTTTCGGCGATCG
Pseudomonas_syringae_glycinea_B076        GGTCAAGGAAGGTCTGGTCACCGAAGAAATCGTCTTCCTTTCGGCGATCG
Pseudomonas_syringae_glycinea_race_4      GGTCAAGGAAGGTCTGGTCACCGAAGAAATCGTCTTCCTTTCGGCGATCG
Pseudomonas_syringae_B64                  ATCGTCTTCCTTTCGGCGATCGAAGAGGCGGACCACGTCATTGCCCAGGC
Pseudomonas_syringae_oryzae_1_6           ATCGTTTTCCTTTCAGCGATCGAAGAAGCTGACCACGTCATTGCACAGGC
Pseudomonas_syringae_avellanae_ISPaVe037  CTGGTCACCGAAGAGATCGTCTTCCTTTCGGCGATCGAAGAAGCGGACCA
Pseudomonas_syringae_BRIP39023            CTGGTCACCGAAGAGATCGTCTTCCTTTCGGCGATCGAAGAAGCGGACCA
Pseudomonas_syringae_BRIP34876            ATCGTCTTCCTTTCGGCGATCGAAGAAGCGGACCACGTCATTGCCCAGGC
Pseudomonas_syringae_BRIP34881            ATCGTCTTCCTTTCGGCGATCGAAGAAGCGGACCACGTCATTGCCCAGGC

Pseudomonas_syringae_UMAF0158             CGTCATTGCTCAGGCTTCGGCCGCAATGAACGACAAGCAAGAGCTGATCG
Pseudomonas_fluorescens_Pf_5              ACGTGATCGCCCAGGCTTCGGCGACCATGAACGACAAAGGTCAGTTGGTC
Pseudomonas_syringae_tomato_DC3000        AAGAAGCTGACCACGTCATTGCACAGGCTTCGGCCGCAATGAACGACAAG
Pseudomonas_syringae_phaseolicola_1448A   AAGAAGCGGACCACGTCATTGCTCAGGCTTCGGCTGCAATGAACGACAAG
Pseudomonas_syringae_B728a                TTCGGCCGCAATGAACGACAAGCAAGAGCTGATCGACGAACTGGTTGCTG
Pseudomonas_savastanoi_NCPPB_3335         TTCGGCTGCAATGAACGACAAGCAAGAGCTGATCGACGAGCTGGTTGCTG
Pseudomonas_syringae_tomato_T1            AAGAAGCTGACCACGTCATTGCACAGGCTTCGGCCGCAATGAACGACAAG
Pseudomonas_syringae_tomato_K40           AAGAAGCTGACCACGTCATTGCACAGGCTTCGGCCGCAATGAACGACAAG
Pseudomonas_syringae_tomato_Max13         AAGAAGCTGACCACGTCATTGCACAGGCTTCGGCCGCAATGAACGACAAG
Pseudomonas_syringae_tomato_NCPPB_1108    AAGAAGCTGACCACGTCATTGCACAGGCTTCGGCCGCAATGAACGACAAG
Pseudomonas_syringae_642                  TTCGGCCGCAATGAACGACAAGCAAGAGCTGATCGACGAGCTGGTTGCTG
Pseudomonas_syringae_aesculi_0893_23      AAGAAGCGGACCACGTCATTGCTCAGGCTTCGGCTGCAATGAACGACAAG
Pseudomonas_syringae_morsprunorum_M302280 AAGAAGCAGACCACGTCATTGCACAGGCTTCGGCAGCAATGAACGACAAG
Pseudomonas_syringae_mori_301020          AAGAAGCGGACCACGTCATTGCTCAGGCTTCGGCTGCAATGAACGACAAG
Pseudomonas_syringae_japonica_M301072     TTCGGCCGCAATGAACGACAAGCAAGAGCTGATCGACGAGCTGGTTGCTG
Pseudomonas_syringae_Cit_7                CGTCATTGCTCAGGCTTCGGCCGCAATGAACGACAAGCAAGAGCTGATCG
Pseudomonas_syringae_maculicola_ES4326    AAGAAGCTGACCACGTCATTGCCCAGGCTTCGGCTGCAATGAACGACAAG
Pseudomonas_syringae_lachrymans_M302278   AAGAAGCTGACCACGTCATTGCACAGGCTTCGGCCGCAATGAACGACAAG
Pseudomonas_syringae_tabaci_ATCC_11528    AAGAAGCGGACCACGTCATTGCTCAGGCTTCGGCTGCAATGAACGACAAG
Pseudomonas_syringae_glycinea_B076        AAGAAGCGGACCACGTCATTGCTCAGGCTTCGGCTGCAATGAACGACAAG
Pseudomonas_syringae_glycinea_race_4      AAGAAGCGGACCACGTCATTGCTCAGGCTTCGGCTGCAATGAACGACAAG
Pseudomonas_syringae_B64                  TTCGGCCGCAATGAACGACAAGCAAGAGCTGATCGACGAACTGGTTGCTG
Pseudomonas_syringae_oryzae_1_6           TTCGGCCGCAATGAACGACAAGCAAGAGCTGATCGACGAGCTGGTTGCCG
Pseudomonas_syringae_avellanae_ISPaVe037  CGTCATTGCCCAGGCTTCGGCCGCAATGAACGACAAGCAAGAGCTGATCG
Pseudomonas_syringae_BRIP39023            CGTCATTGCTCAGGCTTCGGCCGCAATGAACGACAAGCAAGAGCTGATCG
Pseudomonas_syringae_BRIP34876            TTCGGCCGCAATGAACGACAAGCAAGAGCTGATCGACGAGCTGGTTGCTG
Pseudomonas_syringae_BRIP34881            TTCGGCCGCAATGAACGACAAGCAAGAGCTGATCGACGAGCTGGTTGCTG

Pseudomonas_syringae_UMAF0158             ACGAGCTGGTTGCTGTGCGTCACTTGAACGAATTCACCGTCAAGGCGCCA
Pseudomonas_fluorescens_Pf_5              GATGAACTGGTAGCTGTTCGTCACTTGAACGAATTCACCGTCAAGGCGCC
Pseudomonas_syringae_tomato_DC3000        CAAGAGCTGATCGACGAGCTGGTTGCTGTGCGTCACTTGAACGAATTCAC
Pseudomonas_syringae_phaseolicola_1448A   CAAGAGCTGATCGACGAGCTGGTTGCTGTGCGTCACTTGAACGAATTCAC
Pseudomonas_syringae_B728a                TGCGTCACTTGAACGAATTCACCGTCAAGGCGCCAGCCGATGTCACCCTG
Pseudomonas_savastanoi_NCPPB_3335         TGCGTCACTTGAACGAATTCACCGTCAAGGCACCAGCCGATGTCACCCTG
Pseudomonas_syringae_tomato_T1            CAAGAGCTGATCGACGAGCTGGTTGCTGTGCGTCACTTGAACGAATTCAC
Pseudomonas_syringae_tomato_K40           CAAGAGCTGATCGACGAGCTGGTTGCTGTGCGTCACTTGAACGAATTCAC
Pseudomonas_syringae_tomato_Max13         CAAGAGCTGATCGACGAGCTGGTTGCTGTGCGTCACTTGAACGAATTCAC
Pseudomonas_syringae_tomato_NCPPB_1108    CAAGAGCTGATCGACGAGCTGGTTGCTGTGCGTCACTTGAACGAATTCAC
Pseudomonas_syringae_642                  TGCGTCACTTGAACGAATTCACCGTCAAGGCGCCAGCCGATGTCACCCTG
Pseudomonas_syringae_aesculi_0893_23      CAAGAGCTGATCGACGAGCTGGTTGCTGTGCGTCACTTGAACGAATTCAC
Pseudomonas_syringae_morsprunorum_M302280 CAAGAGCTGATCGACGAGCTGGTTGCTGTGCGTCACTTGAACGAATTCAC
Pseudomonas_syringae_mori_301020          CAAGAGCTGATCGACGAGCTGGTTGCTGTGCGTCACTTGAACGAATTCAC
Pseudomonas_syringae_japonica_M301072     TGCGTCACTTGAACGAATTCACCGTCAAGGCGCCAGCCGATGTCACCCTG
Pseudomonas_syringae_Cit_7                ACGAGCTGGTTGCTGTGCGTCACTTGAACGAATTCACCGTCAAGGCGCCA
Pseudomonas_syringae_maculicola_ES4326    CAAGAGCTGATCGACGAGCTGGTTGCTGTGCGTCACTTGAACGAATTCAC
Pseudomonas_syringae_lachrymans_M302278   CAAGAGCTGATCGACGAGCTGGTTGCTGTGCGTCACTTGAACGAATTCAC
Pseudomonas_syringae_tabaci_ATCC_11528    CAAGAGCTGATCGACGAGCTGGTTGCTGTGCGTCACTTGAACGAATTCAC
Pseudomonas_syringae_glycinea_B076        CAAGAGCTGATCGACGAGCTGGTTGCTGTGCGTCACTTGAACGAATTCAC
Pseudomonas_syringae_glycinea_race_4      CAAGAGCTGATCGACGAGCTGGTTGCTGTGCGTCACTTGAACGAATTCAC
Pseudomonas_syringae_B64                  TGCGTCACTTGAACGAATTCACCGTCAAGGCGCCAGCCGATGTCACCCTG
Pseudomonas_syringae_oryzae_1_6           TGCGTCACTTGAACGAGTTCACCGTCAAGGCGCCAGCCGATGTCACCCTG
Pseudomonas_syringae_avellanae_ISPaVe037  ACGAGCTGGTTGCTGTGCGTCACTTGAACGAATTCACCGTCAAGGCGCCA
Pseudomonas_syringae_BRIP39023            ACGAGCTGGTTGCTGTGCGTCACTTGAACGAATTCACCGTCAAGGCGCCA
Pseudomonas_syringae_BRIP34876            TGCGTCACTTGAACGAATTCACCGTCAAGGCGCCAGCCGATGTCACCCTG
Pseudomonas_syringae_BRIP34881            TGCGTCACTTGAACGAATTCACCGTCAAGGCGCCAGCCGATGTCACCCTG

Pseudomonas_syringae_UMAF0158             GCCGATGTCACCCTCATGGACGTTTCGCCCAAGCAGGTTGTCTCGGTAGC
Pseudomonas_fluorescens_Pf_5              GGAAGACGTCACCTTGATGGACGTTTCGCCGAAGCAGGTAGTTTCGGTTG
Pseudomonas_syringae_tomato_DC3000        CGTCAAGGCGCCAGCCGATGTCACCCTGATGGACGTTTCGCCCAAGCAGG
Pseudomonas_syringae_phaseolicola_1448A   CGTCAAGGCACCAGCCGATGTCACCCTGATGGACGTTTCGCCCAAGCAGG
Pseudomonas_syringae_B728a                ATGGACGTTTCGCCCAAGCAGGTTGTCTCGGTAGCTGCATCGCTGATTCC
Pseudomonas_savastanoi_NCPPB_3335         ATGGACGTTTCGCCCAAGCAGGTTGTGTCGGTAGCCGCATCGCTGATCCC
Pseudomonas_syringae_tomato_T1            CGTCAAGGCGCCAGCCGATGTCACCCTGATGGACGTTTCGCCCAAGCAGG
Pseudomonas_syringae_tomato_K40           CGTCAAGGCGCCAGCCGATGTCACCCTGATGGACGTTTCGCCCAAGCAGG
Pseudomonas_syringae_tomato_Max13         CGTCAAGGCGCCAGCCGATGTCACCCTGATGGACGTTTCGCCCAAGCAGG
Pseudomonas_syringae_tomato_NCPPB_1108    CGTCAAGGCGCCAGCCGATGTCACCCTGATGGACGTTTCGCCCAAGCAGG
Pseudomonas_syringae_642                  ATGGACGTTTCGCCCAAGCAGGTTGTCTCGGTAGCCGCATCGCTGATTCC
Pseudomonas_syringae_aesculi_0893_23      CGTCAAGGCACCAGCCGATGTCACCCTGATGGACGTTTCGCCCAAGCAGG
Pseudomonas_syringae_morsprunorum_M302280 CGTCAAGGCGCCAGCCGATGTCACCCTGATGGACGTTTCGCCCAAGCAGG
Pseudomonas_syringae_mori_301020          CGTCAAGGCACCAGCCGATGTCACCCTGATGGACGTTTCGCCCAAGCAGG
Pseudomonas_syringae_japonica_M301072     ATGGACGTTTCGCCCAAGCAGGTTGTCTCGGTAGCCGCATCGCTGATTCC
Pseudomonas_syringae_Cit_7                GCCGATGTCACCCTCATGGACGTTTCGCCCAAGCAGGTTGTCTCGGTAGC
Pseudomonas_syringae_maculicola_ES4326    CGTCAAGGCGCCAGCCGACGTCACCCTGATGGACGTTTCGCCCAAGCAGG
Pseudomonas_syringae_lachrymans_M302278   CGTCAAGGCGCCAGCCGATGTCACCCTGATGGACGTTTCGCCCAAGCAGG
Pseudomonas_syringae_tabaci_ATCC_11528    CGTCAAGGCACCAGCCGATGTCACCCTGATGGACGTTTCGCCCAAGCAGG
Pseudomonas_syringae_glycinea_B076        CGTCAAGGCACCAGCCGATGTCACCCTGATGGACGTTTCGCCCAAGCAGG
Pseudomonas_syringae_glycinea_race_4      CGTCAAGGCACCAGCCGATGTCACCCTGATGGACGTTTCGCCCAAGCAGG
Pseudomonas_syringae_B64                  ATGGACGTTTCGCCCAAGCAGGTTGTCTCGGTAGCCGCATCGCTGATTCC
Pseudomonas_syringae_oryzae_1_6           ATGGACGTTTCGCCCAAGCAGGTTGTTTCGGTAGCCGCTTCGTTGATTCC
Pseudomonas_syringae_avellanae_ISPaVe037  GCCGATGTCACCCTGATGGACGTTTCGCCCAAGCAGGTTGTCTCGGTAGC
Pseudomonas_syringae_BRIP39023            GCCGATGTCACCCTCATGGACGTTTCGCCCAAGCAGGTTGTCTCGGTAGC
Pseudomonas_syringae_BRIP34876            ATGGACGTTTCGCCCAAGCAGGTTGTCTCGGTAGCCGCATCGCTGATTCC
Pseudomonas_syringae_BRIP34881            ATGGACGTTTCGCCCAAGCAGGTTGTCTCGGTAGCCGCATCGCTGATTCC

Pseudomonas_syringae_UMAF0158             TGCATCGCTGATTCCGTTCCTCGAGCACGATGACGCCAACCGTGCGTTGA
Pseudomonas_fluorescens_Pf_5              CAGCGTCGCTGATTCCGTTCCTCGAGCACGACGACGCCAACCGTGCATTG
Pseudomonas_syringae_tomato_DC3000        TTGTTTCGGTAGCCGCTTCGTTGATTCCGTTCCTCGAGCACGATGACGCC
Pseudomonas_syringae_phaseolicola_1448A   TTGTGTCGGTAGCCGCATCGCTGATCCCGTTCCTCGAGCACGATGACGCC
Pseudomonas_syringae_B728a                GTTCCTCGAGCACGATGACGCCAACCGTGCGTTGATGGGTTCGAACATGC
Pseudomonas_savastanoi_NCPPB_3335         GTTCCTCGAGCACGATGACGCCAACCGCGCATTGATGGGTTCGAACATGC
Pseudomonas_syringae_tomato_T1            TTGTTTCGGTAGCCGCTTCGTTGATTCCGTTCCTCGAGCACGATGACGCC
Pseudomonas_syringae_tomato_K40           TTGTTTCGGTAGCCGCTTCGTTGATTCCGTTCCTCGAGCACGATGACGCC
Pseudomonas_syringae_tomato_Max13         TTGTTTCGGTAGCCGCTTCGTTGATTCCGTTCCTCGAGCACGATGACGCC
Pseudomonas_syringae_tomato_NCPPB_1108    TTGTTTCGGTAGCCGCTTCGTTGATTCCGTTCCTCGAGCACGATGACGCC
Pseudomonas_syringae_642                  GTTCCTCGAGCACGATGACGCCAACCGTGCGTTGATGGGTTCGAACATGC
Pseudomonas_syringae_aesculi_0893_23      TTGTGTCGGTAGCCGCATCGCTGATCCCGTTCCTCGAGCACGATGACGCC
Pseudomonas_syringae_morsprunorum_M302280 TTGTTTCGGTGGCCGCTTCGTTGATTCCGTTCCTCGAGCACGATGACGCC
Pseudomonas_syringae_mori_301020          TTGTGTCGGTAGCCGCATCGCTGATCCCGTTCCTCGAACACGATGACGCC
Pseudomonas_syringae_japonica_M301072     GTTCCTCGAGCACGATGACGCCAACCGTGCGTTGATGGGTTCGAACATGC
Pseudomonas_syringae_Cit_7                TGCATCGCTGATTCCGTTCCTCGAGCACGATGACGCCAACCGTGCGTTGA
Pseudomonas_syringae_maculicola_ES4326    TTGTCTCGGTAGCGGCTTCGCTGATCCCGTTCCTCGAGCACGATGACGCC
Pseudomonas_syringae_lachrymans_M302278   TTGTTTCGGTAGCCGCTTCGTTGATTCCGTTCCTCGAGCACGATGACGCC
Pseudomonas_syringae_tabaci_ATCC_11528    TTGTGTCGGTAGCCGCATCGCTGATCCCGTTCCTCGAGCACGATGACGCC
Pseudomonas_syringae_glycinea_B076        TTGTGTCGGTAGCCGCATCGCTGATCCCGTTCCTCGAGCACGATGACGCC
Pseudomonas_syringae_glycinea_race_4      TTGTGTCGGTAGCCGCATCGCTGATCCCGTTCCTCGAGCACGATGACGCC
Pseudomonas_syringae_B64                  GTTCCTCGAGCACGATGACGCCAACCGTGCGTTGATGGGTTCGAACATGC
Pseudomonas_syringae_oryzae_1_6           GTTCCTCGAGCACGATGACGCCAACCGTGCGTTGATGGGTTCGAACATGC
Pseudomonas_syringae_avellanae_ISPaVe037  CGCATCGCTGATTCCGTTCCTCGAGCACGATGACGCCAACCGTGCGTTGA
Pseudomonas_syringae_BRIP39023            TGCATCGCTGATTCCGTTCCTCGAGCACGATGACGCCAACCGTGCGTTGA
Pseudomonas_syringae_BRIP34876            GTTCCTCGAGCACGATGACGCCAACCGTGCGTTGATGGGTTCGAACATGC
Pseudomonas_syringae_BRIP34881            GTTCCTCGAGCACGATGACGCCAACCGTGCGTTGATGGGTTCGAACATGC

Pseudomonas_syringae_UMAF0158             TGGGTTCGAACATGCAGCGTCAGGCTGTTCCTACTCTGCGTGCCGACAAG
Pseudomonas_fluorescens_Pf_5              ATGGGTTCCAACATGCAGCGTCAGGCTGTACCGACCCTGCGTGCTGACAA
Pseudomonas_syringae_tomato_DC3000        AACCGTGCGTTGATGGGTTCGAACATGCAGCGTCAGGCTGTACCAACCTT
Pseudomonas_syringae_phaseolicola_1448A   AACCGCGCATTGATGGGTTCGAACATGCAGCGTCAGGCTGTACCGACCCT
Pseudomonas_syringae_B728a                AGCGTCAGGCTGTTCCTACTCTGCGCGCCGACAAGCCGCTGGTAGGTACT
Pseudomonas_savastanoi_NCPPB_3335         AGCGTCAGGCTGTACCGACCCTGCGTGCCGACAAGCCGCTGGTAGGTACT
Pseudomonas_syringae_tomato_T1            AACCGTGCGTTGATGGGTTCGAACATGCAGCGTCAGGCTGTACCAACCTT
Pseudomonas_syringae_tomato_K40           AACCGTGCGTTGATGGGTTCGAACATGCAGCGTCAGGCTGTACCAACCTT
Pseudomonas_syringae_tomato_Max13         AACCGTGCGTTGATGGGTTCGAACATGCAGCGTCAGGCTGTACCAACCTT
Pseudomonas_syringae_tomato_NCPPB_1108    AACCGTGCGTTGATGGGTTCGAACATGCAGCGTCAGGCTGTACCAACCTT
Pseudomonas_syringae_642                  AGCGTCAGGCTGTTCCTACTCTGCGTGCCGACAAGCCGCTGGTAGGTACT
Pseudomonas_syringae_aesculi_0893_23      AACCGCGCATTGATGGGTTCGAACATGCAGCGTCAGGCTGTACCGACCCT
Pseudomonas_syringae_morsprunorum_M302280 AACCGTGCGTTGATGGGTTCGAACATGCAGCGTCAGGCTGTACCAACCTT
Pseudomonas_syringae_mori_301020          AACCGCGCATTGATGGGTTCGAACATGCAGCGTCAGGCTGTACCGACCCT
Pseudomonas_syringae_japonica_M301072     AGCGTCAGGCTGTTCCTACTCTGCGTGCCGACAAGCCGCTGGTAGGTACT
Pseudomonas_syringae_Cit_7                TGGGTTCGAACATGCAGCGTCAGGCTGTTCCTACTCTGCGTGCCGACAAG
Pseudomonas_syringae_maculicola_ES4326    AACCGTGCGTTGATGGGTTCGAACATGCAGCGTCAGGCTGTACCAACCTT
Pseudomonas_syringae_lachrymans_M302278   AACCGTGCGTTGATGGGTTCGAACATGCAGCGTCAGGCTGTACCAACCTT
Pseudomonas_syringae_tabaci_ATCC_11528    AACCGCGCATTGATGGGTTCGAACATGCAGCGTCAGGCTGTACCGACCCT
Pseudomonas_syringae_glycinea_B076        AACCGCGCATTGATGGGTTCGAACATGCAGCGTCAGGCTGTACCGACCCT
Pseudomonas_syringae_glycinea_race_4      AACCGCGCATTGATGGGTTCGAACATGCAGCGTCAGGCTGTACCGACCCT
Pseudomonas_syringae_B64                  AGCGTCAGGCTGTTCCTACTCTGCGTGCCGACAAGCCGCTGGTAGGTACT
Pseudomonas_syringae_oryzae_1_6           AGCGTCAGGCTGTACCGACCTTGCGTGCCGACAAGCCGCTGGTTGGTACT
Pseudomonas_syringae_avellanae_ISPaVe037  TGGGTTCGAACATGCAGCGTCAGGCTGTTCCTACTCTGCGTGCCGACAAG
Pseudomonas_syringae_BRIP39023            TGGGTTCGAACATGCAGCGTCAGGCTGTTCCTACTCTGCGTGCCGACAAG
Pseudomonas_syringae_BRIP34876            AGCGTCAGGCTGTTCCTACTCTGCGTGCCGACAAGCCGCTGGTAGGTACT
Pseudomonas_syringae_BRIP34881            AGCGTCAGGCTGTTCCTACTCTGCGTGCCGACAAGCCGCTGGTAGGTACT

Pseudomonas_syringae_UMAF0158             CCGCTGGTAGGTACTGGCATGGAGCGCAACGTTGCTCGCGACTCCGGCGT
Pseudomonas_fluorescens_Pf_5              GCCGCTGGTAGGTACCGGCATGGAGCGCAACGTTGCCCGTGACTCCGGCG
Pseudomonas_syringae_tomato_DC3000        GCGTGCCGACAAGCCGCTGGTGGGTACCGGCATGGAGCGCAACGTTGCTC
Pseudomonas_syringae_phaseolicola_1448A   GCGTGCCGACAAGCCGCTGGTAGGTACTGGCATGGAGCGCAACGTTGCTC
Pseudomonas_syringae_B728a                GGCATGGAGCGCAACGTTGCTCGCGACTCCGGCGTTTGCGTCGTGGCTCG
Pseudomonas_savastanoi_NCPPB_3335         GGCATGGAGCGCAACGTTGCCCGCGACTCCGGCGTTTGCGTCGTGGCTCG
Pseudomonas_syringae_tomato_T1            GCGTGCCGACAAGCCGCTGGTGGGTACCGGCATGGAGCGCAACGTTGCTC
Pseudomonas_syringae_tomato_K40           GCGTGCCGACAAGCCGCTGGTGGGTACCGGCATGGAGCGCAACGTTGCTC
Pseudomonas_syringae_tomato_Max13         GCGTGCCGACAAGCCGCTGGTGGGTACCGGCATGGAGCGCAACGTTGCTC
Pseudomonas_syringae_tomato_NCPPB_1108    GCGTGCCGACAAGCCGCTGGTGGGTACCGGCATGGAGCGCAACGTTGCTC
Pseudomonas_syringae_642                  GGCATGGAGCGCAACGTTGCTCGCGACTCCGGCGTTTGCGTCGTGGCTCG
Pseudomonas_syringae_aesculi_0893_23      GCGTGCCGACAAGCCGCTGGTAGGTACTGGCATGGAGCGCAACGTTGCCC
Pseudomonas_syringae_morsprunorum_M302280 GCGTGCCGACAAGCCGCTGGTGGGTACCGGCATGGAGCGCAACGTTGCTC
Pseudomonas_syringae_mori_301020          GCGTGCCGACAAGCCGCTGGTAGGTACTGGCATGGAGCGCAACGTTGCTC
Pseudomonas_syringae_japonica_M301072     GGCATGGAGCGCAACGTTGCTCGCGACTCCGGCGTTTGCGTCGTGGCTCG
Pseudomonas_syringae_Cit_7                CCGCTGGTAGGTACTGGCATGGAGCGCAACGTTGCTCGCGACTCCGGCGT
Pseudomonas_syringae_maculicola_ES4326    GCGTGCCGACAAGCCGCTCGTGGGTACCGGCATGGAGCGCAACGTTGCCC
Pseudomonas_syringae_lachrymans_M302278   GCGTGCCGACAAGCCGCTGGTGGGTACCGGCATGGAGCGCAACGTTGCTC
Pseudomonas_syringae_tabaci_ATCC_11528    GCGTGCCGACAAGCCGCTGGTAGGTACTGGCATGGAGCGCAACGTTGCTC
Pseudomonas_syringae_glycinea_B076        GCGTGCCGACAAGCCGCTGGTAGGTACTGGCATGGAGCGCAACGTTGCTC
Pseudomonas_syringae_glycinea_race_4      GCGTGCCGACAAGCCGCTGGTAGGTACTGGCATGGAGCGCAACGTTGCTC
Pseudomonas_syringae_B64                  GGCATGGAGCGCAACGTTGCTCGCGACTCCGGCGTTTGCGTCGTGGCTCG
Pseudomonas_syringae_oryzae_1_6           GGCATGGAGCGCAACGTTGCACGCGACTCCGGCGTTTGCGTCGTGGCTCG
Pseudomonas_syringae_avellanae_ISPaVe037  CCGCTGGTAGGTACTGGCATGGAGCGCAACGTTGCTCGCGACTCCGGCGT
Pseudomonas_syringae_BRIP39023            CCGCTGGTAGGTACTGGCATGGAGCGCAACGTTGCTCGCGACTCCGGCGT
Pseudomonas_syringae_BRIP34876            GGCATGGAGCGCAACGTTGCTCGCGACTCCGGCGTTTGCGTCGTGGCTCG
Pseudomonas_syringae_BRIP34881            GGCATGGAGCGCAACGTTGCTCGCGACTCCGGCGTTTGCGTCGTGGCTCG

Pseudomonas_syringae_UMAF0158             TTGCGTCGTGGCTCGTCGTGGTGGTGTGATCGACTCGGTTGACGCCAGCC
Pseudomonas_fluorescens_Pf_5              TTTGCGTCGTGGCTCGTCGTGGCGGTGTGATCGACTCGGTCGATGCCAGC
Pseudomonas_syringae_tomato_DC3000        GCGACTCCGGCGTTTGCGTCGTGGCCCGTCGTGGTGGCGTGATCGACTCG
Pseudomonas_syringae_phaseolicola_1448A   GCGACTCCGGCGTTTGCGTCGTGGCTCGTCGTGGCGGCGTGATCGACTCT
Pseudomonas_syringae_B728a                TCGCGGTGGTGTGATCGACTCGGTTGACGCCAGCCGTATCGTTGTTCGCG
Pseudomonas_savastanoi_NCPPB_3335         TCGTGGCGGCGTGATCGACTCTGTCGACGCCAGCCGTATCGTTGTTCGCG
Pseudomonas_syringae_tomato_T1            GCGACTCCGGCGTTTGCGTCGTGGCCCGTCGTGGTGGCGTGATCGACTCG
Pseudomonas_syringae_tomato_K40           GCGACTCCGGCGTTTGCGTCGTGGCCCGTCGTGGTGGCGTGATCGACTCG
Pseudomonas_syringae_tomato_Max13         GCGACTCCGGCGTTTGCGTCGTGGCCCGTCGTGGTGGCGTGATCGACTCG
Pseudomonas_syringae_tomato_NCPPB_1108    GCGACTCCGGCGTTTGCGTCGTGGCCCGTCGTGGTGGCGTGATCGACTCG
Pseudomonas_syringae_642                  TCGTGGCGGTGTGATCGACTCGGTTGACGCCAGCCGTATCGTTGTTCGCG
Pseudomonas_syringae_aesculi_0893_23      GCGACTCCGGCGTTTGCGTCGTGGCTCGTCGTGGCGGCGTGATCGACTCT
Pseudomonas_syringae_morsprunorum_M302280 GCGACTCCGGCGTTTGCGTCGTGGCCCGTCGCGGTGGCGTGATCGACTCG
Pseudomonas_syringae_mori_301020          GCGACTCCGGCGTTTGCGTCGTGGCTCGTCGTGGCGGCGTGATCGACTCT
Pseudomonas_syringae_japonica_M301072     TCGTGGTGGTGTGATCGACTCGGTTGACGCCAGCCGTATCGTTGTTCGCG
Pseudomonas_syringae_Cit_7                TTGCGTCGTGGCTCGTCGTGGTGGTGTGATCGACTCGGTTGACGCCAGCC
Pseudomonas_syringae_maculicola_ES4326    GCGATTCCGGCGTTTGCGTCGTGGCCCGTCGTGGTGGCGTGATCGATTCG
Pseudomonas_syringae_lachrymans_M302278   GCGACTCCGGCGTTTGCGTCGTGGCCCGTCGTGGTGGCGTGATCGACTCG
Pseudomonas_syringae_tabaci_ATCC_11528    GCGACTCCGGCGTTTGCGTCGTGGCTCGTCGTGGCGGCGTGATCGACTCT
Pseudomonas_syringae_glycinea_B076        GCGACTCCGGCGTTTGCGTCGTGGCTCGTCGTGGCGGCGTGATCGACTCT
Pseudomonas_syringae_glycinea_race_4      GCGACTCCGGCGTTTGCGTCGTGGCTCGTCGTGGCGGCGTGATCGACTCT
Pseudomonas_syringae_B64                  TCGTGGTGGTGTGATCGACTCGGTTGACGCCAGCCGTATCGTTGTTCGCG
Pseudomonas_syringae_oryzae_1_6           TCGTGGTGGTGTGATCGATTCGGTTGATGCCAGTCGTATCGTGGTTCGCG
Pseudomonas_syringae_avellanae_ISPaVe037  TTGCGTCGTGGCTCGTCGTGGTGGTGTGATCGACTCGGTTGACGCCAGCC
Pseudomonas_syringae_BRIP39023            TTGCGTCGTGGCTCGTCGTGGTGGTGTGATCGACTCGGTTGACGCCAGCC
Pseudomonas_syringae_BRIP34876            TCGTGGTGGTGTGATCGACTCGGTTGACGCCAGCCGTATCGTTGTTCGCG
Pseudomonas_syringae_BRIP34881            TCGTGGTGGTGTGATCGACTCGGTTGACGCCAGCCGTATCGTTGTTCGCG

Pseudomonas_syringae_UMAF0158             GTATCGTTGTTCGCGTTGCCGATGATGAAGTTGAAACAGGTGAGGCGGGT
Pseudomonas_fluorescens_Pf_5              CGTATTGTGGTTCGTGTTGCTGATGACGAAGTTGAAACCGGCGAAGCCGG
Pseudomonas_syringae_tomato_DC3000        GTTGATGCCAGCCGTATCGTTGTTCGCGTTGCCGATGATGAAGTTGAAAC
Pseudomonas_syringae_phaseolicola_1448A   GTCGACGCCAGCCGTATCGTTGTTCGCGTTGCCGATGACGAAGTAGAAAC
Pseudomonas_syringae_B728a                TTGCCGATGATGAAGTTGAAACAGGTGAGGCGGGTGTAGACATCTACAAC
Pseudomonas_savastanoi_NCPPB_3335         TTGCTGATGACGAAGTAGAAACAGGTGAAGCAGGTGTAGACATCTACAAC
Pseudomonas_syringae_tomato_T1            GTTGATGCCAGCCGTATCGTTGTTCGCGTTGCCGATGATGAAGTTGAAAC
Pseudomonas_syringae_tomato_K40           GTTGATGCCAGCCGTATCGTTGTTCGCGTTGCCGATGATGAAGTTGAAAC
Pseudomonas_syringae_tomato_Max13         GTTGATGCCAGCCGTATCGTTGTTCGCGTTGCCGATGATGAAGTTGAAAC
Pseudomonas_syringae_tomato_NCPPB_1108    GTTGATGCCAGCCGTATCGTTGTTCGCGTTGCCGATGATGAAGTTGAAAC
Pseudomonas_syringae_642                  TTGCTGATGATGAAGTTGAAACAGGTGAGGCGGGTGTAGATATCTACAAC
Pseudomonas_syringae_aesculi_0893_23      GTCGACGCCAGCCGTATCGTTGTTCGCGTTGCTGATGACGAAGTAGAAAC
Pseudomonas_syringae_morsprunorum_M302280 GTTGATGCCAGCCGTATCGTGGTTCGCGTTGCCGATGATGAAGTTGAAAC
Pseudomonas_syringae_mori_301020          GTCGACGCCAGCCGTATCGTTGTTCGCGTTGCCGATGACGAAGTAGAAAC
Pseudomonas_syringae_japonica_M301072     TTGCCGATGATGAAGTTGAAACAGGTGAGGCGGGTGTAGACATCTACAAC
Pseudomonas_syringae_Cit_7                GTATCGTTGTTCGCGTTGCCGATGATGAAGTTGAAACAGGTGAGGCGGGT
Pseudomonas_syringae_maculicola_ES4326    GTTGATGCCAGCCGTATCGTTGTTCGCGTCGCCGATGACGAAGTTGAAAC
Pseudomonas_syringae_lachrymans_M302278   GTTGATGCCAGCCGTATCGTTGTTCGCGTTGCCGATGATGAAGTTGAAAC
Pseudomonas_syringae_tabaci_ATCC_11528    GTCGACGCCAGCCGTATCGTTGTTCGCGTTGCCGATGACGAAGTAGAAAC
Pseudomonas_syringae_glycinea_B076        GTCGACGCCAGCCGTATCGTTGTTCGCGTTGCCGATGACGAAGTAGAAAC
Pseudomonas_syringae_glycinea_race_4      GTCGACGCCAGCCGTATCGTTGTTCGCGTTGCCGATGACGAAGTAGAAAC
Pseudomonas_syringae_B64                  TTGCCGATGATGAAGTTGAAACAGGTGAGGCGGGTGTAGACATCTACAAC
Pseudomonas_syringae_oryzae_1_6           TTGCCGATGACGAAGTTGAAACAGGTGAGGCGGGTGTAGACATCTACAAC
Pseudomonas_syringae_avellanae_ISPaVe037  GTATCGTTGTTCGCGTTGCCGATGATGAAGTTGAAACAGGTGAGGCGGGT
Pseudomonas_syringae_BRIP39023            GTATCGTTGTTCGCGTTGCCGATGATGAAGTTGAAACAGGTGAGGCGGGT
Pseudomonas_syringae_BRIP34876            TTGCCGATGATGAAGTTGAAACAGGTGAGGCGGGTGTAGACATCTACAAC
Pseudomonas_syringae_BRIP34881            TTGCCGATGATGAAGTTGAAACAGGTGAGGCGGGTGTAGACATCTACAAC

Pseudomonas_syringae_UMAF0158             GTAGACATCTACAACCTGACCAAATACACCCGCTCCAACCAGAACACCTG
Pseudomonas_fluorescens_Pf_5              TGTTGACATCTACAACCTGACCAAGTACACCCGCTCCAACCAGAACACCT
Pseudomonas_syringae_tomato_DC3000        AGGTGAGGCCGGTGTAGACATCTACAACCTGACCAAATACACCCGTTCGA
Pseudomonas_syringae_phaseolicola_1448A   AGGTGAAGCAGGTGTAGATATCTACAACCTGACCAAATACACCCGTTCGA
Pseudomonas_syringae_B728a                CTGACCAAATACACCCGTTCGAACCAGAACACCTGCATCAACCAGCGTCC
Pseudomonas_savastanoi_NCPPB_3335         CTGACCAAATACACCCGTTCGAACCAGAACACCTGCATCAACCAGCGTCC
Pseudomonas_syringae_tomato_T1            AGGTGAGGCCGGTGTAGACATCTACAACCTGACCAAATACACCCGTTCGA
Pseudomonas_syringae_tomato_K40           AGGTGAGGCCGGTGTAGACATCTACAACCTGACCAAATACACCCGTTCGA
Pseudomonas_syringae_tomato_Max13         AGGTGAGGCCGGTGTAGACATCTACAACCTGACCAAATACACCCGTTCGA
Pseudomonas_syringae_tomato_NCPPB_1108    AGGTGAGGCCGGTGTAGACATCTACAACCTGACCAAATACACCCGTTCGA
Pseudomonas_syringae_642                  CTGACCAAATACACCCGTTCGAACCAGAACACCTGCATCAACCAGCGTCC
Pseudomonas_syringae_aesculi_0893_23      AGGTGAAGCAGGTGTAGACATCTACAACCTGACCAAATACACCCGTTCGA
Pseudomonas_syringae_morsprunorum_M302280 GGGTGAGGCCGGTGTAGACATCTACAACCTGACCAAATACACCCGTTCGA
Pseudomonas_syringae_mori_301020          AGGTGAAGCAGGTGTAGATATCTACAACCTGACCAAATACACCCGTTCGA
Pseudomonas_syringae_japonica_M301072     CTGACCAAATACACCCGTTCGAACCAGAACACCTGCATCAACCAGCGTCC
Pseudomonas_syringae_Cit_7                GTAGACATCTACAACCTGACCAAATACACCCGCTCCAACCAGAACACCTG
Pseudomonas_syringae_maculicola_ES4326    AGGTGAGGCGGGTGTAGACATCTACAACCTGACCAAATACACCCGTTCGA
Pseudomonas_syringae_lachrymans_M302278   AGGTGAGGCCGGTGTAGACATCTACAACCTGACCAAATACACCCGTTCGA
Pseudomonas_syringae_tabaci_ATCC_11528    AGGTGAGGCAGGTGTAGACATCTACAACCTGACCAAATACACCCGTTCGA
Pseudomonas_syringae_glycinea_B076        AGGTGAAGCAGGTGTAGATATCTACAACCTGACCAAATACACCCGTTCGA
Pseudomonas_syringae_glycinea_race_4      AGGTGAAGCAGGTGTAGATATCTACAACCTGACCAAATACACCCGTTCGA
Pseudomonas_syringae_B64                  CTGACCAAATACACCCGTTCGAACCAGAACACCTGCATCAACCAGCGTCC
Pseudomonas_syringae_oryzae_1_6           CTGACCAAATACACCCGCTCCAACCAGAACACCTGCATCAACCAGCGTCC
Pseudomonas_syringae_avellanae_ISPaVe037  GTAGACATCTACAACCTGACCAAATACACCCGTTCGAACCAGAACACCTG
Pseudomonas_syringae_BRIP39023            GTAGACATCTACAACCTGACCAAATACACCCGCTCCAACCAGAACACCTG
Pseudomonas_syringae_BRIP34876            CTGACCAAATACACCCGTTCCAACCAGAACACCTGCATCAACCAGCGTCC
Pseudomonas_syringae_BRIP34881            CTGACCAAATACACCCGTTCCAACCAGAACACCTGCATCAACCAGCGTCC

Pseudomonas_syringae_UMAF0158             CATCAACCAGCGTCCGCTGGTCAGCAAGGGTGACCGTGTTCAGCGTAGCG
Pseudomonas_fluorescens_Pf_5              GCATCAACCAGCGTCCGCTGGTGAGCAAGGGTGATCGGGTTCAGCGCAGC
Pseudomonas_syringae_tomato_DC3000        ACCAGAACACCTGCATCAACCAGCGTCCGCTGGTAAGCAAGGGTGATCGT
Pseudomonas_syringae_phaseolicola_1448A   ACCAGAACACCTGCATCAACCAGCGTCCGCTGGTCAGCAAGGGTGACCGT
Pseudomonas_syringae_B728a                GCTGGTCAGCAAGGGTGACCGTGTTCAGCGTAGCGACATCATGGCCGACG
Pseudomonas_savastanoi_NCPPB_3335         TCTGGTGAGCAAGGGTGACCGTGTTCAGCGTAGCGACATCATGGCTGACG
Pseudomonas_syringae_tomato_T1            ACCAGAACACCTGCATCAACCAGCGTCCGCTGGTAAGCAAGGGTGATCGT
Pseudomonas_syringae_tomato_K40           ACCAGAACACCTGCATCAACCAGCGTCCGCTGGTAAGCAAGGGTGATCGT
Pseudomonas_syringae_tomato_Max13         ACCAGAACACCTGCATCAACCAGCGTCCGCTGGTAAGCAAGGGTGATCGT
Pseudomonas_syringae_tomato_NCPPB_1108    ACCAGAACACCTGCATCAACCAGCGTCCGCTGGTAAGCAAGGGTGATCGT
Pseudomonas_syringae_642                  GCTGGTCAGCAAGGGTGACCGTGTTCAGCGCAGCGACATCATGGCTGACG
Pseudomonas_syringae_aesculi_0893_23      ACCAGAACACCTGCATCAACCAGCGTCCTCTGGTGAGCAAGGGTGACCGT
Pseudomonas_syringae_morsprunorum_M302280 ACCAGAACACCTGCATCAACCAGCGTCCGCTGGTCAGTAAGGGTGACCGT
Pseudomonas_syringae_mori_301020          ACCAGAACACCTGCATCAACCAGCGTCCGCTGGTCAGCAAGGGTGACCGT
Pseudomonas_syringae_japonica_M301072     GCTGGTCAGCAAGGGTGACCGTGTTCAGCGTAGCGACATCATGGCTGACG
Pseudomonas_syringae_Cit_7                CATCAACCAGCGTCCGCTGGTCAGCAAGGGTGACCGTGTTCAGCGTAGCG
Pseudomonas_syringae_maculicola_ES4326    ACCAGAACACCTGCATCAACCAGCGTCCGCTGGTCAGCAAGGGTGATCGT
Pseudomonas_syringae_lachrymans_M302278   ACCAGAACACCTGCATCAACCAGCGTCCGCTGGTAAGCAAGGGTGATCGT
Pseudomonas_syringae_tabaci_ATCC_11528    ACCAGAACACCTGCATCAACCAGCGTCCGCTGGTCAGCAAGGGTGACCGT
Pseudomonas_syringae_glycinea_B076        ACCAGAACACCTGCATCAACCAGCGTCCGCTGGTCAGCAAGGGTGACCGT
Pseudomonas_syringae_glycinea_race_4      ACCAGAACACCTGCATCAACCAGCGTCCGCTGGTCAGCAAGGGTGACCGT
Pseudomonas_syringae_B64                  GCTGGTTAGCAAGGGTGACCGTGTTCAGCGTAGCGACATCATGGCTGACG
Pseudomonas_syringae_oryzae_1_6           GCTGGTCAGCAAGGGCGATCGCGTTCAGCGTAGCGACATCATGGCTGACG
Pseudomonas_syringae_avellanae_ISPaVe037  CATCAACCAGCGTCCGCTGGTCAGCAAGGGTGACCGTGTTCAGCGTAGCG
Pseudomonas_syringae_BRIP39023            CATCAACCAGCGTCCGCTGGTCAGCAAGGGTGACCGTGTTCAGCGTAGCG
Pseudomonas_syringae_BRIP34876            GCTGGTCAGCAAGGGTGACCGTGTTCAGCGTAGCGACATCATGGCTGACG
Pseudomonas_syringae_BRIP34881            GCTGGTCAGCAAGGGTGACCGTGTTCAGCGTAGCGACATCATGGCTGACG

Pseudomonas_syringae_UMAF0158             ACATCATGGCCGACGGCCCGTCCACCGATATGGGTGAACTGGCGCTGGGT
Pseudomonas_fluorescens_Pf_5              GACATCATGGCCGATGGTCCGTCCACCGACATGGGTGAGCTGGCACTGGG
Pseudomonas_syringae_tomato_DC3000        GTTCAGCGTAGCGATATCATGGCCGACGGCCCGTCCACCGATATGGGTGA
Pseudomonas_syringae_phaseolicola_1448A   GTTCAGCGTAGCGACATCATGGCCGACGGTCCGTCCACCGATATGGGTGA
Pseudomonas_syringae_B728a                GCCCGTCCACCGATATGGGTGAACTGGCGCTGGGTCAGAACATGCGCATC
Pseudomonas_savastanoi_NCPPB_3335         GTCCGTCTACCGATATGGGTGAGCTGGCTCTGGGTCAGAACATGCGCATC
Pseudomonas_syringae_tomato_T1            GTTCAGCGTAGCGATATCATGGCCGACGGCCCGTCCACCGATATGGGTGA
Pseudomonas_syringae_tomato_K40           GTTCAGCGTAGCGATATCATGGCCGACGGCCCGTCCACCGATATGGGTGA
Pseudomonas_syringae_tomato_Max13         GTTCAGCGTAGCGATATCATGGCCGACGGCCCGTCCACCGATATGGGTGA
Pseudomonas_syringae_tomato_NCPPB_1108    GTTCAGCGTAGCGATATCATGGCCGACGGCCCGTCCACCGATATGGGTGA
Pseudomonas_syringae_642                  GCCCGTCCACCGATATGGGTGAACTGGCGCTCGGTCAGAACATGCGCATC
Pseudomonas_syringae_aesculi_0893_23      GTTCAGCGTAGCGACATCATGGCTGACGGTCCGTCCACCGATATGGGTGA
Pseudomonas_syringae_morsprunorum_M302280 GTTCAGCGTAGCGATATCATGGCCGACGGACCGTCCACCGATATGGGTGA
Pseudomonas_syringae_mori_301020          GTTCAGCGTAGCGACATCATGGCCGACGGTCCGTCCACCGATATGGGTGA
Pseudomonas_syringae_japonica_M301072     GCCCGTCCACCGATATGGGTGAACTGGCGCTGGGTCAGAACATGCGCATC
Pseudomonas_syringae_Cit_7                ACATCATGGCCGACGGCCCGTCCACCGATATGGGTGAACTGGCGCTGGGT
Pseudomonas_syringae_maculicola_ES4326    GTTCAGCGCAGCGACATCATGGCCGACGGCCCGTCCACCGATATGGGTGA
Pseudomonas_syringae_lachrymans_M302278   GTTCAGCGTAGCGATATCATGGCCGACGGCCCGTCCACCGATATGGGTGA
Pseudomonas_syringae_tabaci_ATCC_11528    GTTCAGCGTAGCGACATCATGGCCGACGGTCCGTCCACCGATATGGGTGA
Pseudomonas_syringae_glycinea_B076        GTTCAGCGTAGCGACATCATGGCCGACGGTCCGTCCACCGATATGGGTGA
Pseudomonas_syringae_glycinea_race_4      GTTCAGCGTAGCGACATCATGGCCGACGGTCCGTCCACCGATATGGGTGA
Pseudomonas_syringae_B64                  GCCCGTCCACCGATATGGGTGAACTGGCGCTGGGTCAGAACATGCGCATC
Pseudomonas_syringae_oryzae_1_6           GCCCGTCCACCGATATGGGTGAACTGGCGCTGGGTCAGAACATGCGCATC
Pseudomonas_syringae_avellanae_ISPaVe037  ATATCATGGCCGACGGCCCGTCCACCGACATGGGTGAACTGGCGCTGGGT
Pseudomonas_syringae_BRIP39023            ACATCATGGCCGACGGCCCGTCCACCGATATGGGTGAACTGGCGCTGGGT
Pseudomonas_syringae_BRIP34876            GCCCGTCCACCGATATGGGTGAGCTGGCGCTGGGTCAGAACATGCGCATC
Pseudomonas_syringae_BRIP34881            GCCCGTCCACCGATATGGGTGAGCTGGCGCTGGGTCAGAACATGCGCATC

Pseudomonas_syringae_UMAF0158             CAGAACATGCGCATCGCGTTCATGGCCTGGAATGGTTTCAACTTCGAAGA
Pseudomonas_fluorescens_Pf_5              TCAGAACATGCGTATCGCGTTCATGGCGTGGAACGGCTTCAACTTCGAAG
Pseudomonas_syringae_tomato_DC3000        GCTGGCGCTGGGTCAGAACATGCGTATCGCGTTCATGGCCTGGAACGGTT
Pseudomonas_syringae_phaseolicola_1448A   GCTGGCTCTGGGTCAGAACATGCGCATCGCGTTCATGGCCTGGAACGGTT
Pseudomonas_syringae_B728a                GCGTTCATGGCCTGGAACGGTTTCAACTTCGAAGACTCCATCTGTCTTTC
Pseudomonas_savastanoi_NCPPB_3335         GCGTTCATGGCCTGGAACGGTTTCAACTTCGAAGACTCCATCTGCCTCTC
Pseudomonas_syringae_tomato_T1            GCTGGCGCTGGGTCAGAACATGCGTATCGCGTTCATGGCCTGGAACGGTT
Pseudomonas_syringae_tomato_K40           GCTGGCGCTGGGTCAGAACATGCGTATCGCGTTCATGGCCTGGAACGGTT
Pseudomonas_syringae_tomato_Max13         GCTGGCGCTGGGTCAGAACATGCGTATCGCGTTCATGGCCTGGAACGGTT
Pseudomonas_syringae_tomato_NCPPB_1108    GCTGGCGCTGGGTCAGAACATGCGTATCGCGTTCATGGCCTGGAACGGTT
Pseudomonas_syringae_642                  GCGTTCATGGCCTGGAACGGTTTCAACTTCGAAGACTCCATCTGTCTTTC
Pseudomonas_syringae_aesculi_0893_23      GCTGGCTCTGGGTCAGAACATGCGCATCGCGTTCATGGCCTGGAACGGTT
Pseudomonas_syringae_morsprunorum_M302280 GCTGGCGCTGGGTCAGAACATGCGCATCGCGTTCATGGCCTGGAACGGTT
Pseudomonas_syringae_mori_301020          GCTGGCTCTGGGTCAGAATATGCGCATCGCGTTCATGGCCTGGAACGGTT
Pseudomonas_syringae_japonica_M301072     GCGTTCATGGCCTGGAACGGTTTCAACTTCGAAGACTCCATCTGTCTTTC
Pseudomonas_syringae_Cit_7                CAGAACATGCGCATCGCGTTCATGGCCTGGAACGGTTTCAACTTCGAAGA
Pseudomonas_syringae_maculicola_ES4326    GCTGGCACTGGGTCAGAACATGCGCATCGCGTTCATGGCCTGGAACGGTT
Pseudomonas_syringae_lachrymans_M302278   GCTGGCGCTGGGTCAGAACATGCGTATCGCGTTCATGGCCTGGAACGGTT
Pseudomonas_syringae_tabaci_ATCC_11528    GCTGGCTCTGGGTCAGAACATGCGCATCGCGTTCATGGCCTGGAACGGTT
Pseudomonas_syringae_glycinea_B076        GCTGGCTCTGGGTCAGAACATGCGCATCGCGTTCATGGCCTGGAACGGTT
Pseudomonas_syringae_glycinea_race_4      GCTGGCTCTGGGTCAGAACATGCGCATCGCGTTCATGGCCTGGAACGGTT
Pseudomonas_syringae_B64                  GCGTTCATGGCCTGGAACGGTTTCAACTTCGAAGACTCCATCTGTCTTTC
Pseudomonas_syringae_oryzae_1_6           GCGTTCATGGCCTGGAACGGTTTCAACTTCGAAGACTCCATCTGTCTTTC
Pseudomonas_syringae_avellanae_ISPaVe037  CAGAACATGCGCATCGCGTTCATGGCCTGGAACGGTTTCAACTTCGAAGA
Pseudomonas_syringae_BRIP39023            CAGAACATGCGCATCGCGTTCATGGCCTGGAACGGTTTCAACTTCGAAGA
Pseudomonas_syringae_BRIP34876            GCGTTCATGGCCTGGAACGGTTTCAACTTCGAAGACTCCATCTGTCTTTC
Pseudomonas_syringae_BRIP34881            GCGTTCATGGCCTGGAACGGTTTCAACTTCGAAGACTCCATCTGTCTTTC

Pseudomonas_syringae_UMAF0158             CTCCATCTGTCTTTCTGAGCGTGTTGTTCAGGAAGACCGCTTCACCACGA
Pseudomonas_fluorescens_Pf_5              ACTCCATCTGCCTGTCCGAGCGTGTGGTTCAGGAAGACCGCTTCACCACG
Pseudomonas_syringae_tomato_DC3000        TCAACTTCGAAGACTCCATCTGTCTCTCTGAGCGTGTAGTTCAGGAAGAC
Pseudomonas_syringae_phaseolicola_1448A   TCAACTTCGAAGACTCCATCTGCCTCTCCGAGCGTGTTGTTCAGGAAGAC
Pseudomonas_syringae_B728a                TGAGCGTGTTGTTCAGGAGGACCGTTTCACCACGATCCACATTCAGGAAC
Pseudomonas_savastanoi_NCPPB_3335         CGAGCGTGTAGTTCAAGAAGACCGCTTCACAACGATCCACATTCAGGAAC
Pseudomonas_syringae_tomato_T1            TCAACTTCGAAGACTCCATCTGTCTCTCTGAGCGTGTAGTTCAGGAAGAC
Pseudomonas_syringae_tomato_K40           TCAACTTCGAAGACTCCATCTGTCTCTCTGAGCGTGTAGTTCAGGAAGAC
Pseudomonas_syringae_tomato_Max13         TCAACTTCGAAGACTCCATCTGTCTCTCTGAGCGTGTAGTTCAGGAAGAC
Pseudomonas_syringae_tomato_NCPPB_1108    TCAACTTCGAAGACTCCATCTGTCTCTCTGAGCGTGTAGTTCAGGAAGAC
Pseudomonas_syringae_642                  TGAGCGTGTCGTTCAGGAAGACCGCTTCACCACGATCCACATTCAGGAAC
Pseudomonas_syringae_aesculi_0893_23      TCAACTTCGAAGACTCCATCTGCCTCTCCGAGCGTGTAGTTCAAGAAGAC
Pseudomonas_syringae_morsprunorum_M302280 TCAACTTCGAAGACTCCATCTGTCTCTCTGAGCGTGTCGTTCAGGAAGAT
Pseudomonas_syringae_mori_301020          TCAACTTCGAAGACTCCATCTGCCTCTCCGAGCGTGTAGTTCAAGAAGAC
Pseudomonas_syringae_japonica_M301072     TGAGCGTGTCGTTCAGGAAGACCGCTTCACCACGATCCACATTCAGGAAC
Pseudomonas_syringae_Cit_7                CTCCATCTGTCTTTCTGAGCGTGTTGTTCAGGAAGACCGCTTCACCACGA
Pseudomonas_syringae_maculicola_ES4326    TCAACTTCGAAGACTCCATCTGTCTTTCCGAGCGCGTGGTTCAGGAAGAT
Pseudomonas_syringae_lachrymans_M302278   TCAACTTCGAAGACTCCATCTGTCTCTCTGAGCGTGTAGTTCAGGAAGAC
Pseudomonas_syringae_tabaci_ATCC_11528    TCAACTTCGAAGACTCCATCTGCCTCTCCGAGCGTGTAGTTCAAGAAGAT
Pseudomonas_syringae_glycinea_B076        TCAACTTCGAAGACTCCATCTGCCTCTCCGAGCGTGTTGTTCAGGAAGAC
Pseudomonas_syringae_glycinea_race_4      TCAACTTCGAAGACTCCATCTGCCTCTCCGAGCGTGTTGTTCAGGAAGAC
Pseudomonas_syringae_B64                  TGAGCGTGTCGTTCAGGAAGACCGCTTCACCACGATCCACATTCAGGAAC
Pseudomonas_syringae_oryzae_1_6           CGAGCGCGTTGTTCAGGAAGACCGCTTCACCACGATCCACATTCAGGAAC
Pseudomonas_syringae_avellanae_ISPaVe037  CTCCATCTGTCTTTCTGAGCGTGTCGTTCAGGAAGACCGCTTCACCACGA
Pseudomonas_syringae_BRIP39023            CTCCATCTGTCTTTCTGAGCGTGTTGTTCAGGAAGACCGCTTCACCACTA
Pseudomonas_syringae_BRIP34876            TGAGCGTGTCGTTCAGGAAGACCGCTTCACCACGATCCACATTCAGGAAC
Pseudomonas_syringae_BRIP34881            TGAGCGTGTCGTTCAGGAAGACCGCTTCACCACGATCCACATTCAGGAAC

Pseudomonas_syringae_UMAF0158             TCCACATTCAGGAACTGACCTGTGTGGCACGTGACACCAAGCTTGGGCCA
Pseudomonas_fluorescens_Pf_5              ATCCACATCCAGGAACTGACCTGTGTGGCTCGTGACACCAAGCTTGGCCC
Pseudomonas_syringae_tomato_DC3000        CGCTTCACCACGATCCACATTCAGGAACTGACCTGTGTGGCGCGTGACAC
Pseudomonas_syringae_phaseolicola_1448A   CGCTTCACAACGATCCACATTCAGGAACTGACCTGTGTGGCTCGTGACAC
Pseudomonas_syringae_B728a                TGACCTGTGTGGCGCGTGATACCAAGCTTGGGCCAGAGGAAATCACAGCT
Pseudomonas_savastanoi_NCPPB_3335         TGACCTGTGTGGCTCGTGACACCAAGCTTGGGCCTGAAGAGATCACCGCC
Pseudomonas_syringae_tomato_T1            CGCTTCACCACGATCCACATTCAGGAACTGACCTGTGTGGCGCGTGACAC
Pseudomonas_syringae_tomato_K40           CGCTTCACCACGATCCACATTCAGGAACTGACCTGTGTGGCGCGTGACAC
Pseudomonas_syringae_tomato_Max13         CGCTTCACCACGATCCACATTCAGGAACTGACCTGTGTGGCGCGTGACAC
Pseudomonas_syringae_tomato_NCPPB_1108    CGCTTCACCACGATCCACATTCAGGAACTGACCTGTGTGGCGCGTGACAC
Pseudomonas_syringae_642                  TGACCTGTGTGGCGCGTGACACCAAGCTTGGGCCTGAGGAAATCACAGCG
Pseudomonas_syringae_aesculi_0893_23      CGCTTCACAACGATCCACATTCAGGAACTGACCTGTGTGGCTCGTGACAC
Pseudomonas_syringae_morsprunorum_M302280 CGCTTCACCACGATCCACATTCAGGAGCTGACCTGTGTGGCGCGTGACAC
Pseudomonas_syringae_mori_301020          CGCTTCACAACGATCCACATTCAGGAACTGACCTGTGTGGCTCGTGACAC
Pseudomonas_syringae_japonica_M301072     TGACCTGTGTGGCGCGTGACACCAAGCTTGGGCCAGAGGAAATCACAGCT
Pseudomonas_syringae_Cit_7                TCCACATTCAGGAACTGACCTGTGTGGCACGTGACACCAAGCTTGGGCCA
Pseudomonas_syringae_maculicola_ES4326    CGCTTCACCACAATCCACATTCAGGAACTGACCTGTGTGGCGCGTGACAC
Pseudomonas_syringae_lachrymans_M302278   CGCTTCACCACGATCCACATTCAGGAACTGACCTGTGTGGCGCGTGACAC
Pseudomonas_syringae_tabaci_ATCC_11528    CGCTTCACAACGATCCACATTCAGGAACTGACCTGTGTGGCTCGTGACAC
Pseudomonas_syringae_glycinea_B076        CGCTTCACAACGATCCACATTCAGGAACTGACCTGTGTGGCTCGTGACAC
Pseudomonas_syringae_glycinea_race_4      CGCTTCACAACGATCCACATTCAGGAACTGACCTGTGTGGCTCGTGACAC
Pseudomonas_syringae_B64                  TGACCTGTGTGGCGCGTGACACCAAGCTTGGGCCAGAGGAAATCACAGCT
Pseudomonas_syringae_oryzae_1_6           TGACCTGTGTGGCTCGTGACACCAAGCTTGGGCCTGAGGAAATCACAGCT
Pseudomonas_syringae_avellanae_ISPaVe037  TCCACATTCAGGAACTGACCTGTGTGGCGCGTGACACCAAGCTTGGGCCA
Pseudomonas_syringae_BRIP39023            TCCACATTCAGGAACTGACCTGTGTGGCACGTGACACCAAGCTTGGGCCA
Pseudomonas_syringae_BRIP34876            TGACCTGTGTGGCGCGTGACACCAAGCTTGGGCCAGAGGAGATCACAGCT
Pseudomonas_syringae_BRIP34881            TGACCTGTGTGGCGCGTGACACCAAGCTTGGGCCAGAGGAGATCACAGCT

Pseudomonas_syringae_UMAF0158             GAGGAAATCACAGCTGACATCCCTAACGTGGGTGAAGCTGCTCTGAACAA
Pseudomonas_fluorescens_Pf_5              AGAGGAAATCACTGCAGACATCCCGAACGTGGGTGAGGCTGCACTGAACA
Pseudomonas_syringae_tomato_DC3000        CAAGCTTGGGCCTGAGGAAATCACAGCTGACATCCCGAACGTGGGTGAAG
Pseudomonas_syringae_phaseolicola_1448A   CAAGCTTGGGCCTGAAGAGATCACCGCCGACATCCCGAACGTGGGTGAAG
Pseudomonas_syringae_B728a                GACATCCCTAACGTGGGTGAAGCGGCTCTGAACAAGCTGGACGAAGCGGG
Pseudomonas_savastanoi_NCPPB_3335         GACATCCCGAACGTGGGTGAAGCGGCTCTGAACAAGCTGGACGAAGCCGG
Pseudomonas_syringae_tomato_T1            CAAGCTTGGGCCTGAGGAAATCACAGCTGACATCCCGAACGTGGGTGAAG
Pseudomonas_syringae_tomato_K40           CAAGCTTGGGCCTGAGGAAATCACAGCTGACATCCCGAACGTGGGTGAAG
Pseudomonas_syringae_tomato_Max13         CAAGCTTGGGCCTGAGGAAATCACAGCTGACATCCCGAACGTGGGTGAAG
Pseudomonas_syringae_tomato_NCPPB_1108    CAAGCTTGGGCCTGAGGAAATCACAGCTGACATCCCGAACGTGGGTGAAG
Pseudomonas_syringae_642                  GACATCCCTAACGTGGGTGAGGCTGCTCTGAACAAGCTGGACGAAGCGGG
Pseudomonas_syringae_aesculi_0893_23      CAAGCTTGGGCCTGAAGAGATCACCGCCGACATCCCGAACGTGGGTGAAG
Pseudomonas_syringae_morsprunorum_M302280 CAAGCTTGGGCCTGAGGAAATCACAGCTGACATCCCGAACGTGGGTGAAG
Pseudomonas_syringae_mori_301020          CAAGCTTGGGCCAGAGGAAATCACAGCTGACATCCCTAACGTGGGTGAAG
Pseudomonas_syringae_japonica_M301072     GACATCCCTAACGTGGGTGAAGCTGCTCTGAACAAGCTGGACGAAGCGGG
Pseudomonas_syringae_Cit_7                GAGGAAATCACAGCTGACATCCCTAACGTGGGTGAAGCTGCTCTGAACAA
Pseudomonas_syringae_maculicola_ES4326    CAAGCTTGGGCCTGAGGAAATCACAGCTGACATCCCGAACGTGGGTGAAG
Pseudomonas_syringae_lachrymans_M302278   CAAGCTTGGGCCTGAGGAAATCACAGCTGACATCCCGAACGTGGGTGAAG
Pseudomonas_syringae_tabaci_ATCC_11528    CAAGCTTGGGCCTGAAGAGATCACCGCCGACATCCCGAACGTGGGTGAAG
Pseudomonas_syringae_glycinea_B076        CAAGCTTGGGCCTGAAGAAATCACCGCCGACATCCCGAACGTGGGTGAAG
Pseudomonas_syringae_glycinea_race_4      CAAGCTTGGGCCTGAAGAGATCACCGCCGACATCCCGAACGTGGGTGAAG
Pseudomonas_syringae_B64                  GACATCCCTAACGTGGGTGAAGCTGCTCTGAACAAGCTGGACGAAGCGGG
Pseudomonas_syringae_oryzae_1_6           GACATCCCTAACGTGGGTGAAGCTGCTCTGAACAAGCTGGATGAAGCAGG
Pseudomonas_syringae_avellanae_ISPaVe037  GAGGAAATCACAGCGGACATCCCTAACGTGGGTGAAGCTGCTCTGAACAA
Pseudomonas_syringae_BRIP39023            GAGGAAATCACAGCTGACATCCCTAACGTGGGTGAAGCTGCTCTGAACAA
Pseudomonas_syringae_BRIP34876            GACATCCCTAACGTGGGTGAAGCTGCTCTGAACAAGCTGGACGAAGCGGG
Pseudomonas_syringae_BRIP34881            GACATCCCTAACGTGGGTGAAGCTGCTCTGAACAAGCTGGACGAAGCGGG

Pseudomonas_syringae_UMAF0158             GCTGGACGAAGCGGGTATCGTTTATGTAGGTGCCGAAGTCGGCGCCGGCG
Pseudomonas_fluorescens_Pf_5              AGCTGGACGAAGCCGGTATCGTTTATGTAGGTGCTGAAGTTGGCGCAGGC
Pseudomonas_syringae_tomato_DC3000        CTGCTCTGAACAAGCTGGACGAAGCCGGTATCGTTTACGTAGGTGCCGAA
Pseudomonas_syringae_phaseolicola_1448A   CGGCTCTGAACAAGCTGGACGAAGCCGGTATTGTTTATGTAGGTGCCGAA
Pseudomonas_syringae_B728a                TATCGTTTATGTAGGTGCCGAAGTCGGCGCCGGCGACATCCTGGTCGGTA
Pseudomonas_savastanoi_NCPPB_3335         TATCGTTTATGTAGGTGCCGAAGTTGGCGCTGGTGACATCCTGGTGGGCA
Pseudomonas_syringae_tomato_T1            CTGCTCTGAACAAGCTGGACGAAGCCGGTATCGTTTACGTAGGTGCCGAA
Pseudomonas_syringae_tomato_K40           CTGCTCTGAACAAGCTGGACGAAGCCGGTATCGTTTACGTAGGTGCCGAA
Pseudomonas_syringae_tomato_Max13         CTGCTCTGAACAAGCTGGACGAAGCCGGTATCGTTTACGTAGGTGCCGAA
Pseudomonas_syringae_tomato_NCPPB_1108    CTGCTCTGAACAAGCTGGACGAAGCCGGTATCGTTTACGTAGGTGCCGAA
Pseudomonas_syringae_642                  TATCGTTTATGTAGGTGCCGAAGTCGGCGCTGGCGACATCCTGGTCGGTA
Pseudomonas_syringae_aesculi_0893_23      CGGCTCTGAACAAGCTGGACGAAGCCGGTATCGTTTATGTAGGTGCCGAA
Pseudomonas_syringae_morsprunorum_M302280 CTGCTCTGAACAAGCTGGACGAAGCCGGTATCGTTTATGTAGGTGCCGAA
Pseudomonas_syringae_mori_301020          CGGCTCTGAACAAGCTGGACGAAGCGGGTATCGTTTATGTAGGTGCCGAA
Pseudomonas_syringae_japonica_M301072     TATCGTTTATGTAGGTGCCGAAGTCGGCGCCGGCGACATCCTGGTCGGTA
Pseudomonas_syringae_Cit_7                GCTGGACGAAGCGGGTATCGTTTATGTAGGTGCCGAAGTCGGCGCCGGCG
Pseudomonas_syringae_maculicola_ES4326    CTGCTCTGAACAAGCTGGACGAAGCCGGTATCGTTTATGTAGGTGCTGAA
Pseudomonas_syringae_lachrymans_M302278   CTGCTCTGAACAAGCTGGACGAAGCCGGTATCGTTTACGTAGGTGCCGAA
Pseudomonas_syringae_tabaci_ATCC_11528    CGGCTCTGAACAAGCTGGACGAAGCCGGTATCGTTTATGTAGGTGCCGAG
Pseudomonas_syringae_glycinea_B076        CGGCTCTGAACAAGCTGGACGAAGCCGGTATTGTTTATGTAGGTGCCGAA
Pseudomonas_syringae_glycinea_race_4      CGGCTCTGAACAAGCTGGACGAAGCCGGTATTGTTTATGTAGGTGCCGAA
Pseudomonas_syringae_B64                  TATCGTTTATGTAGGTGCCGAAGTCGGCGCCGGCGACATCCTGGTCGGTA
Pseudomonas_syringae_oryzae_1_6           TATCGTTTACGTAGGTGCCGAAGTTGGCGCTGGCGACATCCTGGTCGGTA
Pseudomonas_syringae_avellanae_ISPaVe037  GCTGGACGAAGCGGGTATCGTTTATGTAGGTGCCGAAGTCGGCGCCGGCG
Pseudomonas_syringae_BRIP39023            GCTGGACGAAGCGGGTATCGTTTATGTAGGTGCCGAAGTCGGCGCCGGCG
Pseudomonas_syringae_BRIP34876            TATCGTTTATGTAGGTGCCGAAGTCGGCGCCGGCGACATCCTGGTCGGTA
Pseudomonas_syringae_BRIP34881            TATCGTTTATGTAGGTGCCGAAGTCGGCGCCGGCGACATCCTGGTCGGTA

Pseudomonas_syringae_UMAF0158             ACATCCTGGTCGGTAAGGTCACTCCGAAAGGCGAGACCCAGCTGACTCCG
Pseudomonas_fluorescens_Pf_5              GACATCCTGGTGGGCAAGGTCACTCCGAAAGGCGAGACCCAGCTGACTCC
Pseudomonas_syringae_tomato_DC3000        GTCGGCGCTGGCGATATCCTGGTGGGCAAGGTCACCCCGAAAGGCGAGAC
Pseudomonas_syringae_phaseolicola_1448A   GTTGGCGCTGGTGACATCCTGGTGGGCAAGGTCACTCCGAAAGGCGAGAC
Pseudomonas_syringae_B728a                AGGTCACTCCGAAAGGCGAGACCCAGCTGACTCCGGAAGAAAAACTGTTG
Pseudomonas_savastanoi_NCPPB_3335         AGGTCACTCCGAAAGGCGAGACCCAGCTGACTCCGGAAGAAAAACTGTTG
Pseudomonas_syringae_tomato_T1            GTCGGCGCTGGCGATATCCTGGTGGGCAAGGTCACCCCGAAAGGCGAGAC
Pseudomonas_syringae_tomato_K40           GTCGGCGCTGGCGATATCCTGGTGGGCAAGGTCACCCCGAAAGGCGAGAC
Pseudomonas_syringae_tomato_Max13         GTCGGCGCTGGCGATATCCTGGTGGGCAAGGTCACCCCGAAAGGCGAGAC
Pseudomonas_syringae_tomato_NCPPB_1108    GTCGGCGCTGGCGATATCCTGGTGGGCAAGGTCACCCCGAAAGGCGAGAC
Pseudomonas_syringae_642                  AGGTCACTCCGAAAGGCGAGACCCAGCTGACTCCGGAAGAAAAACTGTTG
Pseudomonas_syringae_aesculi_0893_23      GTTGGCGCTGGTGACATCCTGGTGGGCAAGGTCACTCCGAAAGGCGAGAC
Pseudomonas_syringae_morsprunorum_M302280 GTCGGCGCTGGCGACATCCTGGTGGGCAAGGTCACTCCGAAAGGCGAGAC
Pseudomonas_syringae_mori_301020          GTCGGCGCCGGCGACATCCTGGTCGGTAAGGTCACTCCGAAAGGCGAGAC
Pseudomonas_syringae_japonica_M301072     AGGTCACTCCGAAAGGCGAGACCCAGCTGACTCCGGAAGAAAAACTGTTG
Pseudomonas_syringae_Cit_7                ACATCCTGGTCGGTAAGGTCACTCCGAAAGGCGAGACCCAGCTGACTCCG
Pseudomonas_syringae_maculicola_ES4326    GTTGGTGCTGGCGACATCCTGGTGGGCAAGGTCACTCCGAAAGGCGAGAC
Pseudomonas_syringae_lachrymans_M302278   GTCGGCGCTGGCGATATCCTGGTGGGCAAGGTCACCCCGAAAGGCGAGAC
Pseudomonas_syringae_tabaci_ATCC_11528    GTTGGCGCCGGCGACATCCTGGTGGGCAAGGTCACTCCGAAAGGCGAGAC
Pseudomonas_syringae_glycinea_B076        GTTGGCGCTGGTGACATCCTGGTGGGCAAGGTCACTCCGAAAGGCGAGAC
Pseudomonas_syringae_glycinea_race_4      GTTGGCGCTGGTGACATCCTGGTGGGCAAGGTCACTCCGAAAGGCGAGAC
Pseudomonas_syringae_B64                  AGGTCACTCCGAAAGGCGAGACCCAGCTGACTCCGGAAGAAAAACTGTTG
Pseudomonas_syringae_oryzae_1_6           AAGTCACTCCGAAAGGCGAGACCCAGCTGACTCCGGAAGAAAAACTGTTG
Pseudomonas_syringae_avellanae_ISPaVe037  ACATCCTGGTCGGTAAGGTCACTCCGAAAGGCGAGACCCAGCTGACTCCA
Pseudomonas_syringae_BRIP39023            ACATCCTCGTCGGTAAGGTCACTCCGAAAGGCGAGACCCAGCTGACACCG
Pseudomonas_syringae_BRIP34876            AGGTCACTCCGAAAGGCGAGACCCAGCTGACTCCGGAAGAAAAACTGTTG
Pseudomonas_syringae_BRIP34881            AGGTCACTCCGAAAGGCGAGACCCAGCTGACTCCGGAAGAAAAACTGTTG

Pseudomonas_syringae_UMAF0158             GAAGAAAAACTGTTGCGCGCGATCTTCGGTGAGAAAGCCAGCGACGTTAA
Pseudomonas_fluorescens_Pf_5              GGAAGAGAAACTGCTGCGTGCGATCTTCGGTGAAAAAGCCAGCGACGTTA
Pseudomonas_syringae_tomato_DC3000        CCAGCTGACGCCGGAAGAAAAACTGTTGCGCGCTATCTTCGGTGAGAAGG
Pseudomonas_syringae_phaseolicola_1448A   CCAGCTGACTCCGGAAGAAAAACTGTTGCGCGCGATTTTCGGTGAGAAAG
Pseudomonas_syringae_B728a                CGCGCGATCTTCGGTGAGAAGGCCAGCGACGTTAAAGACACCTCCCTGCG
Pseudomonas_savastanoi_NCPPB_3335         CGCGCGATTTTCGGTGAGAAAGCAAGCGACGTTAAAGATACTTCCCTGCG
Pseudomonas_syringae_tomato_T1            CCAGCTGACGCCGGAAGAAAAACTGTTGCGCGCTATCTTCGGTGAGAAGG
Pseudomonas_syringae_tomato_K40           CCAGCTGACGCCGGAAGAAAAACTGTTGCGCGCTATCTTCGGTGAGAAGG
Pseudomonas_syringae_tomato_Max13         CCAGCTGACGCCGGAAGAAAAACTGTTGCGCGCTATCTTCGGTGAGAAGG
Pseudomonas_syringae_tomato_NCPPB_1108    CCAGCTGACGCCGGAAGAAAAACTGTTGCGCGCTATCTTCGGTGAGAAGG
Pseudomonas_syringae_642                  CGTGCGATCTTCGGTGAGAAGGCCAGCGACGTTAAAGACACTTCCCTGCG
Pseudomonas_syringae_aesculi_0893_23      CCAGCTGACTCCGGAAGAAAAACTGTTGCGCGCGATTTTCGGTGAGAAAG
Pseudomonas_syringae_morsprunorum_M302280 CCAACTGACGCCGGAAGAAAAACTGTTGCGCGCTATCTTCGGCGAGAAGG
Pseudomonas_syringae_mori_301020          CCAGCTGACTCCGGAAGAAAAACTGTTGCGCGCGATCTTCGGTGAGAAAG
Pseudomonas_syringae_japonica_M301072     CGCGCGATCTTCGGTGAGAAGGCCAGCGACGTTAAAGACACCTCCCTGCG
Pseudomonas_syringae_Cit_7                GAAGAAAAACTGTTGCGCGCGATCTTCGGTGAGAAAGCCAGCGACGTTAA
Pseudomonas_syringae_maculicola_ES4326    CCAGCTGACGCCGGAAGAAAAACTGTTGCGCGCGATCTTCGGTGAGAAGG
Pseudomonas_syringae_lachrymans_M302278   CCAGCTGACGCCGGAAGAAAAACTGTTGCGCGCTATCTTCGGTGAGAAGG
Pseudomonas_syringae_tabaci_ATCC_11528    CCAGCTGACTCCGGAAGAAAAACTGTTGCGCGCGATTTTCGGTGAGAAAG
Pseudomonas_syringae_glycinea_B076        CCAGCTGACTCCGGAAGAAAAACTGTTGCGCGCGATTTTCGGTGAGAAAG
Pseudomonas_syringae_glycinea_race_4      CCAGCTGACTCCGGAAGAAAAACTGTTGCGCGCGATTTTCGGTGAGAAAG
Pseudomonas_syringae_B64                  CGCGCGATCTTCGGTGAGAAGGCCAGCGACGTTAAAGACACCTCCCTGCG
Pseudomonas_syringae_oryzae_1_6           CGCGCGATCTTCGGTGAGAAGGCCAGCGACGTTAAAGACACTTCCCTGCG
Pseudomonas_syringae_avellanae_ISPaVe037  GAAGAAAAACTGTTGCGCGCGATCTTCGGCGAGAAGGCCAGCGACGTTAA
Pseudomonas_syringae_BRIP39023            GAAGAAAAACTGTTGCGCGCGATCTTCGGTGAGAAAGCCAGCGACGTTAA
Pseudomonas_syringae_BRIP34876            CGCGCGATCTTCGGTGAGAAGGCCAGCGACGTTAAAGACACCTCCCTGCG
Pseudomonas_syringae_BRIP34881            CGCGCGATCTTCGGTGAGAAGGCCAGCGACGTTAAAGACACCTCCCTGCG

Pseudomonas_syringae_UMAF0158             AGACACCTCCCTGCGTGTACCAACCGGTACCAAAGGTACTGTCATTGACG
Pseudomonas_fluorescens_Pf_5              AAGACACCTCCCTGCGTGTACCTACCGGTACCAAGGGTACTGTTATCGAC
Pseudomonas_syringae_tomato_DC3000        CCAGCGACGTTAAGGACACTTCCCTGCGTGTGCCTACCGGCACCAAAGGT
Pseudomonas_syringae_phaseolicola_1448A   CCAGCGACGTTAAAGATACTTCCCTGCGCGTGCCGACCGGCACCAAGGGT
Pseudomonas_syringae_B728a                CGTACCAACCGGTACCAAAGGTACTGTCATTGACGTTCAGGTCTTCACCC
Pseudomonas_savastanoi_NCPPB_3335         CGTGCCGACCGGCACCAAGGGTACTGTCATTGACGTTCAGGTCTTCACCC
Pseudomonas_syringae_tomato_T1            CCAGCGACGTTAAGGACACTTCCCTGCGTGTGCCTACCGGCACCAAAGGT
Pseudomonas_syringae_tomato_K40           CCAGCGACGTTAAGGACACTTCCCTGCGTGTGCCTACCGGCACCAAAGGT
Pseudomonas_syringae_tomato_Max13         CCAGCGACGTTAAGGACACTTCCCTGCGTGTGCCTACCGGCACCAAAGGT
Pseudomonas_syringae_tomato_NCPPB_1108    CCAGCGACGTTAAGGACACTTCCCTGCGTGTGCCTACCGGCACCAAAGGT
Pseudomonas_syringae_642                  CGTACCAACCGGTACCAAAGGTACTGTCATTGACGTTCAGGTCTTCACCC
Pseudomonas_syringae_aesculi_0893_23      CAAGCGACGTTAAAGATACTTCCCTGCGCGTGCCGACCGGCACCAAGGGT
Pseudomonas_syringae_morsprunorum_M302280 CCAGCGACGTTAAGGACACTTCCCTGCGTGTGCCTACGGGCACCAAAGGT
Pseudomonas_syringae_mori_301020          CTAGCGACGTTAAAGACACCTCCCTGCGTGTACCAACCGGTACCAAGGGT
Pseudomonas_syringae_japonica_M301072     CGTACCAACCGGTACCAAAGGTACTGTCATTGACGTTCAGGTCTTCACCC
Pseudomonas_syringae_Cit_7                AGACACCTCCCTGCGTGTACCAACCGGTACCAAAGGTACTGTCATTGACG
Pseudomonas_syringae_maculicola_ES4326    CCAGCGACGTTAAAGATACCTCCCTGCGCGTGCCAACCGGCACCAAAGGC
Pseudomonas_syringae_lachrymans_M302278   CCAGCGACGTTAAGGACGCTTCCCTGCGTGTGCCTACCGGCACCAAAGGT
Pseudomonas_syringae_tabaci_ATCC_11528    CCAGCGACGTTAAAGATACTTCCCTGCGCGTGCCGACCGGCACCAAGGGT
Pseudomonas_syringae_glycinea_B076        CCAGCGACGTTAAAGATACTTCCCTGCGCGTGCCGACCGGCACCAAGGGT
Pseudomonas_syringae_glycinea_race_4      CCAGCGACGTTAAAGATACTTCCCTGCGCGTGCCGACCGGCACCAAGGGT
Pseudomonas_syringae_B64                  CGTACCAACCGGTACCAAAGGTACTGTCATTGACGTTCAGGTCTTCACCC
Pseudomonas_syringae_oryzae_1_6           CGTGCCAACCGGCACCAAAGGTACAGTCATTGACGTTCAGGTCTTCACCC
Pseudomonas_syringae_avellanae_ISPaVe037  AGACACCTCCCTGCGTGTACCAACCGGTACCAAAGGTACTGTCATTGACG
Pseudomonas_syringae_BRIP39023            AGACACCTCCCTGCGTGTACCAACCGGTACCAAAGGTACTGTCATTGACG
Pseudomonas_syringae_BRIP34876            TGTACCAACCGGTACCAAAGGTACTGTCATTGACGTTCAGGTCTTCACCC
Pseudomonas_syringae_BRIP34881            TGTACCAACCGGTACCAAAGGTACTGTCATTGACGTTCAGGTCTTCACCC

Pseudomonas_syringae_UMAF0158             TTCAGGTCTTCACCCGTGATGGTGTCGAGCGTGATGCGCGTGCCCTGTCC
Pseudomonas_fluorescens_Pf_5              GTACAGGTCTTCACTCGTGACGGCGTTGAGCGTGATGCTCGTGCACTGTC
Pseudomonas_syringae_tomato_DC3000        ACTGTCATCGACGTTCAGGTCTTCACCCGTGATGGTGTCGAGCGTGATGC
Pseudomonas_syringae_phaseolicola_1448A   ACTGTCATTGACGTTCAGGTCTTCACCCGTGATGGCGTCGAGCGTGATGC
Pseudomonas_syringae_B728a                GTGATGGTGTCGAGCGTGATGCGCGTGCCCTGTCCATCGAGAAGTCGCAA
Pseudomonas_savastanoi_NCPPB_3335         GTGATGGCGTCGAGCGTGATGCGCGTGCCCTGTCCATCGAGAAGTCGCAA
Pseudomonas_syringae_tomato_T1            ACTGTCATCGACGTTCAGGTCTTCACCCGTGATGGTGTCGAGCGTGATGC
Pseudomonas_syringae_tomato_K40           ACTGTCATCGACGTTCAGGTCTTCACCCGTGATGGTGTCGAGCGTGATGC
Pseudomonas_syringae_tomato_Max13         ACTGTCATCGACGTTCAGGTCTTCACCCGTGATGGTGTCGAGCGTGATGC
Pseudomonas_syringae_tomato_NCPPB_1108    ACTGTCATCGACGTTCAGGTCTTCACCCGTGATGGTGTCGAGCGTGATGC
Pseudomonas_syringae_642                  GTGATGGCGTCGAGCGTGATGCGCGTGCCCTGTCCATCGAGAAGTCGCAA
Pseudomonas_syringae_aesculi_0893_23      ACTGTCATTGACGTTCAGGTCTTCACCCGTGATGGCGTCGAGCGTGATGC
Pseudomonas_syringae_morsprunorum_M302280 ACTGTCATTGATGTTCAGGTCTTCACCCGTGATGGTGTCGAGCGTGATGC
Pseudomonas_syringae_mori_301020          ACTGTCATTGACGTTCAGGTCTTCACCCGTGATGGCGTCGAGCGTGATGC
Pseudomonas_syringae_japonica_M301072     GTGATGGTGTCGAGCGTGATGCGCGTGCCCTGTCCATCGAGAAATCGCAA
Pseudomonas_syringae_Cit_7                TTCAGGTCTTCACCCGTGATGGTGTCGAGCGTGATGCGCGTGCCCTGTCC
Pseudomonas_syringae_maculicola_ES4326    ACTGTCATTGACGTTCAGGTCTTCACCCGTGATGGCGTGGAGCGTGATGC
Pseudomonas_syringae_lachrymans_M302278   ACTGTCATCGACGTTCAGGTCTTCACCCGTGATGGTGTCGAGCGTGATGC
Pseudomonas_syringae_tabaci_ATCC_11528    ACTGTCATTGACGTTCAGGTCTTCACCCGTGATGGCGTCGAGCGTGATGC
Pseudomonas_syringae_glycinea_B076        ACTGTCATTGACGTTCAGGTCTTCACCCGTGATGGCGTCGAGCGTGATGC
Pseudomonas_syringae_glycinea_race_4      ACTGTCATTGACGTTCAGGTCTTCACCCGTGATGGCGTCGAGCGTGATGC
Pseudomonas_syringae_B64                  GTGATGGTGTCGAGCGTGATGCGCGTGCCCTGTCCATCGAGAAATCGCAA
Pseudomonas_syringae_oryzae_1_6           GAGATGGCGTTGAGCGTGATGCACGTGCCCTGTCCATCGAGAAGTCGCAA
Pseudomonas_syringae_avellanae_ISPaVe037  TTCAGGTCTTCACCCGTGATGGTGTCGAGCGTGATGCGCGTGCCCTGTCC
Pseudomonas_syringae_BRIP39023            TTCAGGTCTTCACCCGTGATGGTGTCGAGCGTGATGCGCGTGCCCTGTCC
Pseudomonas_syringae_BRIP34876            GTGACGGTGTCGAGCGTGATGCGCGTGCCCTGTCCATCGAGAAATCGCAA
Pseudomonas_syringae_BRIP34881            GTGACGGTGTCGAGCGTGATGCGCGTGCCCTGTCCATCGAGAAATCGCAA

Pseudomonas_syringae_UMAF0158             ATCGAGAAGTCGCAACTCGACGAGATCCGCAAGGATCTGAACGAAGAGTT
Pseudomonas_fluorescens_Pf_5              GATCGAGAAGAGCCAGTTGGACGAGATCCGCAAGGACCTGAACGAAGAGT
Pseudomonas_syringae_tomato_DC3000        ACGTGCTCTGTCCATTGAGAAGTCGCAGCTCGACGAGATCCGCAAGGATC
Pseudomonas_syringae_phaseolicola_1448A   GCGTGCCCTGTCCATCGAGAAGTCGCAACTCGACGAGATCCGTAAGGATC
Pseudomonas_syringae_B728a                CTCGACGAGATCCGCAAGGATCTGAACGAAGAGTTCCGTATTGTCGAAGG
Pseudomonas_savastanoi_NCPPB_3335         CTCGACGAGATCCGCAAGGATCTGAACGAAGAGTTCCGTATTGTCGAAGG
Pseudomonas_syringae_tomato_T1            ACGTGCTCTGTCCATTGAGAAGTCGCAGCTCGACGAGATCCGCAAGGATC
Pseudomonas_syringae_tomato_K40           ACGTGCTCTGTCCATTGAGAAGTCGCAGCTCGACGAGATCCGCAAGGATC
Pseudomonas_syringae_tomato_Max13         ACGTGCTCTGTCCATTGAGAAGTCGCAGCTCGACGAGATCCGCAAGGATC
Pseudomonas_syringae_tomato_NCPPB_1108    ACGTGCTCTGTCCATTGAGAAGTCGCAGCTCGACGAGATCCGCAAGGATC
Pseudomonas_syringae_642                  CTCGACGAGATCCGCAAGGATCTGAACGAAGAGTTCCGTATTGTCGAAGG
Pseudomonas_syringae_aesculi_0893_23      GCGTGCCCTGTCCATCGAGAAGTCGCAACTCGACGAGATCCGTAAGGATC
Pseudomonas_syringae_morsprunorum_M302280 ACGTGCCCTGTCCATCGAGAAGTCGCAGCTCGACGAGATCCGCAAGGATC
Pseudomonas_syringae_mori_301020          GCGTGCCCTGTCCATCGAGAAGTCGCAACTCGACGAGATCCGTAAGGATC
Pseudomonas_syringae_japonica_M301072     CTCGACGAGATCCGCAAGGATCTGAACGAAGAGTTCCGTATTGTCGAAGG
Pseudomonas_syringae_Cit_7                ATCGAGAAGTCGCAACTCGACGAGATCCGCAAGGATCTTAACGAAGAGTT
Pseudomonas_syringae_maculicola_ES4326    GCGTGCCCTGTCCATCGAGAAGTCGCAACTCGACGAGATCCGCAAGGACC
Pseudomonas_syringae_lachrymans_M302278   ACGTGCTCTGTCCATTGAGAAGTCGCAGCTCGACGAGATCCGCAAGGATC
Pseudomonas_syringae_tabaci_ATCC_11528    GCGTGCCCTGTCCATCGAGAAGTCGCAACTCGACGAGATCCGTAAGGATC
Pseudomonas_syringae_glycinea_B076        GCGTGCCCTGTCCATCGAGAAGTCGCAACTCGACGAGATCCGTAAGGATC
Pseudomonas_syringae_glycinea_race_4      GCGTGCCCTGTCCATCGAGAAGTCGCAACTCGACGAGATCCGTAAGGATC
Pseudomonas_syringae_B64                  CTCGACGAGATCCGCAAGGATCTGAACGAAGAGTTCCGTATTGTCGAAGG
Pseudomonas_syringae_oryzae_1_6           CTCGACGAGATCCGCAAGGACCTGAACGAAGAGTTCCGTATTGTCGAAGG
Pseudomonas_syringae_avellanae_ISPaVe037  ATCGAGAAATCGCAACTCGACGAGATCCGCAAGGATCTGAACGAAGAGTT
Pseudomonas_syringae_BRIP39023            ATCGAGAAGTCGCAACTCGACGAGATCCGCAAGGATCTGAACGAAGAGTT
Pseudomonas_syringae_BRIP34876            CTCGACGAGATCCGCAAGGATCTGAACGAAGAGTTCCGTATTGTCGAAGG
Pseudomonas_syringae_BRIP34881            CTCGACGAGATCCGCAAGGATCTGAACGAAGAGTTCCGTATTGTCGAAGG

Pseudomonas_syringae_UMAF0158             CCGTATTGTCGAAGGCGCTACTTTCGAACGTCTGCGCTCTGCGCTGGTGG
Pseudomonas_fluorescens_Pf_5              TCCGTATCGTTGAAGGTGCGACCTTCGAACGTCTGCGCTCCGCTCTGGTC
Pseudomonas_syringae_tomato_DC3000        TGAACGAAGAGTTCCGTATTGTCGAAGGCGCTACTTTCGAACGTCTGCGC
Pseudomonas_syringae_phaseolicola_1448A   TGAACGAAGAGTTCCGTATTGTCGAAGGCGCTACTTTCGAACGTCTGCGC
Pseudomonas_syringae_B728a                CGCTACTTTCGAACGTCTGCGCTCTGCGCTGGTGGGTCGTGTAGCTGAAG
Pseudomonas_savastanoi_NCPPB_3335         CGCTACTTTCGAACGTCTGCGCTCTGCGCTGGTGGGCCGTGTAGCTGAAG
Pseudomonas_syringae_tomato_T1            TGAACGAAGAGTTCCGTATTGTCGAAGGCGCTACTTTCGAACGTCTGCGC
Pseudomonas_syringae_tomato_K40           TGAACGAAGAGTTCCGTATTGTCGAAGGCGCTACTTTCGAACGTCTGCGC
Pseudomonas_syringae_tomato_Max13         TGAACGAAGAGTTCCGTATTGTCGAAGGCGCTACTTTCGAACGTCTGCGC
Pseudomonas_syringae_tomato_NCPPB_1108    TGAACGAAGAGTTCCGTATTGTCGAAGGCGCTACTTTCGAACGTCTGCGC
Pseudomonas_syringae_642                  CGCTACTTTCGAACGTCTGCGCTCTGCGCTGGTCGGTCGTGTAGCCGAAG
Pseudomonas_syringae_aesculi_0893_23      TGAACGAAGAGTTCCGTATTGTCGAAGGCGCTACTTTCGAACGTCTGCGC
Pseudomonas_syringae_morsprunorum_M302280 TGAACGAAGAGTTCCGTATTGTCGAAGGCGCTACCTTCGAACGTCTGCGC
Pseudomonas_syringae_mori_301020          TGAACGAAGAGTTCCGTATTGTCGAAGGCGCTACTTTCGAACGTCTGCGC
Pseudomonas_syringae_japonica_M301072     CGCTACTTTCGAACGTCTGCGCTCTGCGCTGGTGGGTCGTGTAGCTGAAG
Pseudomonas_syringae_Cit_7                CCGTATTGTCGAAGGCGCTACTTTCGAACGTCTGCGCTCTGCGCTGGTGG
Pseudomonas_syringae_maculicola_ES4326    TGAACGAAGAGTTCCGTATTGTCGAAGGCGCTACCTTTGAACGTCTGCGC
Pseudomonas_syringae_lachrymans_M302278   TGAACGAAGAGTTCCGTATTGTCGAAGGCGCTACTTTCGAACGTCTGCGC
Pseudomonas_syringae_tabaci_ATCC_11528    TGAACGAAGAGTTCCGTATTGTCGAAGGCGCTACTTTCGAACGTCTGCGC
Pseudomonas_syringae_glycinea_B076        TGAACGAAGAGTTCCGTATTGTCGAAGGCGCTACTTTCGAACGTCTGCGC
Pseudomonas_syringae_glycinea_race_4      TGAACGAAGAGTTCCGTATTGTCGAAGGCGCTACTTTCGAACGTCTGCGC
Pseudomonas_syringae_B64                  CGCTACTTTCGAACGTCTGCGCTCTGCGCTGGTGGGTCGTGTAGCTGAAG
Pseudomonas_syringae_oryzae_1_6           CGCTACTTTCGAGCGTCTGCGTTCTGCGCTGGTGGGTCGTGTAGCGGAAG
Pseudomonas_syringae_avellanae_ISPaVe037  CCGTATTGTCGAAGGCGCTACTTTCGAACGTCTGCGCTCTGCGCTGGTGG
Pseudomonas_syringae_BRIP39023            CCGTATTGTCGAAGGCGCTACTTTCGAACGTCTGCGCTCTGCGCTGGTGG
Pseudomonas_syringae_BRIP34876            CGCTACTTTCGAACGTCTGCGCTCTGCGCTGGTGGGTCGTGTAGCTGAAG
Pseudomonas_syringae_BRIP34881            CGCTACTTTCGAACGTCTGCGCTCTGCGCTGGTGGGTCGTGTAGCTGAAG

Pseudomonas_syringae_UMAF0158             GTCGTGTAGCTGAAGGCGGCGCTGGCCTCAAAAAGGGCCAGGAGATCACC
Pseudomonas_fluorescens_Pf_5              GGCCATAAAGCCGAAGGCGGCGCCGGCCTGAAGAAAGGCCAGGAAATCAC
Pseudomonas_syringae_tomato_DC3000        TCTGCGCTGGTCGGTCGTGTAGCAGAAGGCGGTGCTGGCCTCAAGAAAGG
Pseudomonas_syringae_phaseolicola_1448A   TCTGCGCTTGTGGGTCGTGTAGCCGAAGGCGGTGCTGGCCTCAAGAAAGG
Pseudomonas_syringae_B728a                GCGGCGCTGGCCTCAAGAAGGGCCAGGAAATCACCAACGAAGTGCTCGAT
Pseudomonas_savastanoi_NCPPB_3335         GCGGCGCTGGCCTCAAAAAGGGCCAGGAGATCACCAACGAAGTGCTCGAT
Pseudomonas_syringae_tomato_T1            TCTGCGCTGGTCGGTCGTGTAGCAGAAGGCGGTGCTGGCCTCAAGAAAGG
Pseudomonas_syringae_tomato_K40           TCTGCGCTGGTCGGTCGTGTAGCAGAAGGCGGTGCTGGCCTCAAGAAAGG
Pseudomonas_syringae_tomato_Max13         TCTGCGCTGGTCGGTCGTGTAGCAGAAGGCGGTGCTGGCCTCAAGAAAGG
Pseudomonas_syringae_tomato_NCPPB_1108    TCTGCGCTGGTCGGTCGTGTAGCAGAAGGCGGTGCTGGCCTCAAGAAAGG
Pseudomonas_syringae_642                  GCGGCGCTGGCCTCAAGAAGGGCCAGGAAATCACCAACGAAGTGCTCGAT
Pseudomonas_syringae_aesculi_0893_23      TCTGCGCTGGTGGGCCGTGTAGCTGAAGGCGGCGCTGGCCTCAAAAAGGG
Pseudomonas_syringae_morsprunorum_M302280 TCTGCGCTGGTCGGTCGTGTAGCAGAAGGCGGTGCTGGCCTCAAGAAAGG
Pseudomonas_syringae_mori_301020          TCTGCGCTGGTGGGTCGTGTAGCCGAAGGCGGTGCTGGCCTCAAGAAAGG
Pseudomonas_syringae_japonica_M301072     GCGGTGCTGGCCTCAAGAAGGGCCAGGAAATCACCAACGAAGTGCTCGAT
Pseudomonas_syringae_Cit_7                GTCGTGTAGCAGAAGGCGGCGCCGGCCTCAAAAAGGGCCAGGAGATCACT
Pseudomonas_syringae_maculicola_ES4326    TCTGCGCTGGTGGGTCGTGTAGCAGAAGGCGGTGCCGGCCTGAAGAAAGG
Pseudomonas_syringae_lachrymans_M302278   TCTGCGCTGGTCGGTCGTGTAGCAGAAGGCGGTGCTGGCCTCAAGAAAGG
Pseudomonas_syringae_tabaci_ATCC_11528    TCTGCGCTGGTGGGTCGTGTAGCCGAAGGCGGTGCTGGCCTCAAGAAAGG
Pseudomonas_syringae_glycinea_B076        TCTGCGCTGTTGGGTCGTGTAGCCGAAGGCGGTGCTGGCCTCAAGAAAGG
Pseudomonas_syringae_glycinea_race_4      TCTGCGCTGTTGGGTCGTGTAGCCGAAGGCGGTGCTGGCCTCAAGAAAGG
Pseudomonas_syringae_B64                  GCGGTGCTGGCCTCAAGAAGGGCCAGGAAATCACCAACGAAGTGCTCGAT
Pseudomonas_syringae_oryzae_1_6           GCGGTGCTGGCCTCAAGAAAGGTCAGGAAATCACTAACGAAGTACTCGAT
Pseudomonas_syringae_avellanae_ISPaVe037  GTCGTGTAGCTGAAGGCGGCGCTGGCCTCAAGAAGGGCCAGGAAATCACC
Pseudomonas_syringae_BRIP39023            GTCGTGTAGCTGAAGGCGGCGCTGGCCTCAAAAAGGGCCAGGAGATCACC
Pseudomonas_syringae_BRIP34876            GCGGCGCTGGCCTCAAAAAGGGCCAGGAAATCACCAACGAAGTGCTCGAT
Pseudomonas_syringae_BRIP34881            GCGGCGCTGGCCTCAAAAAGGGCCAGGAAATCACCAACGAAGTGCTCGAT

Pseudomonas_syringae_UMAF0158             AACGAAGTGCTCGACGGTCTTGAGCATGGTCAGTGGTTCAAGCTGCGCAT
Pseudomonas_fluorescens_Pf_5              CGACGAAGTTCTCGACGGTCTTGAGCACGGCCAGTGGTTCAAACTGCGCA
Pseudomonas_syringae_tomato_DC3000        TCAGGAAATCACCAACGAAGTGCTCGACGGCCTTGAGCATGGTCAGTGGT
Pseudomonas_syringae_phaseolicola_1448A   TCAGGAAATCACCAACGAAGTGCTTGATGGTCTTGAGCATGGTCAGTGGT
Pseudomonas_syringae_B728a                GGTCTTGAGCATGGTCAGTGGTTCAAGCTGCGCATGGCTGAAGATGCTCT
Pseudomonas_savastanoi_NCPPB_3335         GGTCTTGAGCATGGTCAGTGGTTCAAACTGCGCATGGCTGAAGATGCTCT
Pseudomonas_syringae_tomato_T1            TCAGGAAATCACCAACGAAGTGCTCGACGGCCTTGAGCATGGTCAGTGGT
Pseudomonas_syringae_tomato_K40           TCAGGAAATCACCAACGAAGTGCTCGACGGCCTTGAGCATGGTCAGTGGT
Pseudomonas_syringae_tomato_Max13         TCAGGAAATCACCAACGAAGTGCTCGACGGCCTTGAGCATGGTCAGTGGT
Pseudomonas_syringae_tomato_NCPPB_1108    TCAGGAAATCACCAACGAAGTGCTCGACGGCCTTGAGCATGGTCAGTGGT
Pseudomonas_syringae_642                  GGTCTTGAGCATGGTCAGTGGTTCAAGCTGCGTATGGCTGAAGATGCTCT
Pseudomonas_syringae_aesculi_0893_23      CCAGGAGATCACCAACGAAGTGCTCGACGGTCTTGAGCATGGTCAGTGGT
Pseudomonas_syringae_morsprunorum_M302280 TCAGGAAATCACCAACGAAGTGCTCGACGGCCTTGAACATGGTCAGTGGT
Pseudomonas_syringae_mori_301020          TCAGGAAATCACCAACGAAGTGCTTGATGGTCTTGAGCATGGTCAGTGGT
Pseudomonas_syringae_japonica_M301072     GGTCTTGAGCATGGTCAGTGGTTCAAGCTGCGCATGGCTGAAGATGCTCT
Pseudomonas_syringae_Cit_7                AACGAAGTGCTCGACGGTCTTGAGCATGGTCAGTGGTTCAAGCTGCGCAT
Pseudomonas_syringae_maculicola_ES4326    CCAGGAAATCACCAATGAAGTGCTCGACGGTCTTGAGCATGGTCAGTGGT
Pseudomonas_syringae_lachrymans_M302278   TCAGGAAATCACCAACGAAGTGCTCGACGGCCTTGAGCATGGTCAGTGGT
Pseudomonas_syringae_tabaci_ATCC_11528    TCAGGAAATCACCAACGAAGTGCTTGATGGTCTTGAGCATGGTCAGTGGT
Pseudomonas_syringae_glycinea_B076        TCAGGAAATCACCAACGAAGTGCTTGATGGTCTTGAGCATGGTCAGTGGT
Pseudomonas_syringae_glycinea_race_4      TCAGGAAATCACCAACGAAGTGCTTGATGGTCTTGAGCATGGTCAGTGGT
Pseudomonas_syringae_B64                  GGTCTTGAGCATGGTCAGTGGTTCAAGCTGCGCATGGCTGAAGATGCTCT
Pseudomonas_syringae_oryzae_1_6           GGTCTTGAGCATGGTCAGTGGTTCAAACTGCGCATGGCTGAAGATGCTCT
Pseudomonas_syringae_avellanae_ISPaVe037  AACGAAGTGCTTGATGGTCTTGAGCATGGTCAGTGGTTCAAGCTGCGCAT
Pseudomonas_syringae_BRIP39023            AACGAAGTGCTCGACGGTCTTGAGCATGGTCAGTGGTTCAAGCTGCGCAT
Pseudomonas_syringae_BRIP34876            GGTCTTGAGCATGGTCAGTGGTTCAAGCTGCGCATGGCTGAAGATGCTCT
Pseudomonas_syringae_BRIP34881            GGTCTTGAGCATGGTCAGTGGTTCAAGCTGCGCATGGCTGAAGATGCTCT

Pseudomonas_syringae_UMAF0158             GGCTGAAGATGCTCTCAACGAGCAGCTCGAAAAGGCTCAGGCTTACATCG
Pseudomonas_fluorescens_Pf_5              TGGCTGAAGATGCTCTGAACGAGCAGCTCGAGAAGGCCCAGGCCTACATC
Pseudomonas_syringae_tomato_DC3000        TCAAGCTGCGCATGGCTGAAGACGCTCTGAACGAGCAGCTTGAGAAAGCA
Pseudomonas_syringae_phaseolicola_1448A   TCAAACTGCGCATGGCTGAAGATGCTCTGAATGAGCAGCTTGAGAAAGCT
Pseudomonas_syringae_B728a                CAACGAGCAGCTCGAAAAAGCTCAGGCTTACATCGTTGATCGTCGCCGTC
Pseudomonas_savastanoi_NCPPB_3335         GAATGAGCAGCTTGAGAAAGCTCAGGCCTACATCGTTGATCGTCGCCGTC
Pseudomonas_syringae_tomato_T1            TCAAGCTGCGCATGGCTGAAGACGCTCTGAACGAGCAGCTTGAGAAAGCA
Pseudomonas_syringae_tomato_K40           TCAAGCTGCGCATGGCTGAAGACGCTCTGAACGAGCAGCTTGAGAAAGCA
Pseudomonas_syringae_tomato_Max13         TCAAGCTGCGCATGGCTGAAGACGCTCTGAACGAGCAGCTTGAGAAAGCA
Pseudomonas_syringae_tomato_NCPPB_1108    TCAAGCTGCGCATGGCTGAAGACGCTCTGAACGAGCAGCTTGAGAAAGCA
Pseudomonas_syringae_642                  CAACGAGCAGCTCGAAAAGGCTCAGGCTTACATCGTTGATCGTCGCCGTC
Pseudomonas_syringae_aesculi_0893_23      TCAAACTGCGCATGGCTGAAGATGCTCTGAATGAGCAGCTTGAGAAAGCT
Pseudomonas_syringae_morsprunorum_M302280 TCAAGCTGCGCATGGCTGAAGACGCTCTGAACGAGCAGCTTGAGAAAGCA
Pseudomonas_syringae_mori_301020          TCAAACTGCGCATGGCTGAAGATGCTCTGAATGAGCAGCTTGAGAAAGCT
Pseudomonas_syringae_japonica_M301072     CAACGAGCAGCTCGAAAAGGCTCAGGCCTACATCGTCGATCGTCGCCGTC
Pseudomonas_syringae_Cit_7                GGCTGAAGATGCTCTCAACGAGCAGCTCGAAAAGGCTCAGGCTTACATCG
Pseudomonas_syringae_maculicola_ES4326    TCAAGCTGCGTATGGCTGAAGATGCTCTGAACGAGCAGCTTGAGAAAGCG
Pseudomonas_syringae_lachrymans_M302278   TCAAGCTGCGCATGGCTGAAGACGCTCTGAACGAGCAGCTTGAGAAAGCA
Pseudomonas_syringae_tabaci_ATCC_11528    TCAAACTGCGCATGGCTGAAGATGCTCTGAATGAGCAGCTTGAGAAAGCT
Pseudomonas_syringae_glycinea_B076        TCAAACTGCGCATGGCTGAAGATGCTCTGAATGAGCAGCTTGAGAAAGCT
Pseudomonas_syringae_glycinea_race_4      TCAAACTGCGCATGGCTGAAGATGCTCTGAATGAGCAGCTTGAGAAAGCT
Pseudomonas_syringae_B64                  CAACGAGCAGCTCGAAAAGGCTCAGGCCTACATCGTCGATCGTCGCCGTC
Pseudomonas_syringae_oryzae_1_6           GAACGAGCAGCTTGAAAAGGCTCAGGCCTACATCGTTGATCGTCGCCGTC
Pseudomonas_syringae_avellanae_ISPaVe037  GGCTGAAGACGCTCTCAACGAGCAGCTCGAAAAGGCTCAGGCTTACATCG
Pseudomonas_syringae_BRIP39023            GGCTGAAGATGCTCTCAACGAGCAGCTCGAAAAGGCTCAGGCTTACATCG
Pseudomonas_syringae_BRIP34876            CAACGAGCAGCTCGAAAAGGCTCAGGCCTACATCGTCGATCGTCGCCGTC
Pseudomonas_syringae_BRIP34881            CAACGAGCAGCTCGAAAAGGCTCAGGCCTACATCGTCGATCGTCGCCGTC

Pseudomonas_syringae_UMAF0158             TTGATCGTCGTCGTCTTCTGGATGACAAGTTCGAAGACAAGAAACGCAAA
Pseudomonas_fluorescens_Pf_5              GTTGATCGTCGCCGTCTGCTGGACGACAAGTTCGAAGACAAGAAGCGCAA
Pseudomonas_syringae_tomato_DC3000        CAGGCTTACATCGTTGATCGTCGTCGCCTTCTGGATGACAAGTTTGAAGA
Pseudomonas_syringae_phaseolicola_1448A   CAGGCCTACATCGTTGATCGTCGCCGTCTTCTGGATGACAAGTTCGAAGA
Pseudomonas_syringae_B728a                TTCTGGATGACAAGTTCGAAGACAAGAAACGCAAACTGCAGCAGGGCGAT
Pseudomonas_savastanoi_NCPPB_3335         TTCTGGATGACAAGTTCGAAGACAAGAAACGCAAACTGCAGCAAGGCGAT
Pseudomonas_syringae_tomato_T1            CAGGCTTACATCGTTGATCGTCGTCGCCTTCTGGATGACAAGTTCGAAGA
Pseudomonas_syringae_tomato_K40           CAGGCTTACATCGTTGATCGTCGTCGCCTTCTGGATGACAAGTTCGAAGA
Pseudomonas_syringae_tomato_Max13         CAGGCTTACATCGTTGATCGTCGTCGCCTTCTGGATGACAAGTTCGAAGA
Pseudomonas_syringae_tomato_NCPPB_1108    CAGGCTTACATCGTTGATCGTCGTCGCCTTCTGGATGACAAGTTCGAAGA
Pseudomonas_syringae_642                  TTCTGGATGACAAGTTCGAAGACAAGAAACGCAAACTGCAGCAGGGCGAT
Pseudomonas_syringae_aesculi_0893_23      CAGGCCTACATCGTTGATCGTCGCCGTCTTCTGGATGACAAGTTCGAAGA
Pseudomonas_syringae_morsprunorum_M302280 CAGGCTTACATCGTTGATCGTCGTCGCCTTCTGGACGACAAGTTCGAAGA
Pseudomonas_syringae_mori_301020          CAGGCCTACATCGTTGATCGTCGCCGTCTTCTGGATGACAAGTTCGAAGA
Pseudomonas_syringae_japonica_M301072     TTCTGGATGACAAGTTCGAAGACAAGAAACGCAAACTGCAGCAGGGCGAT
Pseudomonas_syringae_Cit_7                TTGATCGTCGTCGTCTTCTGGATGACAAGTTCGAAGACAAGAAACGCAAA
Pseudomonas_syringae_maculicola_ES4326    CAGGCTTACATCGTTGATCGTCGTCGTCTTCTGGATGACAAGTTCGAAGA
Pseudomonas_syringae_lachrymans_M302278   CAGGCTTACATCGTTGATCGTCGTCGCCTTCTGGATGACAAGTTTGAAGA
Pseudomonas_syringae_tabaci_ATCC_11528    CAGGCCTACATCGTTGATCGTCGCCGTCTTCTGGATGACAAGTTCGAAGA
Pseudomonas_syringae_glycinea_B076        CAGGCCTACATCGTTGATCGTCGCCGTCTTCTGGATGACAAGTTCGAAGA
Pseudomonas_syringae_glycinea_race_4      CAGGCCTACATCGTTGATCGTCGCCGTCTTCTGGATGACAAGTTCGAAGA
Pseudomonas_syringae_B64                  TTCTGGATGACAAGTTCGAAGACAAGAAACGCAAACTGCAGCAGGGCGAT
Pseudomonas_syringae_oryzae_1_6           TTCTGGATGACAAGTTCGAAGACAAGAAACGCAAACTGCAGCAGGGCGAT
Pseudomonas_syringae_avellanae_ISPaVe037  TCGATCGTCGCCGTCTTCTGGATGACAAGTTCGAAGACAAGAAACGCAAA
Pseudomonas_syringae_BRIP39023            TTGATCGTCGTCGTCTTCTGGATGACAAGTTCGAAGACAAGAAACGCAAA
Pseudomonas_syringae_BRIP34876            TTCTGGATGACAAGTTCGAAGACAAGAAACGCAAACTGCAGCAGGGCGAT
Pseudomonas_syringae_BRIP34881            TTCTGGATGACAAGTTCGAAGACAAGAAACGCAAACTGCAGCAGGGCGAT

Pseudomonas_syringae_UMAF0158             CTGCAGCAGGGCGATGACCTGGCTCCAGGCGTTCTGAAAATCGTCAAGGT
Pseudomonas_fluorescens_Pf_5              GCTGCAGCAGGGCGATGACCTGGCTCCAGGCGTGCTGAAAATCGTCAAGG
Pseudomonas_syringae_tomato_DC3000        CAAGAAGCGCAAACTGCAGCAGGGCGATGACCTGGCTCCAGGCGTTCTGA
Pseudomonas_syringae_phaseolicola_1448A   CAAGAAACGCAAACTGCAGCAAGGCGATGACCTGGCTCCAGGCGTTCTGA
Pseudomonas_syringae_B728a                GACCTGGCTCCAGGCGTTCTGAAAATCGTCAAGGTCTACCTGGCAATCCG
Pseudomonas_savastanoi_NCPPB_3335         GACCTGGCTCCAGGCGTTCTGAAAATCGTCAAGGTCTACCTGGCAATCCG
Pseudomonas_syringae_tomato_T1            CAAGAAGCGCAAACTGCAGCAGGGCGATGACCTGGCTCCAGGCGTTCTGA
Pseudomonas_syringae_tomato_K40           CAAGAAGCGCAAACTGCAGCAGGGCGATGACCTGGCTCCAGGCGTTCTGA
Pseudomonas_syringae_tomato_Max13         CAAGAAGCGCAAACTGCAGCAGGGCGATGACCTGGCTCCAGGCGTTCTGA
Pseudomonas_syringae_tomato_NCPPB_1108    CAAGAAGCGCAAACTGCAGCAGGGCGATGACCTGGCTCCAGGCGTTCTGA
Pseudomonas_syringae_642                  GACCTGGCTCCAGGCGTTCTGAAAATCGTCAAGGTCTACCTGGCAATCCG
Pseudomonas_syringae_aesculi_0893_23      CAAGAAACGCAAACTGCAGCAAGGCGATGACCTGGCTCCAGGCGTTCTGA
Pseudomonas_syringae_morsprunorum_M302280 CAAGAAACGCAAACTGCAGCAGGGTGATGACCTGGCTCCAGGCGTTCTGA
Pseudomonas_syringae_mori_301020          CAAGAAACGCAAACTGCAGCAAGGCGATGACCTGGCTCCAGGCGTTCTGA
Pseudomonas_syringae_japonica_M301072     GACCTGGCTCCAGGCGTTCTGAAAATCGTCAAGGTCTACCTGGCAATCCG
Pseudomonas_syringae_Cit_7                CTGCAGCAGGGCGATGACCTGGCTCCAGGCGTTCTGAAAATCGTCAAGGT
Pseudomonas_syringae_maculicola_ES4326    CAAAAAGCGCAAGCTGCAGCAGGGCGATGACCTGGCTCCAGGCGTGCTGA
Pseudomonas_syringae_lachrymans_M302278   CAAGAAGCGCAAACTGCAGCAGGGCGATGACCTGGCTCCAGGCGTTCTGA
Pseudomonas_syringae_tabaci_ATCC_11528    CAAGAAACGCAAACTGCAGCAAGGCGATGACCTGGCTCCAGGCGTTCTGA
Pseudomonas_syringae_glycinea_B076        CAAGAAACGCAAACTGCAGCAAGGCGATGACCTGGCTCCAGGCGTTCTGA
Pseudomonas_syringae_glycinea_race_4      CAAGAAACGCAAACTGCAGCAAGGCGATGACCTGGCTCCAGGCGTTCTGA
Pseudomonas_syringae_B64                  GACCTGGCTCCAGGCGTTCTGAAAATCGTCAAGGTCTACCTGGCAATCCG
Pseudomonas_syringae_oryzae_1_6           GACCTGGCTCCAGGCGTTCTGAAAATCGTCAAGGTCTATCTGGCAATCCG
Pseudomonas_syringae_avellanae_ISPaVe037  CTGCAGCAGGGCGATGACCTGGCTCCAGGCGTTCTGAAAATCGTCAAGGT
Pseudomonas_syringae_BRIP39023            CTGCAGCAGGGCGATGACCTGGCTCCAGGCGTTCTGAAAATCGTCAAGGT
Pseudomonas_syringae_BRIP34876            GACCTGGCTCCAGGCGTTCTGAAAATCGTCAAGGTCTACCTGGCAATCCG
Pseudomonas_syringae_BRIP34881            GACCTGGCTCCAGGCGTTCTGAAAATCGTCAAGGTCTACCTGGCAATCCG

Pseudomonas_syringae_UMAF0158             CTACCTGGCAATCCGTCGCCGCATCCAGCCGGGCGACAAGATGGCCGGTC
Pseudomonas_fluorescens_Pf_5              TCTACCTGGCAATCCGTCGTCGTATCCAGCCGGGCGACAAGATGGCCGGT
Pseudomonas_syringae_tomato_DC3000        AAATCGTCAAGGTTTACCTGGCAATCCGTCGCCGCATTCAGCCGGGCGAC
Pseudomonas_syringae_phaseolicola_1448A   AAATCGTCAAGGTCTACCTGGCAATCCGTCGTCGCATCCAGCCGGGCGAC
Pseudomonas_syringae_B728a                TCGCCGCATCCAGCCGGGCGACAAGATGGCCGGTCGTCACGGTAACAAGG
Pseudomonas_savastanoi_NCPPB_3335         TCGTCGCATCCAGCCGGGCGACAAGATGGCCGGTCGTCACGGTAACAAGG
Pseudomonas_syringae_tomato_T1            AAATCGTCAAGGTTTACCTGGCAATCCGTCGCCGCATTCAGCCGGGCGAC
Pseudomonas_syringae_tomato_K40           AAATCGTCAAGGTTTACCTGGCAATCCGTCGCCGCATTCAGCCGGGCGAC
Pseudomonas_syringae_tomato_Max13         AAATCGTCAAGGTTTACCTGGCAATCCGTCGCCGCATTCAGCCGGGCGAC
Pseudomonas_syringae_tomato_NCPPB_1108    AAATCGTCAAGGTTTACCTGGCAATCCGTCGCCGCATTCAGCCGGGCGAC
Pseudomonas_syringae_642                  TCGCCGCATCCAGCCGGGCGACAAGATGGCCGGTCGTCACGGTAACAAGG
Pseudomonas_syringae_aesculi_0893_23      AAATCGTCAAGGTCTACCTGGCAATCCGTCGTCGCATCCAGCCGGGCGAC
Pseudomonas_syringae_morsprunorum_M302280 AAATCGTCAAGGTTTACCTGGCAATCCGTCGCCGCATCCAGCCGGGCGAC
Pseudomonas_syringae_mori_301020          AAATCGTCAAGGTCTACCTGGCAATCCGTCGTCGCATCCAGCCGGGCGAC
Pseudomonas_syringae_japonica_M301072     TCGCCGCATCCAGCCGGGCGACAAGATGGCCGGTCGTCACGGTAACAAGG
Pseudomonas_syringae_Cit_7                CTACCTGGCAATCCGTCGCCGCATCCAGCCGGGCGACAAGATGGCCGGTC
Pseudomonas_syringae_maculicola_ES4326    AAATCGTCAAGGTTTACCTGGCAATCCGTCGTCGCATTCAGCCGGGCGAC
Pseudomonas_syringae_lachrymans_M302278   AAATCGTCAAGGTTTACCTGGCAATCCGTCGCCGCATTCAGCCGGGCGAC
Pseudomonas_syringae_tabaci_ATCC_11528    AAATCGTCAAGGTCTACCTGGCAATCCGTCGTCGCATCCAGCCGGGCGAC
Pseudomonas_syringae_glycinea_B076        AAATCGTCAAGGTCTACCTGGCAATCCGTCGTCGCATCCAGCCGGGCGAC
Pseudomonas_syringae_glycinea_race_4      AAATCGTCAAGGTCTACCTGGCAATCCGTCGTCGCATCCAGCCGGGCGAC
Pseudomonas_syringae_B64                  TCGCCGCATCCAGCCGGGCGACAAGATGGCCGGTCGTCACGGTAACAAGG
Pseudomonas_syringae_oryzae_1_6           TCGTCGCATCCAGCCGGGCGACAAGATGGCCGGTCGTCACGGTAACAAGG
Pseudomonas_syringae_avellanae_ISPaVe037  CTACCTGGCAATCCGTCGCCGCATCCAGCCGGGCGACAAGATGGCCGGTC
Pseudomonas_syringae_BRIP39023            CTACCTGGCAATCCGTCGCCGCATCCAGCCGGGCGACAAGATGGCCGGTC
Pseudomonas_syringae_BRIP34876            TCGCCGCATCCAGCCGGGCGACAAGATGGCCGGTCGTCACGGTAACAAGG
Pseudomonas_syringae_BRIP34881            TCGCCGCATCCAGCCGGGCGACAAGATGGCCGGTCGTCACGGTAACAAGG

Pseudomonas_syringae_UMAF0158             GTCACGGTAACAAGGGTGTGGTCTCTGTGATCATGCCGGTTGAAGACATG
Pseudomonas_fluorescens_Pf_5              CGTCACGGTAACAAGGGTGTGGTCTCCGTGATCATGCCGGTTGAAGACAT
Pseudomonas_syringae_tomato_DC3000        AAGATGGCCGGTCGTCACGGTAACAAGGGTGTGGTCTCTGTGATCATGCC
Pseudomonas_syringae_phaseolicola_1448A   AAGATGGCCGGTCGTCACGGTAACAAGGGTGTGGTCTCCGTGATCATGCC
Pseudomonas_syringae_B728a                GTGTGGTCTCTGTGATCATGCCGGTTGAAGACATGCCGCACGATGCCAAT
Pseudomonas_savastanoi_NCPPB_3335         GTGTGGTCTCCGTGATCATGCCGGTTGAAGACATGCCGCACGATGCCAAT
Pseudomonas_syringae_tomato_T1            AAGATGGCCGGTCGTCACGGTAACAAGGGTGTGGTCTCTGTGATCATGCC
Pseudomonas_syringae_tomato_K40           AAGATGGCCGGTCGTCACGGTAACAAGGGTGTGGTCTCTGTGATCATGCC
Pseudomonas_syringae_tomato_Max13         AAGATGGCCGGTCGTCACGGTAACAAGGGTGTGGTCTCTGTGATCATGCC
Pseudomonas_syringae_tomato_NCPPB_1108    AAGATGGCCGGTCGTCACGGTAACAAGGGTGTGGTCTCTGTGATCATGCC
Pseudomonas_syringae_642                  GTGTGGTCTCTGTGATCATGCCGGTTGAAGACATGCCGCACGATGCCAAT
Pseudomonas_syringae_aesculi_0893_23      AAGATGGCCGGTCGTCACGGTAACAAGGGTGTGGTCTCCGTGATCATGCC
Pseudomonas_syringae_morsprunorum_M302280 AAGATGGCCGGTCGTCACGGTAACAAAGGTGTGGTCTCTGTGATCATGCC
Pseudomonas_syringae_mori_301020          AAGATGGCCGGTCGTCACGGTAACAAGGGTGTGGTCTCCGTGATCATGCC
Pseudomonas_syringae_japonica_M301072     GTGTGGTCTCTGTGATCATGCCGGTTGAAGACATGCCGCACGATGCCAAT
Pseudomonas_syringae_Cit_7                GTCACGGTAACAAGGGTGTGGTCTCTGTGATCATGCCGGTTGAAGACATG
Pseudomonas_syringae_maculicola_ES4326    AAGATGGCCGGTCGTCACGGTAACAAGGGTGTGGTCTCCGTGATCATGCC
Pseudomonas_syringae_lachrymans_M302278   AAGATGGCCGGTCGTCACGGTAACAAGGGTGTGGTCTCTGTGATCATGCC
Pseudomonas_syringae_tabaci_ATCC_11528    AAGATGGCCGGTCGTCACGGTAACAAGGGTGTGGTCTCCGTGATCATGCC
Pseudomonas_syringae_glycinea_B076        AAGATGGCCGGTCGTCACGGTAACAAGGGTGTGGTCTCCGTGATCATGCC
Pseudomonas_syringae_glycinea_race_4      AAGATGGCCGGTCGTCACGGTAACAAGGGTGTGGTCTCCGTGATCATGCC
Pseudomonas_syringae_B64                  GTGTGGTCTCTGTGATCATGCCGGTTGAAGACATGCCGCACGATGCCAAT
Pseudomonas_syringae_oryzae_1_6           GTGTGGTCTCTGTGATCATGCCGGTTGAAGACATGCCGCACGATGCCAAT
Pseudomonas_syringae_avellanae_ISPaVe037  GTCACGGTAACAAGGGTGTGGTCTCTGTGATCATGCCGGTTGAAGACATG
Pseudomonas_syringae_BRIP39023            GTCACGGTAACAAGGGTGTGGTCTCTGTGATCATGCCGGTTGAAGACATG
Pseudomonas_syringae_BRIP34876            GTGTGGTCTCTGTGATCATGCCGGTTGAAGACATGCCGCACGATGCCAAT
Pseudomonas_syringae_BRIP34881            GTGTGGTCTCTGTGATCATGCCGGTTGAAGACATGCCGCACGATGCCAAT

Pseudomonas_syringae_UMAF0158             CCGCACGATGCCAATGGCACGCCGGTCGATATCGTCCTCAACCCGCTGGG
Pseudomonas_fluorescens_Pf_5              GCCGCACGATGCCAATGGCACCCCGGTCGACGTAGTCCTCAACCCACTGG
Pseudomonas_syringae_tomato_DC3000        GGTTGAAGACATGCCGCACGATGCCAATGGCACGCCGGTTGATATCGTCC
Pseudomonas_syringae_phaseolicola_1448A   GGTTGAAGACATGCCGCACGATGCCAATGGCACGCCGGTGGATATCGTCC
Pseudomonas_syringae_B728a                GGCACGCCGGTTGATATCGTCCTCAACCCGCTGGGCGTACCTTCGCGTAT
Pseudomonas_savastanoi_NCPPB_3335         GGCACGCCGGTCGATATCGTCCTCAACCCGCTGGGCGTACCTTCGCGTAT
Pseudomonas_syringae_tomato_T1            GGTTGAAGACATGCCGCACGATGCCAATGGCACGCCGGTTGATATCGTCC
Pseudomonas_syringae_tomato_K40           GGTTGAAGACATGCCGCACGATGCCAATGGCACGCCGGTTGATATCGTCC
Pseudomonas_syringae_tomato_Max13         GGTTGAAGACATGCCGCACGATGCCAATGGCACGCCGGTTGATATCGTCC
Pseudomonas_syringae_tomato_NCPPB_1108    GGTTGAAGACATGCCGCACGATGCCAATGGCACGCCGGTTGATATCGTCC
Pseudomonas_syringae_642                  GGCACGCCGGTCGATATCGTCCTCAACCCGCTGGGCGTACCTTCGCGTAT
Pseudomonas_syringae_aesculi_0893_23      GGTTGAAGACATGCCGCACGATGCCAATGGCACGCCGGTCGATATCGTCC
Pseudomonas_syringae_morsprunorum_M302280 GGTTGAAGACATGCCGCACGATGCCAATGGCACGCCGGTTGATATCGTCC
Pseudomonas_syringae_mori_301020          GGTTGAAGACATGCCGCACGATGCCAATGGCACGCCGGTGGATATCGTCC
Pseudomonas_syringae_japonica_M301072     GGCACGCCGGTCGATATCGTCCTCAACCCGCTGGGCGTACCTTCGCGTAT
Pseudomonas_syringae_Cit_7                CCGCACGATGCCAATGGCACGCCGGTCGATATCGTCCTCAACCCGCTGGG
Pseudomonas_syringae_maculicola_ES4326    GGTTGAAGACATGCCGCACGATGCCAATGGCACACCGGTAGATATCGTCC
Pseudomonas_syringae_lachrymans_M302278   GGTTGAAGACATGCCGCACGATGCCAATGGCACGCCGGTTGATATCGTCC
Pseudomonas_syringae_tabaci_ATCC_11528    GGTTGAAGACATGCCGCACGATGCCAATGGCACGCCGGTCGATATCGTCC
Pseudomonas_syringae_glycinea_B076        GGTTGAAGACATGCCGCACGATGCCAATGGCACGCCGGTGGATATCGTCC
Pseudomonas_syringae_glycinea_race_4      GGTTGAAGACATGCCGCACGATGCCAATGGCACGCCGGTGGATATCGTCC
Pseudomonas_syringae_B64                  GGCACGCCGGTCGATATCGTCCTCAACCCGCTGGGCGTACCTTCGCGTAT
Pseudomonas_syringae_oryzae_1_6           GGCACGCCGGTGGACATCGTCCTCAACCCGCTGGGCGTACCTTCGCGTAT
Pseudomonas_syringae_avellanae_ISPaVe037  CCGCACGATGCCAATGGCACGCCGGTCGATATCGTCCTCAACCCGCTGGG
Pseudomonas_syringae_BRIP39023            CCGCACGATGCCAATGGCACGCCGGTCGATATCGTCCTCAACCCGCTGGG
Pseudomonas_syringae_BRIP34876            GGCACGCCGGTCGATATCGTCCTCAACCCGCTGGGCGTACCTTCGCGTAT
Pseudomonas_syringae_BRIP34881            GGCACGCCGGTCGATATCGTCCTCAACCCGCTGGGCGTACCTTCGCGTAT

Pseudomonas_syringae_UMAF0158             CGTACCTTCGCGTATGAACGTTGGTCAGATTCTCGAAACCCACCTGGGCC
Pseudomonas_fluorescens_Pf_5              GCGTACCTTCGCGTATGAACGTTGGTCAGATCCTCGAAACTCACCTGGGC
Pseudomonas_syringae_tomato_DC3000        TCAACCCGCTGGGCGTACCTTCGCGTATGAACGTTGGTCAGATTCTCGAA
Pseudomonas_syringae_phaseolicola_1448A   TCAACCCGCTGGGCGTACCTTCGCGTATGAACGTTGGTCAGATTCTCGAA
Pseudomonas_syringae_B728a                GAACGTTGGTCAGATTCTCGAAACCCACCTGGGCCTCGCGGCCAAAGGTC
Pseudomonas_savastanoi_NCPPB_3335         GAACGTTGGTCAGATTCTCGAAACTCACCTGGGCCTCGCGGCCAAAGGTC
Pseudomonas_syringae_tomato_T1            TCAACCCGCTGGGCGTACCTTCGCGTATGAACGTTGGTCAGATTCTCGAA
Pseudomonas_syringae_tomato_K40           TCAACCCGCTGGGCGTACCTTCGCGTATGAACGTTGGTCAGATTCTCGAA
Pseudomonas_syringae_tomato_Max13         TCAACCCGCTGGGCGTACCTTCGCGTATGAACGTTGGTCAGATTCTCGAA
Pseudomonas_syringae_tomato_NCPPB_1108    TCAACCCGCTGGGCGTACCTTCGCGTATGAACGTTGGTCAGATTCTCGAA
Pseudomonas_syringae_642                  GAACGTTGGTCAGATTCTCGAAACCCACCTGGGCCTCGCGGCCAAAGGTC
Pseudomonas_syringae_aesculi_0893_23      TCAACCCGCTGGGCGTACCTTCGCGTATGAACGTTGGTCAGATTCTCGAA
Pseudomonas_syringae_morsprunorum_M302280 TTAACCCGCTGGGCGTACCTTCGCGTATGAACGTTGGTCAGATTCTCGAA
Pseudomonas_syringae_mori_301020          TCAACCCGCTGGGCGTACCTTCGCGTATGAACGTTGGTCAGATTCTCGAA
Pseudomonas_syringae_japonica_M301072     GAACGTTGGTCAGATTCTCGAAACCCACCTGGGCCTCGCGGCCAAAGGTC
Pseudomonas_syringae_Cit_7                CGTACCTTCGCGTATGAACGTTGGTCAGATTCTCGAAACCCACCTGGGCC
Pseudomonas_syringae_maculicola_ES4326    TCAACCCGTTGGGCGTACCTTCGCGTATGAACGTGGGCCAGATTCTCGAA
Pseudomonas_syringae_lachrymans_M302278   TCAACCCGCTGGGCGTACCTTCGCGTATGAACGTTGGTCAGATTCTCGAA
Pseudomonas_syringae_tabaci_ATCC_11528    TCAACCCGCTGGGCGTACCTTCGCGTATGAACGTTGGTCAGATTCTCGAA
Pseudomonas_syringae_glycinea_B076        TCAACCCGCTGGGCGTACCTTCGCGTATGAACGTTGGTCAGATTCTCGAA
Pseudomonas_syringae_glycinea_race_4      TCAACCCGCTGGGCGTACCTTCGCGTATGAACGTTGGTCAGATTCTCGAA
Pseudomonas_syringae_B64                  GAACGTTGGTCAGATTCTCGAAACCCACCTGGGCCTCGCGGCCAAAGGTC
Pseudomonas_syringae_oryzae_1_6           GAACGTTGGTCAGATTCTCGAAACTCACCTTGGCCTCGCGGCCAAAGGTC
Pseudomonas_syringae_avellanae_ISPaVe037  CGTACCTTCGCGTATGAACGTTGGTCAGATTCTCGAAACCCACCTGGGCC
Pseudomonas_syringae_BRIP39023            CGTACCTTCGCGTATGAACGTTGGTCAGATTCTCGAAACCCACCTGGGCC
Pseudomonas_syringae_BRIP34876            GAACGTTGGTCAGATTCTCGAAACCCACCTGGGCCTCGCGGCCAAAGGTC
Pseudomonas_syringae_BRIP34881            GAACGTTGGTCAGATTCTCGAAACCCACCTGGGCCTCGCGGCCAAAGGTC

Pseudomonas_syringae_UMAF0158             TGGCGGCCAAAGGTCTGGGCGAGAAGATCAACCGCATGCTCGAAGAGCAG
Pseudomonas_fluorescens_Pf_5              CTCGCGGCCAAAGGTCTGGGCGAGAAGATCAATCGCATGGTCGAAGAGCA
Pseudomonas_syringae_tomato_DC3000        ACTCACCTGGGCCTTGCAGCCAAAGGTCTGGGCGAGAAGATCAACCGCAT
Pseudomonas_syringae_phaseolicola_1448A   ACTCACCTGGGCCTCGCGGCTAAAGGTCTGGGCGAGAAGATCAACCGCAT
Pseudomonas_syringae_B728a                TGGGCGAGAAGATCAACCGCATGCTCGAAGAGCAGCGTAAAGTTGCTGAG
Pseudomonas_savastanoi_NCPPB_3335         TGGGCGAGAAGATCAACCGCATGCTTGAAGAGCAGCGTAAAGTTGCTGAG
Pseudomonas_syringae_tomato_T1            ACTCACCTGGGCCTTGCAGCCAAAGGTCTGGGCGAGAAGATCAACCGCAT
Pseudomonas_syringae_tomato_K40           ACTCACCTGGGCCTTGCAGCCAAAGGTCTGGGCGAGAAGATCAACCGCAT
Pseudomonas_syringae_tomato_Max13         ACTCACCTGGGCCTTGCAGCCAAAGGTCTGGGCGAGAAGATCAACCGCAT
Pseudomonas_syringae_tomato_NCPPB_1108    ACTCACCTGGGCCTTGCAGCCAAAGGTCTGGGCGAGAAGATCAACCGCAT
Pseudomonas_syringae_642                  TGGGCGAGAAGATCAACCGCATGCTCGAAGAGCAGCGTAAAGTTGCTGAG
Pseudomonas_syringae_aesculi_0893_23      ACTCACCTGGGCCTCGCGGCCAAAGGTCTGGGCGAGAAGATCAACCGCAT
Pseudomonas_syringae_morsprunorum_M302280 ACTCACCTGGGCCTTGCAGCCAAAGGTCTGGGCGAGAAGATCAACCGCAT
Pseudomonas_syringae_mori_301020          ACTCACCTGGGCCTCGCGGCCAAAGGTCTGGGCGAGAAGATCAACCGCAT
Pseudomonas_syringae_japonica_M301072     TGGGCGAGAAGATCAACCGCATGCTTGAAGAGCAGCGTAAAGTTGCTGAG
Pseudomonas_syringae_Cit_7                TGGCGGCCAAAGGTCTGGGCGAGAAGATCAACCGCATGCTCGAAGAGCAG
Pseudomonas_syringae_maculicola_ES4326    ACTCACCTTGGCCTCGCCGCCAAAGGTCTGGGCGAGAAGATCAACCGCAT
Pseudomonas_syringae_lachrymans_M302278   ACTCACCTGGGCCTTGCAGCCAAAGGTCTGGGCGAGAAGATCAACCGCAT
Pseudomonas_syringae_tabaci_ATCC_11528    ACTCACCTGGGCCTCGCGGCCAAAGGTCTGGGCGAGAAGATCAACCGCAT
Pseudomonas_syringae_glycinea_B076        ACTCACCTGGGCCTCGCGGCTAAAGGTCTGGGCGAGAAGATCAACCGCAT
Pseudomonas_syringae_glycinea_race_4      ACTCACCTGGGCCTCGCGGCTAAAGGTCTGGGCGAGAAGATCAACCGCAT
Pseudomonas_syringae_B64                  TGGGCGAGAAGATCAACCGCATGCTTGAAGAGCAGCGTAAAGTTGCTGAG
Pseudomonas_syringae_oryzae_1_6           TGGGCGAGAAGATCAACCGCATGCTCGAAGAGCAGCGTAAAGTGGCTGAG
Pseudomonas_syringae_avellanae_ISPaVe037  TCGCGGCCAAAGGTCTGGGCGAGAAGATCAACCGCATGCTCGAAGAGCAG
Pseudomonas_syringae_BRIP39023            TCGCGGCCAAAGGTCTGGGCGAGAAGATCAACCGCATGCTCGAAGAGCAG
Pseudomonas_syringae_BRIP34876            TGGGTGAGAAGATCAACCGCATGCTCGAAGAGCAGCGTAAGGTTGCTGAG
Pseudomonas_syringae_BRIP34881            TGGGTGAGAAGATCAACCGCATGCTCGAAGAGCAGCGTAAGGTTGCTGAG

Pseudomonas_syringae_UMAF0158             CGTAAGGTTGCTGAGCTGCGCAAGTTCCTCAACGAGATCTATAACGAAAT
Pseudomonas_fluorescens_Pf_5              GCGCAAGGTCGCAGAACTGCGTACCTTCCTGGACGAGATCTACAACCAGA
Pseudomonas_syringae_tomato_DC3000        GCTTGAAGAGCAGCGTAAAGTTATCGAGTTGCGCAAGTTCCTCAACGAGA
Pseudomonas_syringae_phaseolicola_1448A   GCTTGAAGAGCAGCGTAAAGTTGCTGAGCTGCGTAAGTTCCTCAACGAGA
Pseudomonas_syringae_B728a                CTGCGCAAGTTCCTCAACGAGATCTATAACGAAATCGGCGGTCGTCAGGA
Pseudomonas_savastanoi_NCPPB_3335         CTGCGTAAGTTCCTCAACGAGATCTATAACGAAATCGGCGGTCGTCAGGA
Pseudomonas_syringae_tomato_T1            GCTTGAAGAGCAGCGTAAAGTTATCGAGTTGCGCAAGTTCCTCAACGAGA
Pseudomonas_syringae_tomato_K40           GCTTGAAGAGCAGCGTAAAGTTATCGAGTTGCGCAAGTTCCTCAACGAGA
Pseudomonas_syringae_tomato_Max13         GCTTGAAGAGCAGCGTAAAGTTATCGAGTTGCGCAAGTTCCTCAACGAGA
Pseudomonas_syringae_tomato_NCPPB_1108    GCTTGAAGAGCAGCGTAAAGTTATCGAGTTGCGCAAGTTCCTCAACGAGA
Pseudomonas_syringae_642                  CTGCGCAAGTTCCTTAACGAGATCTATAACGAAATCGGCGGTCGTCAGGA
Pseudomonas_syringae_aesculi_0893_23      GCTTGAAGAGCAGCGTAAAGTTGCTGAGCTGCGTAAGTTCCTCAACGAGA
Pseudomonas_syringae_morsprunorum_M302280 GCTTGAAGAGCAGCGTAAAGTTATCGAGTTGCGCAAGTTCCTCAACGAGA
Pseudomonas_syringae_mori_301020          GCTTGAAGAGCAGCGTAAAGTTGCTGAGCTGCGTAAGTTCCTCAACGAGA
Pseudomonas_syringae_japonica_M301072     CTGCGTAAGTTCCTCAACGAGATCTATAACGAAATCGGCGGTCGTCAGGA
Pseudomonas_syringae_Cit_7                CGTAAGGTTGCTGAGCTGCGCAAGTTCCTCAACGAGATCTATAACGAAAT
Pseudomonas_syringae_maculicola_ES4326    GCTCGAAGAGCAGCGTAAAGTGGTTGAGCTGCGCAAGTTCCTGAACGAGA
Pseudomonas_syringae_lachrymans_M302278   GCTTGAAGAGCAGCGTAAAGTTATCGAGTTGCGCAAGTTCCTCAACGAGA
Pseudomonas_syringae_tabaci_ATCC_11528    GCTTGAAGAGCAGCGTAAAGTTGCTGAGCTGCGTAAGTTCCTCAACGAGA
Pseudomonas_syringae_glycinea_B076        GCTTGAAGAGCAGCGTAAAGTTGCTGAGCTGCGTAAGTTCCTCAACGAGA
Pseudomonas_syringae_glycinea_race_4      GCTTGAAGAGCAGCGTAAAGTTGCTGAGCTGCGTAAGTTCCTCAACGAGA
Pseudomonas_syringae_B64                  CTGCGCAAGTTCCTCAACGAGATCTATAACGAAATCGGCGGTCGTCAGGA
Pseudomonas_syringae_oryzae_1_6           CTGCGCAAGTTCCTTAACGAGATCTATAACGAAATCGGCGGTCGTCAGGA
Pseudomonas_syringae_avellanae_ISPaVe037  CGTAAAGTTGCTGAGCTGCGCAAGTTCCTCAACGAGATCTATAACGAAAT
Pseudomonas_syringae_BRIP39023            CGTAAGGTTGCTGAGCTGCGCAAGTTCCTCAACGAGATCTATAACGAAAT
Pseudomonas_syringae_BRIP34876            CTGCGCAAGTTCCTCAACGAGATCTATAACGAAATCGGCGGTCGTCAGGA
Pseudomonas_syringae_BRIP34881            CTGCGCAAGTTCCTCAACGAGATCTATAACGAAATCGGCGGTCGTCAGGA

Pseudomonas_syringae_UMAF0158             CGGCGGTCGTCAGGAGTCTCTGGAAGACCTCTCCGACAACGAGATTCTGG
Pseudomonas_fluorescens_Pf_5              TCGGCGGTCGTAACGAAGACCTGGACAGCTTCTCCGATCAGGAGATCCTG
Pseudomonas_syringae_tomato_DC3000        TCTACAACGAAATCGGTGGTCGCCAGGAAGCCCTGGAAGACCTTACCGAC
Pseudomonas_syringae_phaseolicola_1448A   TCTATAACGAAATCGGCGGTCGTCAGGAGTCTCTGGAAGACCTCACCGAC
Pseudomonas_syringae_B728a                ATCTCTGGAAGACCTCACCGACAACGAGATTCTGGACCTCGCGAAGAACC
Pseudomonas_savastanoi_NCPPB_3335         GTCTCTGGAAGACCTCACCGACAACGAGATTCTGGACCTCGCGAAGAACC
Pseudomonas_syringae_tomato_T1            TCTACAACGAAATCGGTGGTCGCCAGGAAGCCCTGGAAGACCTCACCGAC
Pseudomonas_syringae_tomato_K40           TCTACAACGAAATCGGTGGTCGCCAGGAAGCCCTGGAAGACCTCACCGAC
Pseudomonas_syringae_tomato_Max13         TCTACAACGAAATCGGTGGTCGCCAGGAAGCCCTGGAAGACCTCACCGAC
Pseudomonas_syringae_tomato_NCPPB_1108    TCTACAACGAAATCGGTGGTCGCCAGGAAGCCCTGGAAGACCTCACCGAC
Pseudomonas_syringae_642                  GTCTCTGGAAGACCTCACCGACAACGAAATTCTGGACCTCGCGAAGAACC
Pseudomonas_syringae_aesculi_0893_23      TCTATAACGAAATCGGCGGTCGTCAGGAGTCTCTGGAAGACCTCACCGAC
Pseudomonas_syringae_morsprunorum_M302280 TCTACAACGAAATCGGTGGTCGCCAGGAAACCCTGGAAGACCTCACCGAC
Pseudomonas_syringae_mori_301020          TCTATAACGAAATCGGCGGTCGTCAGGAGTCTCTGGAAGACCTCACCGAC
Pseudomonas_syringae_japonica_M301072     GTCTCTGGAAGACCTCACCGACAACGAGATTCTGGACCTCGCGAAGAACC
Pseudomonas_syringae_Cit_7                CGGCGGTCGTCAGGAGTCTCTGGAAGACCTCTCCGACAACGAGATTCTGG
Pseudomonas_syringae_maculicola_ES4326    TCTACAACGAGATCGGTGGTCGCCAGGAAAGTCTGGAAGACCTCTCCGAC
Pseudomonas_syringae_lachrymans_M302278   TCTACAACGAAATCGGTGGTCGCCAGGAAGCCCTGGAAGACCTTACCGAC
Pseudomonas_syringae_tabaci_ATCC_11528    TCTATAACGAAATCGGCGGTCGTCAGGAGTCTCTGGAAGACCTCACCGAC
Pseudomonas_syringae_glycinea_B076        TCTATAACGAAATCGGCGGTCGTCAGGAGTCTCTGGAAGACCTCACCGAC
Pseudomonas_syringae_glycinea_race_4      TCTATAACGAAATCGGCGGTCGTCAGGAGTCTCTGGAAGACCTCACCGAC
Pseudomonas_syringae_B64                  GTCTCTGGAAGACCTCACCGACAACGAGATTCTGGACCTCGCGAAGAACC
Pseudomonas_syringae_oryzae_1_6           AACCCTGGAAGACCTCACCGACAACGAGATTCTGGACCTCGCGAAGAACC
Pseudomonas_syringae_avellanae_ISPaVe037  CGGCGGTCGTCAGGAGTCTCTGGAAGACCTCACCGACAACGAGATTCTGG
Pseudomonas_syringae_BRIP39023            CGGCGGTCGTCAGGAGTCTCTGGAAGACCTCTCCGACAACGAGATTCTGG
Pseudomonas_syringae_BRIP34876            GTCTCTGGAAGACCTCACCGACAACGAGATTCTGGACCTCGCGAAGAACC
Pseudomonas_syringae_BRIP34881            GTCTCTGGAAGACCTCACCGACAACGAGATTCTGGACCTCGCGAAGAACC

Pseudomonas_syringae_UMAF0158             ACCTCGCGAAGAACCTGCGTAACGGCGTACCGATGGCTACCCCGGTTTTC
Pseudomonas_fluorescens_Pf_5              GATCTGGCGAACAACCTGCGCGGCGGTGTTCCGATGGCCACTCCAGTGTT
Pseudomonas_syringae_tomato_DC3000        AACGAAATTCTGGACCTCGCCAAGAACCTGCGTAACGGCGTACCAATGGC
Pseudomonas_syringae_phaseolicola_1448A   AACGAGATTCTGGACCTCGCGAAGAACCTGCGTAACGGCGTACCGATGGC
Pseudomonas_syringae_B728a                TGCGTAACGGCGTACCGATGGCTACCCCGGTTTTCGACGGTGCCAAGGAA
Pseudomonas_savastanoi_NCPPB_3335         TGCGTAACGGCGTACCGATGGCTACCCCGGTTTTCGACGGTGCCAAGGAA
Pseudomonas_syringae_tomato_T1            AACGAAATTCTGGACCTCGCCAAGAACCTGCGTAACGGCGTACCAATGGC
Pseudomonas_syringae_tomato_K40           AACGAAATTCTGGACCTCGCCAAGAACCTGCGTAACGGCGTACCAATGGC
Pseudomonas_syringae_tomato_Max13         AACGAAATTCTGGACCTCGCCAAGAACCTGCGTAACGGCGTACCAATGGC
Pseudomonas_syringae_tomato_NCPPB_1108    AACGAAATTCTGGACCTCGCCAAGAACCTGCGTAACGGCGTACCAATGGC
Pseudomonas_syringae_642                  TGCGTAACGGCGTACCGATGGCTACCCCGGTTTTCGACGGTGCCAAGGAA
Pseudomonas_syringae_aesculi_0893_23      AACGAGATTCTGGACCTCGCGAAGAACCTGCGTAACGGCGTACCGATGGC
Pseudomonas_syringae_morsprunorum_M302280 AACGAGATTCTGGACCTCGCCAAGAACCTGCGTAACGGCGTACCAATGGC
Pseudomonas_syringae_mori_301020          AACGAGATTCTGGACCTCGCGAAGAACCTGCGTAACGGCGTACCGATGGC
Pseudomonas_syringae_japonica_M301072     TGCGTAACGGCGTACCGATGGCTACCCCGGTTTTCGACGGTGCCAAGGAA
Pseudomonas_syringae_Cit_7                ACCTCGCGAAGAACCTGCGTAACGGCGTACCGATGGCTACCCCGGTTTTC
Pseudomonas_syringae_maculicola_ES4326    AAGGAGATCCTCGATCTTGCGAAGAACCTTCGCAACGGTGTGCCAATGGC
Pseudomonas_syringae_lachrymans_M302278   AACGAAATTCTGGACCTCGCCAAGAACCTGCGTAACGGCGTACCAATGGC
Pseudomonas_syringae_tabaci_ATCC_11528    AACGAGATTCTGGACCTCGCGAAGAACCTGCGTAACGGCGTACCGATGGC
Pseudomonas_syringae_glycinea_B076        AACGAGATTCTGGACCTCGCGAAGAACCTGCGTAACGGCGTACCGATGGC
Pseudomonas_syringae_glycinea_race_4      AACGAGATTCTGGACCTCGCGAAGAACCTGCGTAACGGCGTACCGATGGC
Pseudomonas_syringae_B64                  TGCGTAACGGCGTACCGATGGCTACCCCGGTTTTCGACGGTGCCAAGGAA
Pseudomonas_syringae_oryzae_1_6           TGCGTAACGGCGTACCGATGGCTACCCCGGTTTTCGACGGTGCCAAGGAA
Pseudomonas_syringae_avellanae_ISPaVe037  ACCTCGCGAAGAACCTGCGTAACGGCGTACCGATGGCTACCCCGGTTTTC
Pseudomonas_syringae_BRIP39023            ACCTCGCGAAGAACCTGCGTAACGGCGTACCGATGGCTACCCCGGTTTTC
Pseudomonas_syringae_BRIP34876            TGCGTAACGGCGTACCGATGGCTACCCCGGTTTTCGACGGTGCCAAGGAA
Pseudomonas_syringae_BRIP34881            TGCGTAACGGCGTACCGATGGCTACCCCGGTTTTCGACGGTGCCAAGGAA

Pseudomonas_syringae_UMAF0158             GACGGTGCCAAGGAAAGCGAAATCAAGGCAATGCTCAAGCTGGCAGATAT
Pseudomonas_fluorescens_Pf_5              CGACGGTGCCAAGGAAAGCGAAATCAAGGCCATGCTGAAGCTGGCAGACC
Pseudomonas_syringae_tomato_DC3000        TACCCCGGTTTTTGACGGTGCCAAGGAAAGCGAAATCAAGGCAATGCTCA
Pseudomonas_syringae_phaseolicola_1448A   TACCCCGGTTTTCGACGGTGCCAAGGAAAGCGAAATCAAGGCAATGCTCA
Pseudomonas_syringae_B728a                AGCGAAATCAAGGCAATGCTCAAGCTGGCAGATATGCCGGAAAGCGGCCA
Pseudomonas_savastanoi_NCPPB_3335         AGCGAAATCAAGGCAATGCTCAAGCTGGCAGATATGCCGGAAAGCGGCCA
Pseudomonas_syringae_tomato_T1            TACCCCGGTTTTCGACGGTGCCAAGGAAAGCGAAATCAAGGCAATGCTCA
Pseudomonas_syringae_tomato_K40           TACCCCGGTTTTCGACGGTGCCAAGGAAAGCGAAATCAAGGCAATGCTCA
Pseudomonas_syringae_tomato_Max13         TACCCCGGTTTTCGACGGTGCCAAGGAAAGCGAAATCAAGGCAATGCTCA
Pseudomonas_syringae_tomato_NCPPB_1108    TACCCCGGTTTTCGACGGTGCCAAGGAAAGCGAAATCAAGGCAATGCTCA
Pseudomonas_syringae_642                  AGCGAAATCAAGGCAATGCTCAAGCTGGCAGATATGCCGGAAAGCGGCCA
Pseudomonas_syringae_aesculi_0893_23      TACCCCGGTTTTCGACGGTGCCAAGGAAAGCGAAATCAAGGCAATGCTCA
Pseudomonas_syringae_morsprunorum_M302280 TACCCCGGTTTTCGACGGTGCCAAGGAAAGCGAAATCAAGGCAATGCTCA
Pseudomonas_syringae_mori_301020          TACCCCGGTTTTCGACGGTGCCAAGGAAAGCGAAATCAAGGCAATGCTCA
Pseudomonas_syringae_japonica_M301072     AGCGAAATCAAGGCAATGCTCAAGCTGGCAGATATGCCGGAAAGCGGCCA
Pseudomonas_syringae_Cit_7                GACGGTGCCAAGGAAAGTGAAATCAAGGCAATGCTCAAGCTGGCAGATAT
Pseudomonas_syringae_maculicola_ES4326    TACACCGGTGTTCGACGGTGCTAAAGAAAGCGAAATCAAGGCAATGCTCA
Pseudomonas_syringae_lachrymans_M302278   TACCCCGGTTTTCGACGGTGCCAAGGAAAGCGAAATCAAGGCAATGCTCA
Pseudomonas_syringae_tabaci_ATCC_11528    TACCCCGGTTTTCGACGGTGCCAAGGAAAGCGAAATCAAGGCAATGCTCA
Pseudomonas_syringae_glycinea_B076        TACCCCGGTTTTCGACGGTGCCAAGGAAAGCGAAATCAAGGCAATGCTCA
Pseudomonas_syringae_glycinea_race_4      TACCCCGGTTTTCGACGGTGCCAAGGAAAGCGAAATCAAGGCAATGCTCA
Pseudomonas_syringae_B64                  AGCGAAATCAAGGCAATGCTCAAGCTGGCAGATATGCCGGAAAGCGGCCA
Pseudomonas_syringae_oryzae_1_6           AGCGAAATCAAGGCAATGCTCAAACTGGCAGATATGCCGGAAAGCGGCCA
Pseudomonas_syringae_avellanae_ISPaVe037  GACGGTGCCAAGGAAAGCGAAATCAAGGCAATGCTCAAGCTGGCAGATAT
Pseudomonas_syringae_BRIP39023            GACGGTGCCAAGGAAAGCGAAATCAAGGCAATGCTCAAGCTGGCAGATAT
Pseudomonas_syringae_BRIP34876            AGCGAAATCAAGGCAATGCTCAAGCTGGCAGATATGCCGGAAAGCGGCCA
Pseudomonas_syringae_BRIP34881            AGCGAAATCAAGGCAATGCTCAAGCTGGCAGATATGCCGGAAAGCGGCCA

Pseudomonas_syringae_UMAF0158             GCCGGAAAGCGGCCAGATGCAGCTGTTCGACGGTCGTACCGGCAACAAGT
Pseudomonas_fluorescens_Pf_5              TGCCAGAAAGCGGCCAGATGCAACTGACCGACGGCCGTACCGGCAACAAG
Pseudomonas_syringae_tomato_DC3000        AACTGGCAGATATGCCGGAAAGCGGCCAGATGCAGCTGTTTGACGGTCGT
Pseudomonas_syringae_phaseolicola_1448A   AGCTGGCAGATATGCCGGAAAGCGGCCAGATGCAGCTGTTCGACGGTCGT
Pseudomonas_syringae_B728a                GATGCAGCTGTTCGACGGTCGTACCGGCAACAAGTTTGAACGTGCTGTAA
Pseudomonas_savastanoi_NCPPB_3335         GATGCAGCTGTTCGACGGTCGTACCGGCAACAAGTTTGAACGTGCTGTAA
Pseudomonas_syringae_tomato_T1            AACTGGCAGATATGCCGGAAAGCGGCCAGATGCAGCTGTTTGACGGTCGT
Pseudomonas_syringae_tomato_K40           AACTGGCAGATATGCCGGAAAGCGGCCAGATGCAGCTGTTTGACGGTCGT
Pseudomonas_syringae_tomato_Max13         AACTGGCAGATATGCCGGAAAGCGGCCAGATGCAGCTGTTTGACGGTCGT
Pseudomonas_syringae_tomato_NCPPB_1108    AACTGGCAGATATGCCGGAAAGCGGCCAGATGCAGCTGTTTGACGGTCGT
Pseudomonas_syringae_642                  GATGCAGCTGTTCGACGGTCGTACTGGCAACAAGTTTGAACGTGCTGTAA
Pseudomonas_syringae_aesculi_0893_23      AGCTGGCAGATATGCCGGAAAGCGGCCAGGTGCAGCTGTTCGACGGTCGT
Pseudomonas_syringae_morsprunorum_M302280 AACTGGCAGATATGCCGGAAAGCGGCCAGATGCAGCTGTTTGACGGTCGT
Pseudomonas_syringae_mori_301020          AGCTGGCAGATATGCCGGAAAGCGGCCAGATGCAGCTGTTCGACGGTCGT
Pseudomonas_syringae_japonica_M301072     GATGCAGCTGTTCGACGGTCGTACCGGCAACAAGTTTGAACGTGCTGTAA
Pseudomonas_syringae_Cit_7                GCCGGAAAGCGGCCAGATGCAGCTGTTCGACGGTCGTACCGGCAACAAGT
Pseudomonas_syringae_maculicola_ES4326    AGCTGGCAGATATGCCGGAAAGCGGCCAGATGCAGCTGTTTGACGGTCGT
Pseudomonas_syringae_lachrymans_M302278   AACTGGCAGATATGCCGGAAAGCGGCCAGATGCAGCTGTTTGACGGTCGT
Pseudomonas_syringae_tabaci_ATCC_11528    AGCTGGCAGATATGCCGGAAAGCGGCCAGATGCAGCTGTTCGACGGTCGT
Pseudomonas_syringae_glycinea_B076        AGCTGGCAGATATGCCGGAAAGCGGCCAGATGCAGCTGTTCGACGGTCGT
Pseudomonas_syringae_glycinea_race_4      AGCTGGCAGATATGCCGGAAAGCGGCCAGATGCAGCTGTTCGACGGTCGT
Pseudomonas_syringae_B64                  GATGCAGCTGTTCGACGGTCGTACCGGCAACAAGTTTGAACGTGCTGTAA
Pseudomonas_syringae_oryzae_1_6           GATGCAGCTGTTCGACGGTCGTACTGGCAACAAGTTTGAGCGCCCGGTAA
Pseudomonas_syringae_avellanae_ISPaVe037  GCCGGAAAGCGGCCAGATGCAGCTGTTCGACGGTCGTACCGGCAACAAGT
Pseudomonas_syringae_BRIP39023            GCCGGAAAGCGGCCAGATGCAGCTGTTCGACGGTCGTACCGGCAACAAGT
Pseudomonas_syringae_BRIP34876            GATGCAGCTGTTCGACGGTCGTACCGGCAACAAGTTTGAACGTGCTGTAA
Pseudomonas_syringae_BRIP34881            GATGCAGCTGTTCGACGGTCGTACCGGCAACAAGTTTGAACGTGCTGTAA

Pseudomonas_syringae_UMAF0158             TTGAACGTGCTGTAACGGTTGGCTACATGTACATGCTGAAGCTGAACCAC
Pseudomonas_fluorescens_Pf_5              TTCGAGCGTCCAGTTACCGTTGGCTACATGTACATGCTGAAACTGAACCA
Pseudomonas_syringae_tomato_DC3000        ACCGGCAACAAGTTTGAGCGCCCGGTTACAGTCGGCTACATGTACATGCT
Pseudomonas_syringae_phaseolicola_1448A   ACCGGCAACAAGTTTGAACGTGCTGTAACGGTTGGCTACATGTACATGCT
Pseudomonas_syringae_B728a                CGGTTGGCTACATGTACATGCTGAAGCTGAACCACTTGGTGGACGACAAG
Pseudomonas_savastanoi_NCPPB_3335         CGGTTGGCTACATGTACATGCTGAAGCTGAACCACTTGGTGGACGACAAG
Pseudomonas_syringae_tomato_T1            ACCGGCAACAAGTTTGAGCGCCCGGTTACAGTCGGCTACATGTACATGCT
Pseudomonas_syringae_tomato_K40           ACCGGCAACAAGTTTGAGCGCCCGGTTACAGTCGGCTACATGTACATGCT
Pseudomonas_syringae_tomato_Max13         ACCGGCAACAAGTTTGAGCGCCCGGTTACAGTCGGCTACATGTACATGCT
Pseudomonas_syringae_tomato_NCPPB_1108    ACCGGCAACAAGTTTGAGCGCCCGGTTACAGTCGGCTACATGTACATGCT
Pseudomonas_syringae_642                  CTGTTGGCTACATGTACATGCTGAAGCTGAACCACTTGGTGGACGACAAG
Pseudomonas_syringae_aesculi_0893_23      ACCGGCAACAAGTTTGAACGTGCTGTAACGGTTGGCTACATGTACATGCT
Pseudomonas_syringae_morsprunorum_M302280 ACCGGCAACAAGTTTGAGCGCCCGGTTACAGTCGGCTACATGTACATGCT
Pseudomonas_syringae_mori_301020          ACCGGCAACAAGTTTGAACGTGCTGTAACGGTTGGCTACATGTACATGCT
Pseudomonas_syringae_japonica_M301072     CGGTTGGCTACATGTACATGCTGAAGCTGAACCACTTGGTGGACGACAAG
Pseudomonas_syringae_Cit_7                TTGAACGTGCTGTAACGGTTGGCTACATGTACATGCTGAAGCTGAACCAC
Pseudomonas_syringae_maculicola_ES4326    ACTGGCAACAAGTTTGAGCGCCCGGTAACGGTCGGCTACATGTACATGCT
Pseudomonas_syringae_lachrymans_M302278   ACCGGCAACAAGTTTGAGCGCCCGGTTACAGTCGGCTACATGTACATGCT
Pseudomonas_syringae_tabaci_ATCC_11528    ACCGGCAACAAGTTTGAACGTGCTGTAACGGTTGGCTACATGTACATGCT
Pseudomonas_syringae_glycinea_B076        ACCGGCAACAAGTTTGAACGTGCTGTAACGGTTGGCTACATGTACATGCT
Pseudomonas_syringae_glycinea_race_4      ACCGGCAACAAGTTTGAACGTGCTGTAACGGTTGGCTACATGTACATGCT
Pseudomonas_syringae_B64                  CGGTTGGCTACATGTACATGCTGAAGCTGAACCACTTGGTGGACGACAAG
Pseudomonas_syringae_oryzae_1_6           CGGTCGGCTACATGTACATGCTGAAGCTGAACCACTTGGTGGACGACAAG
Pseudomonas_syringae_avellanae_ISPaVe037  TTGAACGTGCTGTAACGGTTGGCTACATGTACATGCTGAAGCTGAACCAC
Pseudomonas_syringae_BRIP39023            TTGAACGTGCTGTAACGGTTGGCTACATGTACATGCTGAAGCTGAACCAC
Pseudomonas_syringae_BRIP34876            CGGTTGGCTACATGTACATGCTGAAGCTGAACCACTTGGTGGACGACAAG
Pseudomonas_syringae_BRIP34881            CGGTTGGCTACATGTACATGCTGAAGCTGAACCACTTGGTGGACGACAAG

Pseudomonas_syringae_UMAF0158             TTGGTGGACGACAAGATGCACGCGCGTTCCACTGGTTCGTACAGCCTGGT
Pseudomonas_fluorescens_Pf_5              CTTGGTAGACGACAAGATGCACGCTCGTTCTACCGGTTCGTACAGCCTGG
Pseudomonas_syringae_tomato_DC3000        GAAGCTGAACCACTTGGTGGACGACAAGATGCACGCGCGTTCCACTGGTT
Pseudomonas_syringae_phaseolicola_1448A   GAAGCTGAACCACTTGGTGGACGACAAGATGCACGCGCGTTCCACTGGTT
Pseudomonas_syringae_B728a                ATGCACGCGCGTTCCACTGGTTCGTACAGCCTGGTTACCCAGCAGCCGCT
Pseudomonas_savastanoi_NCPPB_3335         ATGCACGCGCGTTCCACTGGTTCGTACAGCCTGGTTACCCAGCAGCCGCT
Pseudomonas_syringae_tomato_T1            GAAGCTGAACCACTTGGTGGACGACAAGATGCACGCGCGTTCCACTGGTT
Pseudomonas_syringae_tomato_K40           GAAGCTGAACCACTTGGTGGACGACAAGATGCACGCGCGTTCCACTGGTT
Pseudomonas_syringae_tomato_Max13         GAAGCTGAACCACTTGGTGGACGACAAGATGCACGCGCGTTCCACTGGTT
Pseudomonas_syringae_tomato_NCPPB_1108    GAAGCTGAACCACTTGGTGGACGACAAGATGCACGCGCGTTCCACTGGTT
Pseudomonas_syringae_642                  ATGCACGCGCGTTCCACTGGTTCGTACAGCCTGGTTACCCAGCAGCCGCT
Pseudomonas_syringae_aesculi_0893_23      GAAGCTGAACCACTTGGTGGACGACAAGATGCACGCGCGTTCCACTGGTT
Pseudomonas_syringae_morsprunorum_M302280 GAAGCTGAACCACTTGGTGGACGACAAGATGCACGCGCGTTCCACTGGTT
Pseudomonas_syringae_mori_301020          GAAGCTGAACCACTTGGTGGACGACAAGATGCACGCGCGTTCCACTGGTT
Pseudomonas_syringae_japonica_M301072     ATGCACGCGCGTTCCACTGGTTCGTACAGCCTGGTTACCCAGCAGCCGCT
Pseudomonas_syringae_Cit_7                TTGGTGGACGACAAGATGCACGCGCGTTCCACTGGTTCGTACAGCCTGGT
Pseudomonas_syringae_maculicola_ES4326    GAAGCTGAACCACTTGGTGGACGACAAGATGCACGCGCGTTCCACTGGTT
Pseudomonas_syringae_lachrymans_M302278   GAAGCTGAACCACTTGGTGGGCGACAAGATGCACGCGCGTTCCACTGGTT
Pseudomonas_syringae_tabaci_ATCC_11528    GAAGCTGAACCACTTGGTGGACGACAAGATGCACGCGCGTTCCACTGGTT
Pseudomonas_syringae_glycinea_B076        GAAGCTGAACCACTTGGTGGACGACAAGATGCACGCGCGTTCCACTGGTT
Pseudomonas_syringae_glycinea_race_4      GAAGCTGAACCACTTGGTGGACGACAAGATGCACGCGCGTTCCACTGGTT
Pseudomonas_syringae_B64                  ATGCACGCGCGTTCCACTGGTTCGTACAGCCTGGTTACCCAGCAGCCGCT
Pseudomonas_syringae_oryzae_1_6           ATGCACGCGCGTTCCACTGGTTCTTACAGCCTGGTTACCCAGCAGCCGCT
Pseudomonas_syringae_avellanae_ISPaVe037  TTGGTGGACGACAAGATGCACGCGCGTTCCACTGGTTCGTACAGCCTGGT
Pseudomonas_syringae_BRIP39023            TTGGTGGACGACAAGATGCACGCGCGTTCCACTGGTTCGTACAGCCTGGT
Pseudomonas_syringae_BRIP34876            ATGCACGCGCGTTCCACTGGTTCGTACAGCCTGGTTACCCAGCAGCCGCT
Pseudomonas_syringae_BRIP34881            ATGCACGCGCGTTCCACTGGTTCGTACAGCCTGGTTACCCAGCAGCCGCT

Pseudomonas_syringae_UMAF0158             CACCCAGCAGCCGCTGGGTGGTAAGGCACAGTTCGGTGGTCAGCGTTTCG
Pseudomonas_fluorescens_Pf_5              TTACCCAGCAGCCGCTGGGTGGTAAGGCGCAGTTCGGTGGTCAGCGTTTC
Pseudomonas_syringae_tomato_DC3000        CGTACAGCCTGGTTACCCAGCAGCCGCTGGGTGGTAAGGCACAGTTCGGT
Pseudomonas_syringae_phaseolicola_1448A   CGTACAGCCTGGTTACCCAGCAGCCGCTGGGTGGTAAGGCACAGTTCGGT
Pseudomonas_syringae_B728a                GGGTGGTAAGGCACAGTTCGGTGGTCAGCGTTTCGGGGAGATGGAAGTGT
Pseudomonas_savastanoi_NCPPB_3335         GGGTGGTAAGGCACAGTTCGGTGGTCAGCGTTTCGGGGAGATGGAAGTGT
Pseudomonas_syringae_tomato_T1            CGTACAGCCTGGTTACCCAGCAGCCGCTGGGTGGTAAGGCACAGTTCGGT
Pseudomonas_syringae_tomato_K40           CGTACAGCCTGGTTACCCAGCAGCCGCTGGGTGGTAAGGCACAGTTCGGT
Pseudomonas_syringae_tomato_Max13         CGTACAGCCTGGTTACCCAGCAGCCGCTGGGTGGTAAGGCACAGTTCGGT
Pseudomonas_syringae_tomato_NCPPB_1108    CGTACAGCCTGGTTACCCAGCAGCCGCTGGGTGGTAAGGCACAGTTCGGT
Pseudomonas_syringae_642                  GGGTGGTAAGGCACAGTTCGGTGGTCAGCGTTTCGGGGAGATGGAAGTGT
Pseudomonas_syringae_aesculi_0893_23      CGTACAGCCTGGTTACCCAGCAGCCGCTGGGTGGTAAGGCACAGTTCGGT
Pseudomonas_syringae_morsprunorum_M302280 CGTACAGCCTGGTTACCCAGCAGCCGCTGGGTGGTAAGGCACAGTTCGGT
Pseudomonas_syringae_mori_301020          CGTACAGCCTGGTTACCCAGCAGCCGCTGGGTGGTAAGGCACAGTTCGGT
Pseudomonas_syringae_japonica_M301072     GGGTGGTAAGGCACAGTTCGGTGGTCAGCGTTTCGGGGAGATGGAAGTGT
Pseudomonas_syringae_Cit_7                TACCCAGCAGCCGCTGGGTGGTAAGGCACAGTTCGGTGGTCAGCGTTTCG
Pseudomonas_syringae_maculicola_ES4326    CGTACAGCCTGGTTACCCAGCAGCCGCTGGGTGGTAAGGCCCAGTTCGGT
Pseudomonas_syringae_lachrymans_M302278   CGTACAGCCTGGTTACCCAGCAGCCGCTGGGTGGTAAGGCACAGTTCGGT
Pseudomonas_syringae_tabaci_ATCC_11528    CGTACAGCCTGGTTACCCAGCAGCCGCTGGGTGGTAAGGCACAGTTCGGT
Pseudomonas_syringae_glycinea_B076        CGTACAGCCTGGTTACCCAGCAGCCGCTGGGTGGTAAGGCACAGTTCGGT
Pseudomonas_syringae_glycinea_race_4      CGTACAGCTTGGTTACCCAGCAGCCGCTGGGTGGTAAGGCACAGTTCGGT
Pseudomonas_syringae_B64                  GGGTGGTAAGGCACAGTTCGGTGGTCAGCGTTTCGGGGAGATGGAAGTGT
Pseudomonas_syringae_oryzae_1_6           GGGTGGTAAGGCACAGTTCGGTGGTCAGCGTTTCGGGGAGATGGAAGTGT
Pseudomonas_syringae_avellanae_ISPaVe037  TACCCAGCAGCCGCTGGGTGGTAAGGCACAGTTCGGTGGTCAGCGTTTCG
Pseudomonas_syringae_BRIP39023            TACCCAGCAGCCGCTGGGTGGTAAGGCACAGTTCGGTGGTCAGCGTTTCG
Pseudomonas_syringae_BRIP34876            GGGTGGTAAGGCACAGTTCGGTGGTCAGCGTTTCGGGGAGATGGAAGTGT
Pseudomonas_syringae_BRIP34881            GGGTGGTAAGGCACAGTTCGGTGGTCAGCGTTTCGGGGAGATGGAAGTGT

Pseudomonas_syringae_UMAF0158             GGGAGATGGAAGTGTGGGCGCTGGAAGCATACGGCGCGGCGTACACTCTG
Pseudomonas_fluorescens_Pf_5              GGGGAGATGGAGGTCTGGGCACTGGAAGCATACGGTGCTGCATACACTCT
Pseudomonas_syringae_tomato_DC3000        GGTCAGCGTTTCGGGGAGATGGAAGTGTGGGCGCTGGAAGCATACGGCGC
Pseudomonas_syringae_phaseolicola_1448A   GGTCAGCGTTTCGGGGAGATGGAAGTGTGGGCGCTGGAAGCATACGGCGC
Pseudomonas_syringae_B728a                GGGCGCTGGAAGCATACTGCGCGGCGTACACTCTGCAGGAAATGCTCACA
Pseudomonas_savastanoi_NCPPB_3335         GGGCGCTGGAAGCATACGGCGCGGCGTACACTCTGCAGGAAATGCTCACA
Pseudomonas_syringae_tomato_T1            GGTCAGCGTTTCGGGGAGATGGAAGTGTGGGCGCTGGAAGCATACGGCGC
Pseudomonas_syringae_tomato_K40           GGTCAGCGTTTCGGGGAGATGGAAGTGTGGGCGCTGGAAGCATACGGCGC
Pseudomonas_syringae_tomato_Max13         GGTCAGCGTTTCGGGGAGATGGAAGTGTGGGCGCTGGAAGCATACGGCGC
Pseudomonas_syringae_tomato_NCPPB_1108    GGTCAGCGTTTCGGGGAGATGGAAGTGTGGGCGCTGGAAGCATACGGCGC
Pseudomonas_syringae_642                  GGGCGCTGGAAGCATACGGCGCGGCGTACACTCTGCAGGAAATGCTCACA
Pseudomonas_syringae_aesculi_0893_23      GGTCAGCGTTTCGGGGAGATGGAAGTGTGGGCGCTGGAAGCATACGGCGC
Pseudomonas_syringae_morsprunorum_M302280 GGTCAGCGTTTCGGGGAGATGGAAGTGTGGGCGCTGGAAGCATACGGCGC
Pseudomonas_syringae_mori_301020          GGTCAGCGTTTCGGGGAGATGGAAGTGTGGGCGCTGGAAGCATACGGCGC
Pseudomonas_syringae_japonica_M301072     GGGCGCTGGAAGCATACGGCGCGGCGTACACTCTGCAGGAAATGCTCACA
Pseudomonas_syringae_Cit_7                GGGAGATGGAAGTGTGGGCGCTGGAAGCATACGGCGCGGCGTACACTCTG
Pseudomonas_syringae_maculicola_ES4326    GGTCAGCGTTTCGGGGAGATGGAAGTGTGGGCGCTGGAAGCATACGGCGC
Pseudomonas_syringae_lachrymans_M302278   GGTCAGCGTTTCGGGGAGATGGAAGTGTGGGCGCTGGAAGCATACGGCGC
Pseudomonas_syringae_tabaci_ATCC_11528    GGTCAGCGTTTCGGGGAGATGGAAGTGTGGGCGCTGGAAGCATACGGCGC
Pseudomonas_syringae_glycinea_B076        GGTCAGCGTTTCGGGGAGATGGAAGTGTGGGCGCTGGAAGCATACGGCGC
Pseudomonas_syringae_glycinea_race_4      GGTCAGCGTTTCGGGGAGATGGAAGTGTGGGCGCTGGAAGCATACGGCGC
Pseudomonas_syringae_B64                  GGGCGCTGGAAGCATACGGCGCGGCGTACACTCTGCAGGAAATGCTCACA
Pseudomonas_syringae_oryzae_1_6           GGGCGCTGGAAGCATACGGCGCGGCGTACACTCTGCAAGAAATGCTCACA
Pseudomonas_syringae_avellanae_ISPaVe037  GGGAGATGGAAGTGTGGGCGCTGGAAGCATACGGCGCGGCGTACACTCTG
Pseudomonas_syringae_BRIP39023            GGGAGATGGAAGTGTGGGCGCTGGAAGCATACGGCGCGGCGTACACTCTG
Pseudomonas_syringae_BRIP34876            GGGCGCTGGAAGCATACGGCGCGGCGTACACTCTGCAGGAAATGCTCACA
Pseudomonas_syringae_BRIP34881            GGGCGCTGGAAGCATACGGCGCGGCGTACACTCTGCAGGAAATGCTCACA

Pseudomonas_syringae_UMAF0158             CAGGAAATGCTCACAGTGAAGTCGGACGATGTGAACGGTCGTACCAAGAT
Pseudomonas_fluorescens_Pf_5              GCAAGAAATGCTCACAGTGAAGTCGGACGATGTGAACGGTCGTACCAAGA
Pseudomonas_syringae_tomato_DC3000        GGCGTACACTCTGCAAGAAATGCTCACAGTGAAGTCGGACGATGTGAACG
Pseudomonas_syringae_phaseolicola_1448A   GGCGTACACTCTGCAGGAAATGCTCACAGTGAAGTCGGACGATGTGAACG
Pseudomonas_syringae_B728a                GTGAAGTCGGACGATGTGAACGGTCGTACCAAGATGTACAAAAACATCGT
Pseudomonas_savastanoi_NCPPB_3335         GTGAAGTCGGACGATGTGAACGGTCGTACCAAGATGTACAAAAACATCGT
Pseudomonas_syringae_tomato_T1            GGCGTACACTCTGCAAGAAATGCTCACAGTGAAGTCGGACGATGTGAACG
Pseudomonas_syringae_tomato_K40           GGCGTACACTCTGCAAGAAATGCTCACAGTGAAGTCGGACGATGTGAACG
Pseudomonas_syringae_tomato_Max13         GGCGTACACTCTGCAAGAAATGCTCACAGTGAAGTCGGACGATGTGAACG
Pseudomonas_syringae_tomato_NCPPB_1108    GGCGTACACTCTGCAAGAAATGCTCACAGTGAAGTCGGACGATGTGAACG
Pseudomonas_syringae_642                  GTGAAGTCGGACGATGTGAACGGTCGTACCAAGATGTACAAAAACATCGT
Pseudomonas_syringae_aesculi_0893_23      GGCGTACACTCTGCAGGAAATGCTCACAGTGAAGTCGGACGATGTGAACG
Pseudomonas_syringae_morsprunorum_M302280 GGCGTACACTCTGCAAGAAATGCTCACAGTGAAGTCGGACGATGTGAACG
Pseudomonas_syringae_mori_301020          GGCGTACACTCTGCAGGAAATGCTCACAGTGAAGTCGGACGATGTGAACG
Pseudomonas_syringae_japonica_M301072     GTGAAGTCGGACGATGTGAACGGTCGTACCAAGATGTACAAAAACATCGT
Pseudomonas_syringae_Cit_7                CAGGAAATGCTCACAGTGAAGTCGGACGATGTGAACGGTCGTACCAAGAT
Pseudomonas_syringae_maculicola_ES4326    GGCGTACACTCTGCAAGAAATGCTCACAGTGAAGTCGGACGATGTGAACG
Pseudomonas_syringae_lachrymans_M302278   GGCGTACACTCTGCAAGAAATGCTCACAGTGAAGTCGGACGATGTGAACG
Pseudomonas_syringae_tabaci_ATCC_11528    GGCGTACACTCTGCAGGAAATGCTCACAGTGAAGTCGGACGATGTGAACG
Pseudomonas_syringae_glycinea_B076        GGCGTACACTCTGCAGGAAATGCTCACAGTGAAGTCGGACGATGTGAACG
Pseudomonas_syringae_glycinea_race_4      GGCGTACACTCTGCAGGAAATGCTCACAGTGAAGTCGGACGATGTGAACG
Pseudomonas_syringae_B64                  GTGAAGTCGGACGATGTGAACGGTCGTACCAAGATGTACAAAAACATCGT
Pseudomonas_syringae_oryzae_1_6           GTGAAGTCGGACGATGTGAACGGTCGTACCAAGATGTACAAAAACATCGT
Pseudomonas_syringae_avellanae_ISPaVe037  CAGGAAATGCTCACAGTGAAGTCGGACGATGTGAACGGTCGTACCAAGAT
Pseudomonas_syringae_BRIP39023            CAGGAAATGCTCACAGTGAAGTCGGACGATGTGAACGGTCGTACCAAGAT
Pseudomonas_syringae_BRIP34876            GTGAAGTCGGACGATGTGAACGGTCGTACCAAGATGTACAAAAACATCGT
Pseudomonas_syringae_BRIP34881            GTGAAGTCGGACGATGTGAACGGTCGTACCAAGATGTACAAAAACATCGT

Pseudomonas_syringae_UMAF0158             GTACAAAAACATCGTGGACGGCGATCACCGTATGGAGCCGGGCATGCCCG
Pseudomonas_fluorescens_Pf_5              TGTACAAAAACATCGTGGACGGCGATCACCGTATGGAGCCGGGCATGCCC
Pseudomonas_syringae_tomato_DC3000        GCCGTACCAAGATGTACAAAAACATCGTGGATGGCGATCACCGTATGGAG
Pseudomonas_syringae_phaseolicola_1448A   GTCGTACCAAGATGTACAAAAACATCGTGGACGGCGATCACCGTATGGAG
Pseudomonas_syringae_B728a                GGACGGCGATCACCGTATGGAGCCGGGCATGCCCGAGTCTTTCAACGTGT
Pseudomonas_savastanoi_NCPPB_3335         GGACGGCGATCACCGTATGGAGCCGGGCATGCCCGAGTCTTTCAACGTGT
Pseudomonas_syringae_tomato_T1            GCCGTACCAAGATGTACAAAAACATCGTGGATGGCGATCACCGTATGGAG
Pseudomonas_syringae_tomato_K40           GCCGTACCAAGATGTACAAAAACATCGTGGATGGCGATCACCGTATGGAG
Pseudomonas_syringae_tomato_Max13         GCCGTACCAAGATGTACAAAAACATCGTGGATGGCGATCACCGTATGGAG
Pseudomonas_syringae_tomato_NCPPB_1108    GCCGTACCAAGATGTACAAAAACATCGTGGATGGCGATCACCGTATGGAG
Pseudomonas_syringae_642                  GGACGGCGATCACCGTATGGAGCCGGGCATGCCCGAGTCTTTCAACGTGT
Pseudomonas_syringae_aesculi_0893_23      GTCGTACCAAGATGTACAAAAACATCGTGGACGGCGATCACCGTATGGAG
Pseudomonas_syringae_morsprunorum_M302280 GCCGTACCAAGATGTACAAAAACATCGTGGATGGCGATCACCGTATGGAG
Pseudomonas_syringae_mori_301020          GTCGTACCAAGATGTACAAAAACATCGTGGACGGCGATCACCGTATGGAG
Pseudomonas_syringae_japonica_M301072     GGACGGCGATCACCGTATGGAGCCGGGCATGCCCGAGTCTTTCAACGTGT
Pseudomonas_syringae_Cit_7                GTACAAAAACATCGTGGACGGCGATCACCGTATGGAGCCGGGCATGCCCG
Pseudomonas_syringae_maculicola_ES4326    GTCGTACCAAGATGTACAAAAACATCGTGGACGGCGATCACCGTATGGAG
Pseudomonas_syringae_lachrymans_M302278   GCCGTACCAAGATGTACAAAAACATCGTGGATGGCGATCACCGTATGGAG
Pseudomonas_syringae_tabaci_ATCC_11528    GTCGTACCAAGATGTACAAAAACATCGTGGACGGCGATCACCGTATGGAG
Pseudomonas_syringae_glycinea_B076        GTCGTACCAAGATGTACAAAAACATCGTGGACGGCGATCACCGTATGGAG
Pseudomonas_syringae_glycinea_race_4      GTCGTACCAAGATGTACAAAAACATCGTGGACGGCGATCACCGTATGGAG
Pseudomonas_syringae_B64                  GGACGGCGATCACCGTATGGAGCCGGGCATGCCCGAGTCTTTCAACGTGT
Pseudomonas_syringae_oryzae_1_6           GGACGGCGATCACCGTATGGAGCCGGGCATGCCCGAGTCTTTCAACGTGT
Pseudomonas_syringae_avellanae_ISPaVe037  GTACAAAAACATCGTGGACGGCGATCACCGTATGGAGCCGGGCATGCCCG
Pseudomonas_syringae_BRIP39023            GTACAAAAACATCGTGGACGGCGATCACCGTATGGAGCCGGGCATGCCCG
Pseudomonas_syringae_BRIP34876            GGACGGCGATCACCGTATGGAGCCGGGCATGCCCGAGTCTTTCAACGTGT
Pseudomonas_syringae_BRIP34881            GGACGGCGATCACCGTATGGAGCCGGGCATGCCCGAGTCTTTCAACGTGT

Pseudomonas_syringae_UMAF0158             AGTCTTTCAACGTGTTGATCAAAGAAATCCGTTCGCTCGGTATCGATATC
Pseudomonas_fluorescens_Pf_5              GAGTCCTTCAACGTGTTGATCAAAGAAATTCGTTCCCTCGGCATCGATAT
Pseudomonas_syringae_tomato_DC3000        CCGGGCATGCCCGAGTCTTTCAACGTGTTGATCAAAGAAATTCGTTCGCT
Pseudomonas_syringae_phaseolicola_1448A   CCGGGCATGCCCGAGTCTTTCAACGTGTTGATCAAAGAAATCCGTTCGCT
Pseudomonas_syringae_B728a                TGATCAAAGAAATCCGTTCGCTCGGTATCGATATCGATCTGGAAACCGAA
Pseudomonas_savastanoi_NCPPB_3335         TGATCAAAGAAATCCGTTCGCTCGGTATCGATATCGATCTGGAAACCGAA
Pseudomonas_syringae_tomato_T1            CCGGGCATGCCCGAGTCTTTCAACGTGTTGATCAAAGAAATTCGTTCGCT
Pseudomonas_syringae_tomato_K40           CCGGGCATGCCCGAGTCTTTCAACGTGTTGATCAAAGAAATTCGTTCGCT
Pseudomonas_syringae_tomato_Max13         CCGGGCATGCCCGAGTCTTTCAACGTGTTGATCAAAGAAATTCGTTCGCT
Pseudomonas_syringae_tomato_NCPPB_1108    CCGGGCATGCCCGAGTCTTTCAACGTGTTGATCAAAGAAATTCGTTCGCT
Pseudomonas_syringae_642                  TGATCAAAGAAATCCGTTCGCTCGGTATCGATATCGATCTGGAAACCGAA
Pseudomonas_syringae_aesculi_0893_23      CCGGGCATGCCCGAGTCCTTCAACGTGTTGATCAAAGAAATCCGTTCGCT
Pseudomonas_syringae_morsprunorum_M302280 CCGGGCATGCCCGAGTCTTTCAACGTGTTGATCAAAGAAATTCGTTCGCT
Pseudomonas_syringae_mori_301020          CCGGGCATGCCCGAGTCTTTCAACGTGTTGATCAAAGAAATCCGTTCGCT
Pseudomonas_syringae_japonica_M301072     TGATCAAAGAAATCCGTTCGCTCGGTATCGATATCGATCTGGAAACCGAA
Pseudomonas_syringae_Cit_7                AGTCTTTCAACGTGTTGATCAAAGAAATCCGTTCGCTCGGTATCGATATC
Pseudomonas_syringae_maculicola_ES4326    CCGGGCATGCCCGAGTCTTTCAACGTGTTGATCAAAGAAATCCGTTCGCT
Pseudomonas_syringae_lachrymans_M302278   CCGGGCATGCCCGAGTCTTTCAACGTGTTGATCAAAGAAATTCGTTCGCT
Pseudomonas_syringae_tabaci_ATCC_11528    CCGGGCATGCCCGAGTCTTTCAACGTGTTGATCAAAGAAATCCGTTCGCT
Pseudomonas_syringae_glycinea_B076        CCGGGCATGCCCGAGTCTTTCAACGTGTTGATCAAAGAAATCCGTTCGCT
Pseudomonas_syringae_glycinea_race_4      CCGGGCATGCCCGAGTCTTTCAACGTGTTGATCAAAGAAATCCGTTCGCT
Pseudomonas_syringae_B64                  TGATCAAAGAAATCCGTTCGCTCGGTATCGATATCGATCTGGAAACCGAA
Pseudomonas_syringae_oryzae_1_6           TGATCAAAGAAATTCGTTCGCTCGGTATCGATATCGATCTGGAAACCGAA
Pseudomonas_syringae_avellanae_ISPaVe037  AGTCTTTCAACGTGTTGATCAAAGAAATCCGTTCGCTCGGTATCGATATC
Pseudomonas_syringae_BRIP39023            AGTCTTTCAACGTGTTGATCAAAGAAATCCGTTCGCTCGGTATCGATATC
Pseudomonas_syringae_BRIP34876            TGATCAAAGAAATCCGTTCGCTCGGTATCGATATCGATCTGGAAACCGAA
Pseudomonas_syringae_BRIP34881            TGATCAAAGAAATCCGTTCGCTCGGTATCGATATCGATCTGGAAACCGAA

Pseudomonas_syringae_UMAF0158             GATCTGGAAACCGAATAA
Pseudomonas_fluorescens_Pf_5              CGATCTGGAAACCGAATAA
Pseudomonas_syringae_tomato_DC3000        CGGTATCGATATCGATCTGGAAACCGAATAA
Pseudomonas_syringae_phaseolicola_1448A   CGGTATCGATATCGATCTGGAAACCGAATAA
Pseudomonas_syringae_B728a                TAA
Pseudomonas_savastanoi_NCPPB_3335         TAA
Pseudomonas_syringae_tomato_T1            CGGTATCGATATCGATCTGGAAACCGAATAA
Pseudomonas_syringae_tomato_K40           CGGTATCGATATCGATCTGGAAACCGAATAA
Pseudomonas_syringae_tomato_Max13         CGGTATCGATATCGATCTGGAAACCGAATAA
Pseudomonas_syringae_tomato_NCPPB_1108    CGGTATCGATATCGATCTGGAAACCGAATAA
Pseudomonas_syringae_642                  TAA
Pseudomonas_syringae_aesculi_0893_23      CGGTATCGATATCGATCTGGAAACCGAATAA
Pseudomonas_syringae_morsprunorum_M302280 CGGTATCGATATCGATCTGGAAACCGAATAA
Pseudomonas_syringae_mori_301020          CGGTATCGATATCGATCTGGAAACCGAATAA
Pseudomonas_syringae_japonica_M301072     TAA
Pseudomonas_syringae_Cit_7                GATCTGGAAACCGAATAA
Pseudomonas_syringae_maculicola_ES4326    CGGTATCGATATCGATCTGGAAACCGAATAA
Pseudomonas_syringae_lachrymans_M302278   CGGTATCGATATCGATCTGGAAACCGAATAA
Pseudomonas_syringae_tabaci_ATCC_11528    CGGTATCGATATCGATCTGGAAACCGAATAA
Pseudomonas_syringae_glycinea_B076        CGGTATCGATATCGATCTGGAAACCGAATAA
Pseudomonas_syringae_glycinea_race_4      CGGTATCGATATCGATCTGGAAACCGAATAA
Pseudomonas_syringae_B64                  TAA
Pseudomonas_syringae_oryzae_1_6           TAA
Pseudomonas_syringae_avellanae_ISPaVe037  GATCTGGAAACCGAATAA
Pseudomonas_syringae_BRIP39023            GATCTGGAAACCGAATAA
Pseudomonas_syringae_BRIP34876            TAA
Pseudomonas_syringae_BRIP34881            TAA

//
