# Supplementary material for: Bioinformatics Analysis of the Complete Genome Sequence of the Mango Tree Pathogen Pseudomonas syringae pv. syringae UMAF0158 Reveals Traits Relevant to Virulence and Epiphytic Lifestyle
Source: PLoS One. 2015 Aug 27;10(8):e0136101. doi: 10.1371/journal.pone.0136101 (PMC4551802; doi:10.1371/journal.pone.0136101)
Supplement: S3 File — The information about T3Es repertoires found in 26 Pseudomonas syringae strains used in this study are provided in S2 Table. (ZIP) [file pone.0136101.s006.zip]

Archive with 646 entries (619 files):
- alignments/CP005970/avrE1_PSYRMG_22320.sto
- alignments/CP005970/hopA1_PSYRMG_22470.sto
- alignments/CP005970/hopB1_PSYRMG_19010.sto
- alignments/CP005970/hopI1_PSYRMG_12495.sto
- alignments/CP005970/hopM1_PSYRMG_22310.sto
- alignments/CP005970/hopAA1_PSYRMG_22295.sto
- alignments/CP005970/hopAE1_PSYRMG_12265.sto
- alignments/CP005970/hopAG1_PSYRMG_20260.sto
- alignments/CP005970/hopAH1_PSYRMG_20265.sto
- alignments/CP005970/hopAH1_PSYRMG_06000.sto
- alignments/CP005970/hopAI1_PSYRMG_20270.sto
- alignments/CP005970/hopAX1_PSYRMG_23500.sto
- alignments/CP005970/hopAZ1_PSYRMG_24865.sto
- alignments/CP005970/hopBH1_PSYRMG_02585.sto
- alignments/NC_004578/avrE1_PSPTO_1377.sto
- alignments/NC_004578/avrPto1_PSPTO_4001.sto
- alignments/NC_004578/hopA1_PSPTO_5354.sto
- alignments/NC_004578/hopB1_PSPTO_1406.sto
- alignments/NC_004578/hopC1_PSPTO_0589.sto
- alignments/NC_004578/hopD1_PSPTO_0876.sto
- alignments/NC_004578/hopE1_PSPTO_4331.sto
- alignments/NC_004578/hopF2_PSPTO_0502.sto
- alignments/NC_004578/hopG1_PSPTO_4727.sto
- alignments/NC_004578/hopH1_PSPTO_0588.sto
- alignments/NC_004578/hopI1_PSPTO_4776.sto
- alignments/NC_004578/hopK1_PSPTO_0044.sto
- alignments/NC_004578/hopM1_PSPTO_1375.sto
- alignments/NC_004578/hopN1_PSPTO_1370.sto
- alignments/NC_004578/hopO1_PSPTOA0018_NA.sto
- alignments/NC_004578/hopO1_PSPTO_4594.sto
- alignments/NC_004578/hopO1_PSPTO_4592.sto
- alignments/NC_004578/hopQ1_PSPTO_0877.sto
- alignments/NC_004578/hopQ1_PSPTO_4732.sto
- alignments/NC_004578/hopR1_PSPTO_0883.sto
- alignments/NC_004578/hopS1_PSPTO_4595.sto
- alignments/NC_004578/hopS1_PSPTO_4597.sto
- alignments/NC_004578/hopS2_PSPTO_4588.sto
- alignments/NC_004578/hopT1_PSPTOA0019_NA.sto
- alignments/NC_004578/hopT1_PSPTO_4593.sto
- alignments/NC_004578/hopT2_PSPTO_4590.sto
- alignments/NC_004578/hopU1_PSPTO_0501.sto
- alignments/NC_004578/hopV1_PSPTO_4720.sto
- alignments/NC_004578/hopX1_PSPTOA0012_NA.sto
- alignments/NC_004578/hopY1_PSPTO_0061.sto
- alignments/NC_004578/hopAA1_PSPTO_1372.sto
- alignments/NC_004578/hopAA1_PSPTO_4718.sto
- alignments/NC_004578/hopAB2_PSPTO_3087.sto
- alignments/NC_004578/hopAD1_PSPTO_4691.sto
- alignments/NC_004578/hopAF1_PSPTO_1568.sto
- alignments/NC_004578/hopAG_PSPTO_0901.sto
- alignments/NC_004578/hopAH1_PSPTO_3293.sto
- alignments/NC_004578/hopAH1_PSPTO_0905.sto
- alignments/NC_004578/hopAI1_PSPTO_0906.sto
- alignments/NC_004578/hopAM1_PSPTOA0005_NA.sto
- alignments/NC_004578/hopAO1_PSPTO_4722.sto
- alignments/NC_004578/hopAQ1_PSPTO_4703.sto
- alignments/NC_004578/hopAS1_PSPTO_0474.sto
- alignments/NC_004578/hopBD2_PSPTO_2076.sto
- alignments/NC_005773/avrB2_PSPPH_A0120.sto
- alignments/NC_005773/avrB4_PSPPH_3028.sto
- alignments/NC_005773/avrB4_PSPPH_0784.sto
- alignments/NC_005773/avrD1_PSPPH_A0113.sto
- alignments/NC_005773/avrE1_PSPPH_1268.sto
- alignments/NC_005773/avrRps4_PSPPH_A0087.sto
- alignments/NC_005773/hopB1_PSPPH_0517.sto
- alignments/NC_005773/hopD1_PSPPH_A0010.sto
- alignments/NC_005773/hopF3_PSPPH_3498.sto
- alignments/NC_005773/hopG1_PSPPH_0767.sto
- alignments/NC_005773/hopI1_PSPPH_4366.sto
- alignments/NC_005773/hopQ1_PSPPH_A0012.sto
- alignments/NC_005773/hopR1_PSPPH_0171.sto
- alignments/NC_005773/hopV1_PSPPH_2351.sto
- alignments/NC_005773/hopW1_PSPPH_A0075.sto
- alignments/NC_005773/hopX1_PSPPH_1296.sto
- alignments/NC_005773/hopAB1_PSPPH_A0127.sto
- alignments/NC_005773/hopAE1_PSPPH_4326.sto
- alignments/NC_005773/hopAF1_PSPPH_1443.sto
- alignments/NC_005773/hopAH1_PSPPH_3036.sto
- alignments/NC_005773/hopAS1_PSPPH_4736.sto
- alignments/NC_005773/hopAT1_PSPPH_5225.sto
- alignments/NC_005773/hopAU1_PSPPH_A0031.sto
- alignments/NC_005773/hopAV1_PSPPH_A0056.sto
- alignments/NC_005773/hopAW1_PSPPH_A0122.sto
- alignments/NC_005773/hopAY1_PSPPH_A0129.sto
- alignments/NC_005773/hopBH1_PSPPH_2540.sto
- alignments/NC_007005/avrB3_Psyr_1219.sto
- alignments/NC_007005/avrE1_Psyr_1188.sto
- alignments/NC_007005/avrPto1_Psyr_4919.sto
- alignments/NC_007005/avrRpm1_Psyr_0738.sto
- alignments/NC_007005/hopB1_Psyr_0527.sto
- alignments/NC_007005/hopH1_Psyr_1889.sto
- alignments/NC_007005/hopH3_Psyr_1890.sto
- alignments/NC_007005/hopI1_Psyr_4326.sto
- alignments/NC_007005/hopM1_Psyr_1186.sto
- alignments/NC_007005/hopX1_Psyr_1220.sto
- alignments/NC_007005/hopZ3_Psyr_1224.sto
- alignments/NC_007005/hopAA1_Psyr_1183.sto
- alignments/NC_007005/hopAB1_Psyr_4659.sto
- alignments/NC_007005/hopAE1_Psyr_4269.sto
- alignments/NC_007005/hopAF1_Psyr_3813.sto
- alignments/NC_007005/hopAG1_Psyr_0778.sto
- alignments/NC_007005/hopAH1_Psyr_0779.sto
- alignments/NC_007005/hopAH1_Psyr_3123.sto
- alignments/NZ_ABSM00000000/avrA1_PSPTOT1_4933.sto
- alignments/NZ_ABSM00000000/avrD1_PSPTOT1_0872.sto
- alignments/NZ_ABSM00000000/avrE1_PSPTOT1_0672.sto
- alignments/NZ_ABSM00000000/avrRpt2_PSPTOT1_2469.sto
- alignments/NZ_ABSM00000000/hopB1_PSPTOT1_4475.sto
- alignments/NZ_ABSM00000000/hopC1_PSPTOT1_1097.sto
- alignments/NZ_ABSM00000000/hopD1_PSPTOT1_2827.sto
- alignments/NZ_ABSM00000000/hopF2_PSPTOT1_0639.sto
- alignments/NZ_ABSM00000000/hopH1_PSPTOT1_1413.sto
- alignments/NZ_ABSM00000000/hopI1_PSPTOT1_0569.sto
- alignments/NZ_ABSM00000000/hopO1_PSPTOT1_4763.sto
- alignments/NZ_ABSM00000000/hopO1_PSPTOT1_0508.sto
- alignments/NZ_ABSM00000000/hopO1_PSPTOT1_0506.sto
- alignments/NZ_ABSM00000000/hopQ1_PSPTOT1_2826.sto
- alignments/NZ_ABSM00000000/hopR1_PSPTOT1_5535.sto
- alignments/NZ_ABSM00000000/hopS1_PSPTOT1_0510.sto
- alignments/NZ_ABSM00000000/hopS2_PSPTOT1_0503.sto
- alignments/NZ_ABSM00000000/hopT1_PSPTOT1_4762.sto
- alignments/NZ_ABSM00000000/hopT1_PSPTOT1_0507.sto
- alignments/NZ_ABSM00000000/hopT2_PSPTOT1_0505.sto
- alignments/NZ_ABSM00000000/hopW1_PSPTOT1_3130.sto
- alignments/NZ_ABSM00000000/hopX2_PSPTOT1_4765.sto
- alignments/NZ_ABSM00000000/hopY1_PSPTOT1_1266.sto
- alignments/NZ_ABSM00000000/hopAA1_PSPTOT1_0677.sto
- alignments/NZ_ABSM00000000/hopAB3_PSPTOT1_1462.sto
- alignments/NZ_ABSM00000000/hopAE1_PSPTOT1_0516.sto
- alignments/NZ_ABSM00000000/hopAF1_PSPTOT1_4398.sto
- alignments/NZ_ABSM00000000/hopAG1_PSPTOT1_5517.sto
- alignments/NZ_ABSM00000000/hopAH1_PSPTOT1_5516.sto
- alignments/NZ_ABSM00000000/hopAH1_PSPTOT1_5345.sto
- alignments/NZ_ABSM00000000/hopAI1_PSPTOT1_5515.sto
- alignments/NZ_ABSM00000000/hopAS1_PSPTOT1_1672.sto
- alignments/NZ_ABSM00000000/hopAW1_PSPTOT1_4687.sto
- alignments/NZ_ABSM00000000/hopBK1_PSPTOT1_4047.sto
- alignments/NZ_ABZR00000000/avrB1_POR16_16853.sto
- alignments/NZ_ABZR00000000/avrB3_POR16_32827.sto
- alignments/NZ_ABZR00000000/avrE1_POR16_14190.sto
- alignments/NZ_ABZR00000000/avrPto1_POR16_16843.sto
- alignments/NZ_ABZR00000000/avrPto4_POR16_25395.sto
- alignments/NZ_ABZR00000000/hopB1_POR16_05239.sto
- alignments/NZ_ABZR00000000/hopD1_POR16_06501.sto
- alignments/NZ_ABZR00000000/hopG1_POR16_06496.sto
- alignments/NZ_ABZR00000000/hopI1_POR16_06906.sto
- alignments/NZ_ABZR00000000/hopK1_POR16_06631.sto
- alignments/NZ_ABZR00000000/hopM1_POR16_14165.sto
- alignments/NZ_ABZR00000000/hopQ1_POR16_15491.sto
- alignments/NZ_ABZR00000000/hopR1_POR16_36099.sto
- alignments/NZ_ABZR00000000/hopV1_POR16_06521.sto
- alignments/NZ_ABZR00000000/hopX1_POR16_26779.sto
- alignments/NZ_ABZR00000000/hopY1_POR16_03057.sto
- alignments/NZ_ABZR00000000/hopZ1_POR16_14427.sto
- alignments/NZ_ABZR00000000/hopAA1_POR16_14150.sto
- alignments/NZ_ABZR00000000/hopAB3_POR16_38029.sto
- alignments/NZ_ABZR00000000/hopAD1_POR16_22021.sto
- alignments/NZ_ABZR00000000/hopAE1_POR16_21661.sto
- alignments/NZ_ABZR00000000/hopAF1_POR16_36969.sto
- alignments/NZ_ABZR00000000/hopAG1_POR16_24540.sto
- alignments/NZ_ABZR00000000/hopAH1_POR16_20449.sto
- alignments/NZ_ABZR00000000/hopAH1_POR16_24545.sto
- alignments/NZ_ABZR00000000/hopAI1_POR16_24550.sto
- alignments/NZ_ABZR00000000/hopAO1_POR16_06511.sto
- alignments/NZ_ABZR00000000/hopAQ1_POR16_33683.sto
- alignments/NZ_ABZR00000000/hopAS1_POR16_26504.sto
- alignments/NZ_ABZR00000000/hopBF1_POR16_35672.sto
- alignments/NZ_ABZR00000000/hopBH1_POR16_38049.sto
- alignments/NZ_ABZR00000000/hopBK1_POR16_28862.sto
- alignments/NZ_ADFY00000000/avrA1_PsyrptK_010100027008.sto
- alignments/NZ_ADFY00000000/avrD1_PsyrptK_010100029040.sto
- alignments/NZ_ADFY00000000/avrE1_PsyrptK_010100022345.sto
- alignments/NZ_ADFY00000000/avrPto1_PsyrptK_010100011385.sto
- alignments/NZ_ADFY00000000/avrRps4_PsyrptK_010100024659.sto
- alignments/NZ_ADFY00000000/avrRpt2_PsyrptK_010100028473.sto
- alignments/NZ_ADFY00000000/hopA1_PsyrptK_010100008465.sto
- alignments/NZ_ADFY00000000/hopB1_PsyrptK_010100018656.sto
- alignments/NZ_ADFY00000000/hopC1_PsyrptK_010100014756.sto
- alignments/NZ_ADFY00000000/hopC1_PsyrptK_010100028074.sto
- alignments/NZ_ADFY00000000/hopD1_PsyrptK_010100028680.sto
- alignments/NZ_ADFY00000000/hopF2_PsyrptK_010100018681.sto
- alignments/NZ_ADFY00000000/hopH1_PsyrptK_010100014751.sto
- alignments/NZ_ADFY00000000/hopI1_PsyrptK_010100002342.sto
- alignments/NZ_ADFY00000000/hopO1_PsyrptK_010100028910.sto
- alignments/NZ_ADFY00000000/hopO1_PsyrptK_010100024879.sto
- alignments/NZ_ADFY00000000/hopO1_PsyrptK_010100024869.sto
- alignments/NZ_ADFY00000000/hopQ1_PsyrptK_010100028685.sto
- alignments/NZ_ADFY00000000/hopR1_PsyrptK_010100006243.sto
- alignments/NZ_ADFY00000000/hopS1_PsyrptK_010100024889.sto
- alignments/NZ_ADFY00000000/hopS1_PsyrptK_010100024884.sto
- alignments/NZ_ADFY00000000/hopS2_PsyrptK_010100024859.sto
- alignments/NZ_ADFY00000000/hopT1_PsyrptK_010100028915.sto
- alignments/NZ_ADFY00000000/hopT1_PsyrptK_010100024874.sto
- alignments/NZ_ADFY00000000/hopW1_PsyrptK_010100025319.sto
- alignments/NZ_ADFY00000000/hopX2_PsyrptK_010100021983.sto
- alignments/NZ_ADFY00000000/hopY1_PsyrptK_010100004492.sto
- alignments/NZ_ADFY00000000/hopAA1_PsyrptK_010100012249.sto
- alignments/NZ_ADFY00000000/hopAB3_PsyrptK_010100020631.sto
- alignments/NZ_ADFY00000000/hopAE1_PsyrptK_010100021123.sto
- alignments/NZ_ADFY00000000/hopAF1_PsyrptK_010100004322.sto
- alignments/NZ_ADFY00000000/hopAG1_PsyrptK_010100006158.sto
- alignments/NZ_ADFY00000000/hopAH1_PsyrptK_010100006153.sto
- alignments/NZ_ADFY00000000/hopAH1_PsyrptK_010100014071.sto
- alignments/NZ_ADFY00000000/hopAI1_PsyrptK_010100008390.sto
- alignments/NZ_ADFY00000000/hopAO2_PsyrptK_010100017896.sto
- alignments/NZ_ADFY00000000/hopAS1_PsyrptK_010100014596.sto
- alignments/NZ_ADFZ00000000/avrA1_PsyrptM_010100023706.sto
- alignments/NZ_ADFZ00000000/avrD1_PsyrptM_010100008797.sto
- alignments/NZ_ADFZ00000000/avrE1_PsyrptM_010100012301.sto
- alignments/NZ_ADFZ00000000/avrPto1_PsyrptM_010100025448.sto
- alignments/NZ_ADFZ00000000/avrRps4_PsyrptM_010100028526.sto
- alignments/NZ_ADFZ00000000/hopA1_PsyrptM_010100006818.sto
- alignments/NZ_ADFZ00000000/hopB1_PsyrptM_010100004250.sto
- alignments/NZ_ADFZ00000000/hopC1_PsyrptM_010100019322.sto
- alignments/NZ_ADFZ00000000/hopD1_PsyrptM_010100018667.sto
- alignments/NZ_ADFZ00000000/hopF2_PsyrptM_010100004275.sto
- alignments/NZ_ADFZ00000000/hopH1_PsyrptM_010100008982.sto
- alignments/NZ_ADFZ00000000/hopI1_PsyrptM_010100004877.sto
- alignments/NZ_ADFZ00000000/hopO1_PsyrptM_010100024678.sto
- alignments/NZ_ADFZ00000000/hopO1_PsyrptM_010100011502.sto
- alignments/NZ_ADFZ00000000/hopO1_PsyrptM_010100011492.sto
- alignments/NZ_ADFZ00000000/hopQ1_PsyrptM_010100018672.sto
- alignments/NZ_ADFZ00000000/hopR1_PsyrptM_010100024848.sto
- alignments/NZ_ADFZ00000000/hopS1_PsyrptM_010100011512.sto
- alignments/NZ_ADFZ00000000/hopS1_PsyrptM_010100011507.sto
- alignments/NZ_ADFZ00000000/hopS2_PsyrptM_010100011482.sto
- alignments/NZ_ADFZ00000000/hopT1_PsyrptM_010100024673.sto
- alignments/NZ_ADFZ00000000/hopT1_PsyrptM_010100011497.sto
- alignments/NZ_ADFZ00000000/hopW1_PsyrptM_010100019247.sto
- alignments/NZ_ADFZ00000000/hopX2_PsyrptM_010100021817.sto
- alignments/NZ_ADFZ00000000/hopY1_PsyrptM_010100008197.sto
- alignments/NZ_ADFZ00000000/hopAA1_PsyrptM_010100012331.sto
- alignments/NZ_ADFZ00000000/hopAB3_PsyrptM_010100000948.sto
- alignments/NZ_ADFZ00000000/hopAE1_PsyrptM_010100011542.sto
- alignments/NZ_ADFZ00000000/hopAF1_PsyrptM_010100019102.sto
- alignments/NZ_ADFZ00000000/hopAH1_PsyrptM_010100002468.sto
- alignments/NZ_ADFZ00000000/hopAH1_PsyrptM_010100002463.sto
- alignments/NZ_ADFZ00000000/hopAO2_PsyrptM_010100028414.sto
- alignments/NZ_ADFZ00000000/hopAS1_PsyrptM_010100007152.sto
- alignments/NZ_ADFZ00000000/hopBK1_PsyrptM_010100003375.sto
- alignments/NZ_ADGA00000000/avrA1_PsyrptN_010100025428.sto
- alignments/NZ_ADGA00000000/avrE1_PsyrptN_010100001150.sto
- alignments/NZ_ADGA00000000/avrPto1_PsyrptN_010100000270.sto
- alignments/NZ_ADGA00000000/avrRpt2_PsyrptN_010100026911.sto
- alignments/NZ_ADGA00000000/hopA1_PsyrptN_010100012299.sto
- alignments/NZ_ADGA00000000/hopB1_PsyrptN_010100027126.sto
- alignments/NZ_ADGA00000000/hopC1_PsyrptN_010100011222.sto
- alignments/NZ_ADGA00000000/hopD1_PsyrptN_010100021586.sto
- alignments/NZ_ADGA00000000/hopF2_PsyrptN_010100027151.sto
- alignments/NZ_ADGA00000000/hopH1_PsyrptN_010100016884.sto
- alignments/NZ_ADGA00000000/hopI1_PsyrptN_010100027553.sto
- alignments/NZ_ADGA00000000/hopO1_PsyrptN_010100021496.sto
- alignments/NZ_ADGA00000000/hopO1_PsyrptN_010100019034.sto
- alignments/NZ_ADGA00000000/hopO1_PsyrptN_010100019024.sto
- alignments/NZ_ADGA00000000/hopQ1_PsyrptN_010100021581.sto
- alignments/NZ_ADGA00000000/hopR1_PsyrptN_010100005697.sto
- alignments/NZ_ADGA00000000/hopS1_PsyrptN_010100019044.sto
- alignments/NZ_ADGA00000000/hopS1_PsyrptN_010100019039.sto
- alignments/NZ_ADGA00000000/hopS2_PsyrptN_010100019014.sto
- alignments/NZ_ADGA00000000/hopT1_PsyrptN_010100021501.sto
- alignments/NZ_ADGA00000000/hopT1_PsyrptN_010100019029.sto
- alignments/NZ_ADGA00000000/hopW1_PsyrptN_010100025593.sto
- alignments/NZ_ADGA00000000/hopX2_PsyrptN_010100026886.sto
- alignments/NZ_ADGA00000000/hopY1_PsyrptN_010100019599.sto
- alignments/NZ_ADGA00000000/hopAA1_PsyrptN_010100001120.sto
- alignments/NZ_ADGA00000000/hopAB3_PsyrptN_010100014360.sto
- alignments/NZ_ADGA00000000/hopAE1_PsyrptN_010100018894.sto
- alignments/NZ_ADGA00000000/hopAF1_PsyrptN_010100005517.sto
- alignments/NZ_ADGA00000000/hopAG1_PsyrptN_010100005782.sto
- alignments/NZ_ADGA00000000/hopAH1_PsyrptN_010100005787.sto
- alignments/NZ_ADGA00000000/hopAH1_PsyrptN_010100016254.sto
- alignments/NZ_ADGA00000000/hopAI1_PsyrptN_010100005792.sto
- alignments/NZ_ADGA00000000/hopAS1_PsyrptN_010100013515.sto
- alignments/NZ_ADGA00000000/hopBK1_PsyrptN_010100000440.sto
- alignments/NZ_ADGB00000000/avrE1_Psyrps6_010100003384.sto
- alignments/NZ_ADGB00000000/hopB1_Psyrps6_010100026131.sto
- alignments/NZ_ADGB00000000/hopI1_Psyrps6_010100003709.sto
- alignments/NZ_ADGB00000000/hopM1_Psyrps6_010100003294.sto
- alignments/NZ_ADGB00000000/hopAH1_Psyrps6_010100001377.sto
- alignments/NZ_ADGB00000000/hopBH1_Psyrps6_010100003304.sto
- alignments/NZ_ADGB00000000/hopBK1_Psyrps6_010100020387.sto
- alignments/NZ_ADMI00000000/avrE1_Psa3335_3_AER-0005350.sto
- alignments/NZ_ADMI00000000/avrPto1_Psa3335_3_AER-0005727.sto
- alignments/NZ_ADMI00000000/avrRpm2_Psa3335_3_AER-0005728.sto
- alignments/NZ_ADMI00000000/hopA1_Psa3335_3_AER-0002657.sto
- alignments/NZ_ADMI00000000/hopB1_Psa3335_3_AER-0004297.sto
- alignments/NZ_ADMI00000000/hopD1_Psa3335_3_AER-0004681.sto
- alignments/NZ_ADMI00000000/hopG1_Psa3335_3_AER-0000629.sto
- alignments/NZ_ADMI00000000/hopI1_Psa3335_3_AER-0000168.sto
- alignments/NZ_ADMI00000000/hopM1_Psa3335_3_AER-0002558.sto
- alignments/NZ_ADMI00000000/hopQ1_Psa3335_3_AER-0004680.sto
- alignments/NZ_ADMI00000000/hopR1_Psa3335_3_AER-0004685.sto
- alignments/NZ_ADMI00000000/hopV1_Psa3335_3_AER-0003015.sto
- alignments/NZ_ADMI00000000/hopAA1_Psa3335_3_AER-0000275.sto
- alignments/NZ_ADMI00000000/hopAA1_Psa3335_3_AER-0000274.sto
- alignments/NZ_ADMI00000000/hopAB1_Psa3335_3_AER-0004725.sto
- alignments/NZ_ADMI00000000/hopAE1_Psa3335_3_AER-0000741.sto
- alignments/NZ_ADMI00000000/hopAF1_Psa3335_3_AER-0000968.sto
- alignments/NZ_ADMI00000000/hopAF1_Psa3335_3_AER-0003643.sto
- alignments/NZ_ADMI00000000/hopAH1_Psa3335_3_AER-0001776.sto
[truncated: 346 more entries]
