# Supplementary material for: Bioinformatics Analysis of the Complete Genome Sequence of the Mango Tree Pathogen Pseudomonas syringae pv. syringae UMAF0158 Reveals Traits Relevant to Virulence and Epiphytic Lifestyle
Source: PLoS One. 2015 Aug 27;10(8):e0136101. doi: 10.1371/journal.pone.0136101 (PMC4551802; doi:10.1371/journal.pone.0136101)
Supplement: S3 File — The information about T3Es repertoires found in 26 Pseudomonas syringae strains used in this study are provided in S2 Table. (ZIP) [file pone.0136101.s006.zip › alignments/NC_004578/hopC1_PSPTO_0589.sto]

# STOCKHOLM 1.0

#=GF ID NoName
#=GS hopC1/1-269           AC unknown
#=GS PSPTO_0589/1-269        AC unknown

hopC1/1-269     MTIVSGHIGKHPSLTTVQAGSSASVENQMPDPAQFSDGRWKKLPTQLSSITLARFDQDICTNNHGISQRAMCFGLSLSWINMIHAGKDHVTPYASAERMRFLGSFEGVVHARTVHNFYRTEHKFLMEQASANPGVSSGAMAGTESLLQAAELKGLKLQPVLEDKSNSGLPFLIACKQSGRQVSTDEAALSSLCDAIVENKRGVMVIYSQEIAHALGFSVSSDGKRATLFDPNLGEFHTHSKALADTIENISSADGLPLIGVQVFASKIH
28867817/1-269  MTIVSGHIGKHPSLTTVQAGSSASVENQMPDPAQFSDGRWKKLPTQLSSITLARFDQDICTNNHGISQRAMCFGLSLSWINMIHAGKDHVTPYASAERMRFLGSFEGVVHARTVHNFYRTEHKFLMEQASANPGVSSGAMAGTESLLQAAELKGLKLQPVLEDKSNSGLPFLIACKQSGRQVSTDEAALSSLCDAIVENKRGVMVIYSQEIAHALGFSVSSDGKRATLFDPNLGEFHTHSKALADTIENISSADGLPLIGVQVFASKIH
//
