# Supplementary material for: Bioinformatics Analysis of the Complete Genome Sequence of the Mango Tree Pathogen Pseudomonas syringae pv. syringae UMAF0158 Reveals Traits Relevant to Virulence and Epiphytic Lifestyle
Source: PLoS One. 2015 Aug 27;10(8):e0136101. doi: 10.1371/journal.pone.0136101 (PMC4551802; doi:10.1371/journal.pone.0136101)
Supplement: S3 File — The information about T3Es repertoires found in 26 Pseudomonas syringae strains used in this study are provided in S2 Table. (ZIP) [file pone.0136101.s006.zip › alignments/NC_004578/hopAF1_PSPTO_1568.sto]

# STOCKHOLM 1.0

#=GF ID NoName
#=GS hopAF1/1-284          AC unknown
#=GS PSPTO_1568/1-284        AC unknown

hopAF1/1-284    MGLCISKHXXXXXXXXXXXRWQVPACPPNARSVSSHQTASASDIASGDVDERPATFSHFQLARCGGEYTLSMVSAAAYQAERRHRGNLIKDRSQSILPWVQVYHSKKGLDYSFQIDRTTTVKVAGFNCSIPNNRGTRHLYSAGTSQTNMPVIADNMSACIAVACAAENVDAGTGERRPGAKVRVFHLLPFRREDLVPEEVLASVRDYLRTTKEQGLTMRVAMHGGNTEGDFSVSTAQALKGLFANEGIPLEFDETCANRTSETLLGAVILDDNSTHFIKHLVAQ
28868774/1-284  MGLCISKHSGSSYSYSDSDRWQVPACPPNARSVSSHQTASASDIASGDVDERPATFSHFQLARCGGEYTLSMVSAAAYQAERRHRGNLIKDRSQSILPWVQVYHSKKGLDYSFQIDRTTTVKVAGFNCSIPNNRGTRHLYSAGTSQTNMPVIADNMSACIAVACAAENVDAGTGERRPGAKVRVFHLLPFRREDLVPEEVLASVRDYLRTTKEQGLTMRVAMHGGNTEGDFSVSTAQALKGLFANEGIPLEFDETCANRTSETLLGAVILDDNSTHFIKHLVAQ
//
