# Supplementary material for: Bioinformatics Analysis of the Complete Genome Sequence of the Mango Tree Pathogen Pseudomonas syringae pv. syringae UMAF0158 Reveals Traits Relevant to Virulence and Epiphytic Lifestyle
Source: PLoS One. 2015 Aug 27;10(8):e0136101. doi: 10.1371/journal.pone.0136101 (PMC4551802; doi:10.1371/journal.pone.0136101)
Supplement: S3 File — The information about T3Es repertoires found in 26 Pseudomonas syringae strains used in this study are provided in S2 Table. (ZIP) [file pone.0136101.s006.zip › alignments/NC_004578/hopAS1_PSPTO_0474.sto]

# STOCKHOLM 1.0

#=GF ID NoName
#=GS hopAS1/1-279          AC unknown
#=GS PSPTO_0474/1-279        AC unknown

hopAS1/1-279    MTLRINTRSATPVVPLETGSSSQPAPPPVTARATEPPPVANPAAPKSAPGVQQAHGLKTRIAGKLSERQTNFSLGIPGTGRTLNRPLRSGIPEEGEQVSNEESHDPLLKEAHELQRMVESALTHLKAAPTSLWERPAPSTVRRITTKVFPWLKPAPLREVASNGSNAKTKIKINSQQSPETIAAAVKELSTRLDHQSKXXXXXXXXXXXXREHLESLEQATPPSSTERLDHARARVQQADSTTRLASQQLRELIQGTEVLQLGALSEGQDQVEQKAEFS
28867704/1-279  MTLRINTRSATPVVPLETGSTSQPTPPPVTARATEPPPVANPAAPKSAPGVQQAHGLKTRIAGKLSERQTNFSLGIPGTGRTLNRPLRSGIPEEGEQVSNEESHDPLLKEAHELQRMVESALTHLKAAPTSLWERPAPSTVRRITTKIFPWLKPAPLREVASNGSNAKTKIKINSQQSPETIAAAVKELSTRLDHQSKVLATATHALVAAREHLESLEQATPPSSTEPLDHARARVQQADSTTRLASQQLRELIQGTDVLQLGALSEGQDQVEQKAEFS
//
