# Supplementary material for: Bioinformatics Analysis of the Complete Genome Sequence of the Mango Tree Pathogen Pseudomonas syringae pv. syringae UMAF0158 Reveals Traits Relevant to Virulence and Epiphytic Lifestyle
Source: PLoS One. 2015 Aug 27;10(8):e0136101. doi: 10.1371/journal.pone.0136101 (PMC4551802; doi:10.1371/journal.pone.0136101)
Supplement: S3 File — The information about T3Es repertoires found in 26 Pseudomonas syringae strains used in this study are provided in S2 Table. (ZIP) [file pone.0136101.s006.zip › alignments/NC_007005/hopAE1_Psyr_4269.sto]

# STOCKHOLM 1.0

#=GF ID NoName
#=GS hopAE1/1-914          AC unknown
#=GS Psyr_4269/1-914        AC unknown

hopAE1/1-914    MMPSQITRSSHSSLPEVAPASGDAAGVSEQTPQQARTVAFFASGELAVAFGRTSTAPAQDSVRLLSALQRELDKQQPSWPTVAQLCHSLAEVAKTEQGWHQLASEDQAPAPALKDLLERCIGRLADMPXXXXXXXXXXXXCEGLRTARLHQSVXXXXXXXXXXXXXXXXXXXXTHLDPETLGAEPPVVSSYTLFSHFVHTAKQRTAELNDSLQRQPEAVVSLLRSHADTLNDLETLPGALQALTENCQDAPACNELRELAEVVGALLQLLREHGILPRLEAISIXXXXXXXXXXXXXXXRLTRSQALLKAGGNLVRKFDAYGALAPMDDKGLLALMRTPAPHLSPDQMHAFLNKHVLHLTQEQRDIVSNTPLPFAPEGDIEARCGMGFDEKLRLALANGSLVLSEEQLARLGHLPSAATTTSDVVKTLLEKPSSALSEAERDMLGAIVQANGQGQLDAWRAHNEQLPAVLSRSGLPSDVKDELLSLNQSMNAELGTLKNGASFKSRIXXXXXXXXXXXXXXXXXXFVSKDNSYSSSLVAHFTKNAVFMAGLMMNELTNARTNVDHGLNRYFVTVLANAIVAQPTFARNEHLLEQVGFGIATAVASGAATLGVFNRESIVAAFKLAKSKLSRQDTGNASIPEEDHLAVVRHFDVSEHFAQQMKVATELYKQDKSITDIMNSSLTYLGTKSSEFQARFESVDALRAGLQLAEGERKADPDFYTKLGLVALTASIGAALVMLMKSMVGKADYAADGVWCVSEMLKLAMNPEVDMQKAVQVFKEIVGLNLVMTGFLGVNKVWNFLDKGIKGYASGAAVLTAANLTLPXXXXXXXXXXXXXXLSYLTDKXXXXXXXXXXXXXXXXNYVGTSRLGSAVGTLQTAIPGRIAGGQVVAGLYDRFRYLTGSHPTPAQQAAGEP
66047496/1-914  MMPSQITRSSHSSLPEVAPASGDAAGVSEQTPQQARTVAFFASGELAVAFGRTSTAPAQDSVRLLSALQRELDKQQPSWPTVAQLCHSLAEVAKTEQGWHQLASEDQAPAPALKDLLERCIGRLADMPASHASHDSLSLACEGLRTARLHQSVARLTARPPALARAIPDLLALTHLDPETLGAEPPVVSSYTLFSHFVHTAKQRTAELNDSLQRQPEAVVSLLRSHADTLNDLETLPGALQALTENCQDAPACNELRELAEVVGALLQLLREHGILPRLEAISIEPGEAPAPGHEAAEPRLTRSQALLKAGGNLVRKFDAYGALAPMDDKGLLALMRTPAPHLSPDQMHAFLNKHVLHLTQEQRDIVSNTPLPFAPEGDIEARCGMGFDEKLRLALANGSLVLSEEQLARLGHLPSAATTTSDVVKTLLEKPSSALSEAERDMLGAIVQANGQGQLDAWRAHNEQLPAVLSRSGLPSDVKDELLSLNQSMNAELGTLKNGASFKSRILASPAMLLALAPLPLAVAFVSKDNSYSSSLVAHFTKNAVFMAGLMMNELTNARTNVDHGLNRYFVTVLANAIVAQPTFARNEHLLEQVGFGIATAVASGAATLGVFNRESIVAAFKLAKSKLSRQDTGNASIPEEDHLAVVRHFDVSEHFAQQMKVATELYKQDKSITDIMNSSLTYLGTKSSEFQARFESVDALRAGLQLAEGERKADPDFYTKLGLVALTASIGAALVMLMKSMVGKADYAADGVWCVSEMLKLAMNPEVDMQKAVQVFKEIVGLNLVMTGFLGVNKVWNFLDKGIKGYASGAAVLTAANLTLPGMVGEVAGAAAGKGLSYLTDKGKAAHQAGRAAASWAGNYVGTSRLGSAVGTLQTAIPGRIAGGQVVAGLYDRFRYLTGSHPTPAQQAAGEP
//
