# Supplementary material for: Bioinformatics Analysis of the Complete Genome Sequence of the Mango Tree Pathogen Pseudomonas syringae pv. syringae UMAF0158 Reveals Traits Relevant to Virulence and Epiphytic Lifestyle
Source: PLoS One. 2015 Aug 27;10(8):e0136101. doi: 10.1371/journal.pone.0136101 (PMC4551802; doi:10.1371/journal.pone.0136101)
Supplement: S3 File — The information about T3Es repertoires found in 26 Pseudomonas syringae strains used in this study are provided in S2 Table. (ZIP) [file pone.0136101.s006.zip › alignments/NZ_ADFY00000000/hopT1_PsyrptK_010100024874.sto]

# STOCKHOLM 1.0

#=GF ID NoName
#=GS hopT1/1-389           AC unknown
#=GS PsyrptK_010100024874/1-389       AC unknown

hopT1/1-389      MIKTVSDNSIPGTYGIAFTRVDTAAQISRPVPSDIQRNSSIEKAVIEHIADHPAAKVVMSALVEALTGVFVKAQGEIKGWAEIVQAASRPHDSNRKGTGVLSPRFDVMGCVGWNAATIRATCRVGTLREKGTLFTNLMLSDNFKRILERSMTDPALQRKLEGLVDLDYLKTTDGNLYAMSGWAARASESREQIGKAAFESASNLGSAQISARELAFHRHNPVNHPSNQARVGFGISSPANNDLQVLRGHGSSVWKVKPGSDFARLASASGKPVIAGPSGTASRFMAVARFISPGCLRDLGLDSEQAFKELVRYACYGYFGQDDHHSMLEVNLGIAPHGLDEQWDDKLYTEPFSHVIMGRGFSVDNAAQQHIVARATDEPVEHSAADRVG
302063231/1-389  MIKTVSDNSIPGTYGIAFTRVDTAAQISRPVPSDIQRNSSIEKAVIEHIADHPAAKVVMSALVEALTGVFVKAQGEIKGWAEIVQAASRPHDSNRKGTGVLSPRFDVMGCVGWNAATIRATCRVGTLREKGTLFTNLMLSDNFKRILERSMTDPALQRKLEGLVDLDYLKTTDGNLYAMSGWAARASESREQIGKAAFESASNLGSAQISARELAFHRHNPVNHPSNQARVGFGISSPANNDLQVLRGHGSSVWKVKPGSDFARLASASGKPVIAGPSGTASRFMAVARFISPGCLRDLGLDSEQAFKELVRYACYGYFGQDDHHSMLEVNLGIAPHGLDEQWDDKLYTEPFSHVIMGRGFSVDNAAQQHIVARATDEPVEHSAADRVG
//
