# Supplementary material for: Bioinformatics Analysis of the Complete Genome Sequence of the Mango Tree Pathogen Pseudomonas syringae pv. syringae UMAF0158 Reveals Traits Relevant to Virulence and Epiphytic Lifestyle
Source: PLoS One. 2015 Aug 27;10(8):e0136101. doi: 10.1371/journal.pone.0136101 (PMC4551802; doi:10.1371/journal.pone.0136101)
Supplement: S2 Table — Columns provide information on BLASTp alignments between T3Es from http://pseudomonas-syringae.org/ and strains gene products, such as E-value, fraction and number of identical positions, alignment length, coordinates (start-end) for the query effector and subject gene product in the alignment and number of gaps. Other relevant information is also provided, such as lengths of both the effector and the gene product, the rate between effector length and alignment length and whether the searched effectors are considered complete. (XLSX) [file pone.0136101.s008.xlsx]

## Sheet: S2_Table
EFF_NAME	STRAIN	GENE	EVAL	FRAC_IDENT	NUM_IDENT	LEN_ALIGNM	RANGE_SBJCT	RANGE_QUERY	GAPS	eff_len	hit_len	comp_factor	is_complete
avrE1	Pseudomonas syringae UMAF0158	PSYRMG_22320	0	0.987	1766	1789	1-1789	1-1789	0	1789	1789	1	TRUE
hopA1	Pseudomonas syringae UMAF0158	PSYRMG_22470	0	1	375	375	1-375	1-375	0	375	375	1	TRUE
hopB1	Pseudomonas syringae UMAF0158	PSYRMG_19010	4e-26	0.414	84	203	1711-1907	231-424	6	462	2042	2.3	FALSE
hopI1	Pseudomonas syringae UMAF0158	PSYRMG_12495	0	0.882	298	338	1-338	1-336	1	336	338	0.99	TRUE
hopM1	Pseudomonas syringae UMAF0158	PSYRMG_22310	0	0.99	711	718	1-718	1-718	0	718	718	1	TRUE
hopAA1	Pseudomonas syringae UMAF0158	PSYRMG_22295	0	0.983	475	483	1-483	1-483	0	483	483	1	TRUE
hopAE1	Pseudomonas syringae UMAF0158	PSYRMG_12265	0	0.992	892	899	1-899	14-912	0	912	899	1	TRUE
hopAG1	Pseudomonas syringae UMAF0158	PSYRMG_20260	0	0.995	655	658	1-658	1-658	0	658	658	1	TRUE
hopAH1	Pseudomonas syringae UMAF0158	PSYRMG_20265	0	0.986	273	277	1-277	151-427	0	427	277	1.5	FALSE
hopAH1	Pseudomonas syringae UMAF0158	PSYRMG_06000	0	0.986	409	415	1-415	1-415	0	415	415	1	TRUE
hopAI1	Pseudomonas syringae UMAF0158	PSYRMG_20270	0	0.993	265	267	1-267	1-267	0	267	267	1	TRUE
hopAX1	Pseudomonas syringae UMAF0158	PSYRMG_23500	0	0.989	436	441	1-441	5-445	0	445	441	1	TRUE
hopAZ1	Pseudomonas syringae UMAF0158	PSYRMG_24865	2e-146	0.995	193	194	1-194	1-194	0	194	194	1	TRUE
hopBH1	Pseudomonas syringae UMAF0158	PSYRMG_02585	2e-12	0.422	49	116	38-146	194-306	3	421	1106	3.6	FALSE
avrE1	Pseudomonas syringae tomato DC3000	PSPTO_1377	0	0.999	1793	1795	1-1795	1-1795	0	1795	1795	1	TRUE
avrPto1	Pseudomonas syringae tomato DC3000	PSPTO_4001	4e-123	1	164	164	1-164	1-164	0	164	164	1	TRUE
hopA1	Pseudomonas syringae tomato DC3000	PSPTO_5354	0	1	380	380	1-380	1-380	0	380	380	1	TRUE
hopB1	Pseudomonas syringae tomato DC3000	PSPTO_1406	0	1	450	450	17-466	17-466	0	466	466	1	TRUE
hopC1	Pseudomonas syringae tomato DC3000	PSPTO_0589	0	1	269	269	1-269	1-269	0	269	269	1	TRUE
hopD1	Pseudomonas syringae tomato DC3000	PSPTO_0876	0	1	705	705	1-705	1-705	0	705	705	1	TRUE
hopE1	Pseudomonas syringae tomato DC3000	PSPTO_4331	1e-163	1	211	211	1-211	1-211	0	211	211	1	TRUE
hopF2	Pseudomonas syringae tomato DC3000	PSPTO_0502	1e-153	0.995	203	204	1-204	1-204	0	204	204	1	TRUE
hopG1	Pseudomonas syringae tomato DC3000	PSPTO_4727	0	1	493	493	1-493	1-493	0	493	493	1	TRUE
hopH1	Pseudomonas syringae tomato DC3000	PSPTO_0588	4e-165	1	218	218	1-218	1-218	0	218	218	1	TRUE
hopI1	Pseudomonas syringae tomato DC3000	PSPTO_4776	0	1	488	488	1-488	1-488	0	488	488	1	TRUE
hopK1	Pseudomonas syringae tomato DC3000	PSPTO_0044	0	1	338	338	1-338	1-338	0	338	338	1	TRUE
hopM1	Pseudomonas syringae tomato DC3000	PSPTO_1375	0	1	712	712	1-712	1-712	0	712	712	1	TRUE
hopN1	Pseudomonas syringae tomato DC3000	PSPTO_1370	0	1	350	350	1-350	1-350	0	350	350	1	TRUE
hopO1	Pseudomonas syringae tomato DC3000	PSPTOA0018	0	1	283	283	1-283	1-283	0	283	283	1	TRUE
hopO1	Pseudomonas syringae tomato DC3000	PSPTO_4594	0	1	298	298	1-298	1-298	0	298	298	1	TRUE
hopO1	Pseudomonas syringae tomato DC3000	PSPTO_4592	6e-108	1	168	168	1-168	1-168	0	269	168	1.6	FALSE
hopQ1	Pseudomonas syringae tomato DC3000	PSPTO_0877	0	1	447	447	1-447	1-447	0	447	447	1	TRUE
hopQ1	Pseudomonas syringae tomato DC3000	PSPTO_4732	5e-106	1	160	160	1-160	1-160	0	160	160	1	TRUE
hopR1	Pseudomonas syringae tomato DC3000	PSPTO_0883	0	1	1957	1957	1957-01-01	1957-01-01	0	1957	1957	1	TRUE
hopS1	Pseudomonas syringae tomato DC3000	PSPTO_4595	6e-95	1	129	129	1-129	157-285	0	285	129	2.2	FALSE
hopS1	Pseudomonas syringae tomato DC3000	PSPTO_4597	2e-52	1	118	118	1-118	1-118	0	118	118	1	TRUE
hopS2	Pseudomonas syringae tomato DC3000	PSPTO_4588	2e-129	0.994	176	177	1-177	1-177	0	177	177	1	TRUE
hopT1	Pseudomonas syringae tomato DC3000	PSPTOA0019	0	1	378	378	1-378	2-379	0	379	378	1	TRUE
hopT1	Pseudomonas syringae tomato DC3000	PSPTO_4593	0	1	389	389	1-389	1-389	0	389	389	1	TRUE
hopT2	Pseudomonas syringae tomato DC3000	PSPTO_4590	2e-78	1	127	127	1-127	1-127	0	127	127	1	TRUE
hopU1	Pseudomonas syringae tomato DC3000	PSPTO_0501	0	1	264	264	1-264	1-264	0	264	264	1	TRUE
hopV1	Pseudomonas syringae tomato DC3000	PSPTO_4720	0	1	390	390	1-390	1-390	0	390	390	1	TRUE
hopX1	Pseudomonas syringae tomato DC3000	PSPTOA0012	0	1	384	384	1-384	1-384	0	384	384	1	TRUE
hopY1	Pseudomonas syringae tomato DC3000	PSPTO_0061	0	1	287	287	1-287	1-287	0	287	287	1	TRUE
hopAA1	Pseudomonas syringae tomato DC3000	PSPTO_1372	0	1	486	486	1-486	1-486	0	486	486	1	TRUE
hopAA1	Pseudomonas syringae tomato DC3000	PSPTO_4718	0	1	487	487	1-487	1-487	0	487	487	1	TRUE
hopAB2	Pseudomonas syringae tomato DC3000	PSPTO_3087	0	1	553	553	1-553	1-553	0	553	553	1	TRUE
hopAD1	Pseudomonas syringae tomato DC3000	PSPTO_4691	0	1	632	632	1-632	1-632	0	632	632	1	TRUE
hopAF1	Pseudomonas syringae tomato DC3000	PSPTO_1568	0	1	284	284	1-284	1-284	0	284	284	1	TRUE
hopAG	Pseudomonas syringae tomato DC3000	PSPTO_0901	7e-105	1	152	152	1-152	1-152	0	661	152	4.3	FALSE
hopAH1	Pseudomonas syringae tomato DC3000	PSPTO_3293	0	0.855	355	415	1-415	1-414	1	414	416	1	TRUE
hopAH1	Pseudomonas syringae tomato DC3000	PSPTO_0905	0	1	422	422	1-422	1-422	0	422	422	1	TRUE
hopAI1	Pseudomonas syringae tomato DC3000	PSPTO_0906	0	1	261	261	1-261	1-261	0	261	261	1	TRUE
hopAM1	Pseudomonas syringae tomato DC3000	PSPTOA0005	0	1	276	276	1-276	1-276	0	276	276	1	TRUE
hopAO1	Pseudomonas syringae tomato DC3000	PSPTO_4722	0	1	468	468	1-468	1-468	0	468	468	1	TRUE
hopAQ1	Pseudomonas syringae tomato DC3000	PSPTO_4703	2e-57	1	83	83	1983-01-01	1983-01-01	0	83	83	1	TRUE
hopAS1	Pseudomonas syringae tomato DC3000	PSPTO_0474	2e-167	0.982	274	279	1-279	1-279	0	1362	279	4.9	FALSE
hopBD2	Pseudomonas syringae tomato DC3000	PSPTO_2076	1e-103	0.915	140	153	1-153	129-281	0	281	153	1.8	FALSE
avrB2	Pseudomonas syringae phaseolicola 1448A	PSPPH_A0120	0	1	352	352	1-352	1-352	0	352	352	1	TRUE
avrB4	Pseudomonas syringae phaseolicola 1448A	PSPPH_3028	0	1	323	323	1-323	1-323	0	323	323	1	TRUE
avrB4	Pseudomonas syringae phaseolicola 1448A	PSPPH_0784	0	1	323	323	1-323	1-323	0	323	323	1	TRUE
avrD1	Pseudomonas syringae phaseolicola 1448A	PSPPH_A0113	0	1	311	311	1-311	1-311	0	311	311	1	TRUE
avrE1	Pseudomonas syringae phaseolicola 1448A	PSPPH_1268	0	1	1714	1714	1-1714	1-1714	0	1714	1714	1	TRUE
avrRps4	Pseudomonas syringae phaseolicola 1448A	PSPPH_A0087	5e-152	1	221	221	1-221	1-221	0	221	221	1	TRUE
hopB1	Pseudomonas syringae phaseolicola 1448A	PSPPH_0517	1e-25	0.377	95	252	1417-1655	197-438	10	466	1780	1.8	FALSE
hopD1	Pseudomonas syringae phaseolicola 1448A	PSPPH_A0010	0	1	710	710	1-710	1-710	0	710	710	1	TRUE
hopF3	Pseudomonas syringae phaseolicola 1448A	PSPPH_3498	7e-149	1	198	198	1-198	1-198	0	198	198	1	TRUE
hopG1	Pseudomonas syringae phaseolicola 1448A	PSPPH_0767	0	1	515	515	1-515	1-515	0	515	515	1	TRUE
hopI1	Pseudomonas syringae phaseolicola 1448A	PSPPH_4366	0	1	336	336	1-336	1-336	0	336	336	1	TRUE
hopQ1	Pseudomonas syringae phaseolicola 1448A	PSPPH_A0012	0	1	447	447	1-447	1-447	0	447	447	1	TRUE
hopR1	Pseudomonas syringae phaseolicola 1448A	PSPPH_0171	0	1	1959	1959	1959-01-01	1959-01-01	0	1959	1959	1	TRUE
hopV1	Pseudomonas syringae phaseolicola 1448A	PSPPH_2351	0	1	565	565	1-565	31-595	0	595	565	1.1	TRUE
hopW1	Pseudomonas syringae phaseolicola 1448A	PSPPH_A0075	2e-41	1	94	94	1994-01-01	1994-01-01	0	94	94	1	TRUE
hopX1	Pseudomonas syringae phaseolicola 1448A	PSPPH_1296	0	1	380	380	1-380	1-380	0	380	380	1	TRUE
hopAB1	Pseudomonas syringae phaseolicola 1448A	PSPPH_A0127	0	1	539	539	1-539	1-539	0	539	539	1	TRUE
hopAE1	Pseudomonas syringae phaseolicola 1448A	PSPPH_4326	0	1	912	912	1-912	1-912	0	912	912	1	TRUE
hopAF1	Pseudomonas syringae phaseolicola 1448A	PSPPH_1443	0	1	284	284	1-284	1-284	0	284	284	1	TRUE
hopAH1	Pseudomonas syringae phaseolicola 1448A	PSPPH_3036	0	0.983	409	416	1-416	1-416	0	416	416	1	TRUE
hopAS1	Pseudomonas syringae phaseolicola 1448A	PSPPH_4736	0	1	1361	1361	1-1361	1-1361	0	1361	1361	1	TRUE
hopAT1	Pseudomonas syringae phaseolicola 1448A	PSPPH_5225	1e-61	1	87	87	1987-01-01	1987-01-01	0	87	87	1	TRUE
hopAU1	Pseudomonas syringae phaseolicola 1448A	PSPPH_A0031	0	1	731	731	1-731	1-731	0	731	731	1	TRUE
hopAV1	Pseudomonas syringae phaseolicola 1448A	PSPPH_A0056	0	0.997	795	797	1-797	10-806	0	806	797	1	TRUE
hopAW1	Pseudomonas syringae phaseolicola 1448A	PSPPH_A0122	4e-165	0.991	216	218	1-218	3-220	0	220	218	1	TRUE
hopAY1	Pseudomonas syringae phaseolicola 1448A	PSPPH_A0129	0	1	323	323	1-323	1-323	0	323	323	1	TRUE
hopBH1	Pseudomonas syringae phaseolicola 1448A	PSPPH_2540	1e-13	0.513	80	156	173-307	193-343	7	421	1106	2.7	FALSE
avrB3	Pseudomonas syringae B728a	Psyr_1219	0	0.997	322	323	1-323	1-323	0	323	323	1	TRUE
avrE1	Pseudomonas syringae B728a	Psyr_1188	0	0.999	1785	1786	1-1786	35-1820	0	1820	1786	1	TRUE
avrPto1	Pseudomonas syringae B728a	Psyr_4919	1e-121	1	163	163	1-163	1-163	0	163	163	1	TRUE
avrRpm1	Pseudomonas syringae B728a	Psyr_0738	3e-136	1	228	228	1-228	1-228	0	228	228	1	TRUE
hopB1	Pseudomonas syringae B728a	Psyr_0527	4e-25	0.368	92	250	1679-1917	197-438	8	466	2042	1.9	FALSE
hopH1	Pseudomonas syringae B728a	Psyr_1889	3e-164	1	218	218	1-218	1-218	0	218	218	1	TRUE
hopH3	Pseudomonas syringae B728a	Psyr_1890	3e-16	0.491	55	112	63-166	108-211	4	215	198	1.9	FALSE
hopI1	Pseudomonas syringae B728a	Psyr_4326	0	1	336	336	1-336	1-336	0	336	336	1	TRUE
hopM1	Pseudomonas syringae B728a	Psyr_1186	0	1	718	718	1-718	1-718	0	718	718	1	TRUE
hopX1	Pseudomonas syringae B728a	Psyr_1220	0	1	382	382	1-382	1-382	0	382	382	1	TRUE
hopZ3	Pseudomonas syringae B728a	Psyr_1224	0	0.973	400	411	1-411	1-411	0	411	411	1	TRUE
hopAA1	Pseudomonas syringae B728a	Psyr_1183	0	1	483	483	1-483	71-553	0	553	483	1.1	TRUE
hopAB1	Pseudomonas syringae B728a	Psyr_4659	0	1	516	516	1-516	1-516	0	516	516	1	TRUE
hopAE1	Pseudomonas syringae B728a	Psyr_4269	0	1	914	914	1-914	1-914	0	914	914	1	TRUE
hopAF1	Pseudomonas syringae B728a	Psyr_3813	0	1	284	284	1-284	1-284	0	284	284	1	TRUE
hopAG1	Pseudomonas syringae B728a	Psyr_0778	0	1	716	716	1-716	1-716	0	716	716	1	TRUE
hopAH1	Pseudomonas syringae B728a	Psyr_0779	0	1	427	427	1-427	1-427	0	427	427	1	TRUE
hopAH1	Pseudomonas syringae B728a	Psyr_3123	0	0.987	375	380	1-380	1-380	0	380	380	1	TRUE
avrA1	Pseudomonas syringae tomato T1	PSPTOT1_4933	0	1	906	906	1-906	1-906	0	906	906	1	TRUE
avrD1	Pseudomonas syringae tomato T1	PSPTOT1_0872	0	1	311	311	1-311	1-311	0	311	311	1	TRUE
avrE1	Pseudomonas syringae tomato T1	PSPTOT1_0672	0	1	1767	1767	1-1767	1-1767	0	1767	1767	1	TRUE
avrRpt2	Pseudomonas syringae tomato T1	PSPTOT1_2469	0	1	255	255	1-255	1-255	0	255	255	1	TRUE
hopB1	Pseudomonas syringae tomato T1	PSPTOT1_4475	1e-21	0.402	72	179	1754-1927	253-424	5	462	2066	2.6	FALSE
hopC1	Pseudomonas syringae tomato T1	PSPTOT1_1097	0	1	269	269	1-269	1-269	0	269	269	1	TRUE
hopD1	Pseudomonas syringae tomato T1	PSPTOT1_2827	0	1	705	705	1-705	1-705	0	705	705	1	TRUE
hopF2	Pseudomonas syringae tomato T1	PSPTOT1_0639	1e-160	1	215	215	1-215	1-215	0	215	215	1	TRUE
hopH1	Pseudomonas syringae tomato T1	PSPTOT1_1413	8e-165	1	218	218	1-218	1-218	0	218	218	1	TRUE
hopI1	Pseudomonas syringae tomato T1	PSPTOT1_0569	0	1	488	488	1-488	1-488	0	488	488	1	TRUE
hopO1	Pseudomonas syringae tomato T1	PSPTOT1_4763	0	1	290	290	1-290	1-290	0	290	290	1	TRUE
hopO1	Pseudomonas syringae tomato T1	PSPTOT1_0508	0	1	298	298	1-298	1-298	0	298	298	1	TRUE
hopO1	Pseudomonas syringae tomato T1	PSPTOT1_0506	0	1	301	301	1-301	1-301	0	301	301	1	TRUE
hopQ1	Pseudomonas syringae tomato T1	PSPTOT1_2826	0	1	447	447	1-447	1-447	0	447	447	1	TRUE
hopR1	Pseudomonas syringae tomato T1	PSPTOT1_5535	0	1	1957	1957	1957-01-01	1957-01-01	0	1957	1957	1	TRUE
hopS1	Pseudomonas syringae tomato T1	PSPTOT1_0510	3e-65	0.992	121	122	1-122	1-122	0	285	122	2.3	FALSE
hopS2	Pseudomonas syringae tomato T1	PSPTOT1_0503	3e-129	1	177	177	1-177	1-177	0	177	177	1	TRUE
hopT1	Pseudomonas syringae tomato T1	PSPTOT1_4762	0	1	369	369	1-369	1-369	0	382	382	1	TRUE
hopT1	Pseudomonas syringae tomato T1	PSPTOT1_0507	0	1	389	389	1-389	1-389	0	389	389	1	TRUE
hopT2	Pseudomonas syringae tomato T1	PSPTOT1_0505	2e-78	1	127	127	1-127	1-127	0	127	127	1	TRUE
hopW1	Pseudomonas syringae tomato T1	PSPTOT1_3130	0	1	773	773	1-773	1-773	0	773	773	1	TRUE
hopX2	Pseudomonas syringae tomato T1	PSPTOT1_4765	3e-75	0.966	112	116	47-162	211-326	0	351	170	3	FALSE
hopY1	Pseudomonas syringae tomato T1	PSPTOT1_1266	0	1	287	287	1-287	1-287	0	287	287	1	TRUE
hopAA1	Pseudomonas syringae tomato T1	PSPTOT1_0677	0	1	486	486	1-486	1-486	0	486	486	1	TRUE
hopAB3	Pseudomonas syringae tomato T1	PSPTOT1_1462	0	1	579	579	1-579	1-579	0	579	579	1	TRUE
hopAE1	Pseudomonas syringae tomato T1	PSPTOT1_0516	0	1	921	921	1-921	1-921	0	921	921	1	TRUE
hopAF1	Pseudomonas syringae tomato T1	PSPTOT1_4398	0	1	284	284	1-284	1-284	0	284	284	1	TRUE
hopAG1	Pseudomonas syringae tomato T1	PSPTOT1_5517	0	1	700	700	1-700	1-700	0	700	701	1	TRUE
hopAH1	Pseudomonas syringae tomato T1	PSPTOT1_5516	0	1	422	422	1-422	1-422	0	422	422	1	TRUE
hopAH1	Pseudomonas syringae tomato T1	PSPTOT1_5345	0	0.86	357	415	1-415	1-415	0	416	416	1	TRUE
hopAI1	Pseudomonas syringae tomato T1	PSPTOT1_5515	0	1	261	261	1-261	1-261	0	261	261	1	TRUE
hopAS1	Pseudomonas syringae tomato T1	PSPTOT1_1672	0	1	1362	1362	1-1362	1-1362	0	1362	1362	1	TRUE
hopAW1	Pseudomonas syringae tomato T1	PSPTOT1_4687	1e-74	1	102	102	1-102	1-102	0	102	102	1	TRUE
hopBK1	Pseudomonas syringae tomato T1	PSPTOT1_4047	3e-22	0.75	48	64	1964-01-01	15-71	1	74	69	1.2	TRUE
avrB1	Pseudomonas syringae oryzae 1 6	POR16_16853	0	1	321	321	1-321	1-321	0	321	321	1	TRUE
avrB3	Pseudomonas syringae oryzae 1 6	POR16_32827	0	1	278	278	1-278	51-328	0	328	278	1.2	TRUE
avrE1	Pseudomonas syringae oryzae 1 6	POR16_14190	0	0.789	1286	1630	41-1667	169-1767	3	1767	1667	1.1	TRUE
avrPto1	Pseudomonas syringae oryzae 1 6	POR16_16843	9e-119	1	160	160	1-160	1-160	0	160	160	1	TRUE
avrPto4	Pseudomonas syringae oryzae 1 6	POR16_25395	3e-115	1	159	159	1-159	1-159	0	159	159	1	TRUE
hopB1	Pseudomonas syringae oryzae 1 6	POR16_05239	6e-25	0.42	76	181	1732-1906	252-424	5	462	2041	2.6	FALSE
hopD1	Pseudomonas syringae oryzae 1 6	POR16_06501	0	0.998	509	510	1-510	202-711	0	711	510	1.4	FALSE
hopG1	Pseudomonas syringae oryzae 1 6	POR16_06496	0	1	493	493	1-493	1-493	0	493	493	1	TRUE
hopI1	Pseudomonas syringae oryzae 1 6	POR16_06906	4e-11	0.448	30	67	1967-02-01	355-421	1	432	379	6.4	FALSE
hopK1	Pseudomonas syringae oryzae 1 6	POR16_06631	4e-22	0.868	46	53	1950-01-01	1953-01-01	1	338	51	6.4	FALSE
hopM1	Pseudomonas syringae oryzae 1 6	POR16_14165	0	1	733	733	1-733	13-745	0	745	733	1	TRUE
hopQ1	Pseudomonas syringae oryzae 1 6	POR16_15491	0	1	401	401	1-401	41-441	0	441	401	1.1	TRUE
hopR1	Pseudomonas syringae oryzae 1 6	POR16_36099	0	1	1911	1911	1911-01-01	48-1958	0	1958	1911	1	TRUE
hopV1	Pseudomonas syringae oryzae 1 6	POR16_06521	0	1	390	390	26-415	1-390	0	390	415	1	TRUE
hopX1	Pseudomonas syringae oryzae 1 6	POR16_26779	0	0.997	319	320	1-320	65-384	0	384	320	1.2	TRUE
hopY1	Pseudomonas syringae oryzae 1 6	POR16_03057	0	1	286	286	1-286	1-286	0	287	287	1	TRUE
hopZ1	Pseudomonas syringae oryzae 1 6	POR16_14427	0	0.947	269	284	1-284	86-369	0	369	284	1.3	FALSE
hopAA1	Pseudomonas syringae oryzae 1 6	POR16_14150	0	1	339	339	1-339	1-339	0	486	358	1.4	FALSE
hopAB3	Pseudomonas syringae oryzae 1 6	POR16_38029	8e-129	1	219	219	1-219	276-494	0	494	219	2.3	FALSE
hopAD1	Pseudomonas syringae oryzae 1 6	POR16_22021	0	1	632	632	1-632	1-632	0	632	632	1	TRUE
hopAE1	Pseudomonas syringae oryzae 1 6	POR16_21661	0	1	914	914	1-914	1-914	0	914	914	1	TRUE
hopAF1	Pseudomonas syringae oryzae 1 6	POR16_36969	8e-91	0.933	126	135	1-135	149-283	0	284	136	2.1	FALSE
hopAG1	Pseudomonas syringae oryzae 1 6	POR16_24540	0	1	718	718	1-718	38-755	0	755	718	1.1	TRUE
hopAH1	Pseudomonas syringae oryzae 1 6	POR16_20449	0	1	348	348	1-348	67-414	0	414	349	1.2	TRUE
hopAH1	Pseudomonas syringae oryzae 1 6	POR16_24545	9e-166	0.933	238	255	1-255	1-255	0	255	255	1	TRUE
hopAI1	Pseudomonas syringae oryzae 1 6	POR16_24550	0	1	261	261	7-267	1-261	0	261	267	1	TRUE
hopAO1	Pseudomonas syringae oryzae 1 6	POR16_06511	0	1	453	453	1-453	16-468	0	468	453	1	TRUE
hopAQ1	Pseudomonas syringae oryzae 1 6	POR16_33683	3e-57	1	83	83	1983-01-01	1983-01-01	0	83	83	1	TRUE
hopAS1	Pseudomonas syringae oryzae 1 6	POR16_26504	0	0.999	1304	1305	1-1305	57-1361	0	1361	1305	1	TRUE
hopBF1	Pseudomonas syringae oryzae 1 6	POR16_35672	2e-152	1	203	203	1-203	1-203	0	203	203	1	TRUE
hopBH1	Pseudomonas syringae oryzae 1 6	POR16_38049	0	1	421	421	1-421	1-421	0	421	421	1	TRUE
hopBK1	Pseudomonas syringae oryzae 1 6	POR16_28862	1e-37	0.966	57	59	1959-01-01	15-73	0	74	59	1.3	FALSE
avrA1	Pseudomonas syringae tomato K40	PsyrptK_010100027008	0	0.998	525	526	1-526	381-906	0	906	526	1.7	FALSE
avrD1	Pseudomonas syringae tomato K40	PsyrptK_010100029040	0	1	311	311	1-311	1-311	0	311	311	1	TRUE
avrE1	Pseudomonas syringae tomato K40	PsyrptK_010100022345	0	0.999	1393	1394	1-1394	43-1436	0	1767	1395	1.3	FALSE
avrPto1	Pseudomonas syringae tomato K40	PsyrptK_010100011385	8e-123	1	164	164	1-164	1-164	0	164	164	1	TRUE
avrRps4	Pseudomonas syringae tomato K40	PsyrptK_010100024659	6e-90	0.756	124	164	1-164	58-221	0	221	164	1.3	FALSE
avrRpt2	Pseudomonas syringae tomato K40	PsyrptK_010100028473	3e-103	1	136	136	1-136	120-255	0	255	136	1.9	FALSE
hopA1	Pseudomonas syringae tomato K40	PsyrptK_010100008465	0	0.99	310	313	1-313	68-380	0	380	313	1.2	TRUE
hopB1	Pseudomonas syringae tomato K40	PsyrptK_010100018656	0	0.98	299	305	3-307	121-425	0	466	307	1.5	FALSE
hopC1	Pseudomonas syringae tomato K40	PsyrptK_010100014756	6e-123	0.982	168	171	1-171	99-269	0	269	171	1.6	FALSE
hopC1	Pseudomonas syringae tomato K40	PsyrptK_010100028074	6e-125	1	171	171	1-171	99-269	0	269	171	1.6	FALSE
hopD1	Pseudomonas syringae tomato K40	PsyrptK_010100028680	0	0.998	509	510	1-510	196-705	0	705	510	1.4	FALSE
hopF2	Pseudomonas syringae tomato K40	PsyrptK_010100018681	1e-160	1	215	215	1-215	1-215	0	215	215	1	TRUE
hopH1	Pseudomonas syringae tomato K40	PsyrptK_010100014751	8e-165	1	218	218	1-218	1-218	0	218	218	1	TRUE
hopI1	Pseudomonas syringae tomato K40	PsyrptK_010100002342	1e-144	1	210	210	1-210	1-210	0	450	220	2.1	FALSE
hopO1	Pseudomonas syringae tomato K40	PsyrptK_010100028910	2e-158	0.995	208	209	1-209	82-290	0	290	209	1.4	FALSE
hopO1	Pseudomonas syringae tomato K40	PsyrptK_010100024879	5e-153	1	202	202	1-202	97-298	0	298	202	1.5	FALSE
hopO1	Pseudomonas syringae tomato K40	PsyrptK_010100024869	7e-154	1	203	203	1-203	99-301	0	301	203	1.5	FALSE
hopQ1	Pseudomonas syringae tomato K40	PsyrptK_010100028685	0	0.997	323	324	1-324	124-447	0	447	324	1.4	FALSE
hopR1	Pseudomonas syringae tomato K40	PsyrptK_010100006243	0	1	1910	1910	1910-01-01	48-1957	0	1957	1910	1	TRUE
hopS1	Pseudomonas syringae tomato K40	PsyrptK_010100024889	2e-55	1	122	122	1-122	1-122	0	122	122	1	TRUE
hopS1	Pseudomonas syringae tomato K40	PsyrptK_010100024884	2e-70	0.99	101	102	1-102	128-229	0	285	173	2.8	FALSE
hopS2	Pseudomonas syringae tomato K40	PsyrptK_010100024859	7e-80	0.991	112	113	1-113	65-177	0	177	113	1.6	FALSE
hopT1	Pseudomonas syringae tomato K40	PsyrptK_010100028915	0	1	369	369	1-369	1-369	0	382	382	1	TRUE
hopT1	Pseudomonas syringae tomato K40	PsyrptK_010100024874	0	1	389	389	1-389	1-389	0	389	389	1	TRUE
hopW1	Pseudomonas syringae tomato K40	PsyrptK_010100025319	0	1	773	773	1-773	1-773	0	773	773	1	TRUE
hopX2	Pseudomonas syringae tomato K40	PsyrptK_010100021983	9e-76	0.966	112	116	22-137	211-326	0	351	145	3	FALSE
hopY1	Pseudomonas syringae tomato K40	PsyrptK_010100004492	0	1	287	287	1-287	1-287	0	287	287	1	TRUE
hopAA1	Pseudomonas syringae tomato K40	PsyrptK_010100012249	0	1	446	446	11-456	41-486	0	486	456	1.1	TRUE
hopAB3	Pseudomonas syringae tomato K40	PsyrptK_010100020631	1e-167	1	278	278	1-278	302-579	0	579	278	2.1	FALSE
hopAE1	Pseudomonas syringae tomato K40	PsyrptK_010100021123	0	1	921	921	2-922	1-921	0	921	922	1	TRUE
hopAF1	Pseudomonas syringae tomato K40	PsyrptK_010100004322	1e-98	1	136	136	1-136	149-284	0	284	136	2.1	FALSE
hopAG1	Pseudomonas syringae tomato K40	PsyrptK_010100006158	0	1	700	700	1-700	1-700	0	700	701	1	TRUE
hopAH1	Pseudomonas syringae tomato K40	PsyrptK_010100006153	1e-177	1	255	255	1-255	168-422	0	422	255	1.7	FALSE
hopAH1	Pseudomonas syringae tomato K40	PsyrptK_010100014071	0	0.885	308	348	1-348	68-415	0	416	349	1.2	TRUE
hopAI1	Pseudomonas syringae tomato K40	PsyrptK_010100008390	0	1	261	261	7-267	1-261	0	261	267	1	TRUE
hopAO2	Pseudomonas syringae tomato K40	PsyrptK_010100017896	0	0.967	327	338	1-338	35-372	0	372	338	1.1	TRUE
hopAS1	Pseudomonas syringae tomato K40	PsyrptK_010100014596	0	0.999	1255	1256	1-1256	107-1362	0	1362	1256	1.1	TRUE
avrA1	Pseudomonas syringae tomato Max13	PsyrptM_010100023706	0	0.998	525	526	1-526	381-906	0	906	526	1.7	FALSE
avrD1	Pseudomonas syringae tomato Max13	PsyrptM_010100008797	0	1	311	311	1-311	1-311	0	311	311	1	TRUE
avrE1	Pseudomonas syringae tomato Max13	PsyrptM_010100012301	0	0.999	1766	1767	1-1767	1-1767	0	1767	1767	1	TRUE
avrPto1	Pseudomonas syringae tomato Max13	PsyrptM_010100025448	8e-123	1	164	164	1-164	1-164	0	164	164	1	TRUE
avrRps4	Pseudomonas syringae tomato Max13	PsyrptM_010100028526	7e-63	0.748	89	119	1-119	103-221	0	221	119	1.9	FALSE
hopA1	Pseudomonas syringae tomato Max13	PsyrptM_010100006818	0	0.99	310	313	1-313	68-380	0	380	313	1.2	TRUE
hopB1	Pseudomonas syringae tomato Max13	PsyrptM_010100004250	0	0.98	299	305	15-319	121-425	0	466	319	1.5	FALSE
hopC1	Pseudomonas syringae tomato Max13	PsyrptM_010100019322	0	1	269	269	1-269	1-269	0	269	269	1	TRUE
hopD1	Pseudomonas syringae tomato Max13	PsyrptM_010100018667	0	0.998	490	491	1-491	215-705	0	705	491	1.4	FALSE
hopF2	Pseudomonas syringae tomato Max13	PsyrptM_010100004275	1e-160	1	215	215	1-215	1-215	0	215	215	1	TRUE
hopH1	Pseudomonas syringae tomato Max13	PsyrptM_010100008982	8e-165	1	218	218	1-218	1-218	0	218	218	1	TRUE
hopI1	Pseudomonas syringae tomato Max13	PsyrptM_010100004877	2e-170	1	286	286	1-286	1-286	0	450	304	1.6	FALSE
hopO1	Pseudomonas syringae tomato Max13	PsyrptM_010100024678	3e-159	1	209	209	1-209	82-290	0	290	209	1.4	FALSE
hopO1	Pseudomonas syringae tomato Max13	PsyrptM_010100011502	5e-153	1	202	202	1-202	97-298	0	298	202	1.5	FALSE
hopO1	Pseudomonas syringae tomato Max13	PsyrptM_010100011492	7e-154	1	203	203	1-203	99-301	0	301	203	1.5	FALSE
hopQ1	Pseudomonas syringae tomato Max13	PsyrptM_010100018672	2e-180	0.996	256	257	1-257	191-447	0	447	257	1.7	FALSE
hopR1	Pseudomonas syringae tomato Max13	PsyrptM_010100024848	0	1	1910	1910	1910-01-01	48-1957	0	1957	1910	1	TRUE
hopS1	Pseudomonas syringae tomato Max13	PsyrptM_010100011512	2e-55	1	122	122	1-122	1-122	0	122	122	1	TRUE
hopS1	Pseudomonas syringae tomato Max13	PsyrptM_010100011507	2e-70	0.99	101	102	1-102	128-229	0	285	173	2.8	FALSE
hopS2	Pseudomonas syringae tomato Max13	PsyrptM_010100011482	2e-65	0.989	94	95	1995-01-01	83-177	0	177	95	1.9	FALSE
hopT1	Pseudomonas syringae tomato Max13	PsyrptM_010100024673	0	1	369	369	1-369	1-369	0	382	382	1	TRUE
hopT1	Pseudomonas syringae tomato Max13	PsyrptM_010100011497	0	1	389	389	1-389	1-389	0	389	389	1	TRUE
hopW1	Pseudomonas syringae tomato Max13	PsyrptM_010100019247	0	1	773	773	1-773	1-773	0	773	773	1	TRUE
hopX2	Pseudomonas syringae tomato Max13	PsyrptM_010100021817	3e-75	0.966	112	116	55-170	211-326	0	351	178	3	FALSE
hopY1	Pseudomonas syringae tomato Max13	PsyrptM_010100008197	0	1	287	287	1-287	1-287	0	287	287	1	TRUE
hopAA1	Pseudomonas syringae tomato Max13	PsyrptM_010100012331	0	1	486	486	1-486	1-486	0	486	486	1	TRUE
hopAB3	Pseudomonas syringae tomato Max13	PsyrptM_010100000948	1e-167	1	278	278	1-278	302-579	0	579	278	2.1	FALSE
hopAE1	Pseudomonas syringae tomato Max13	PsyrptM_010100011542	0	1	921	921	2-922	1-921	0	921	922	1	TRUE
hopAF1	Pseudomonas syringae tomato Max13	PsyrptM_010100019102	1e-98	1	136	136	1-136	149-284	0	284	136	2.1	FALSE
hopAH1	Pseudomonas syringae tomato Max13	PsyrptM_010100002468	6e-145	0.753	210	279	126-404	148-426	0	427	404	1.5	FALSE
hopAH1	Pseudomonas syringae tomato Max13	PsyrptM_010100002463	0	0.86	357	415	1-415	1-415	0	416	416	1	TRUE
hopAO2	Pseudomonas syringae tomato Max13	PsyrptM_010100028414	0	0.967	327	338	1-338	35-372	0	372	338	1.1	TRUE
hopAS1	Pseudomonas syringae tomato Max13	PsyrptM_010100007152	0	1	1362	1362	1-1362	1-1362	0	1362	1362	1	TRUE
hopBK1	Pseudomonas syringae tomato Max13	PsyrptM_010100003375	3e-22	0.75	48	64	1964-01-01	15-71	1	74	69	1.2	TRUE
avrA1	Pseudomonas syringae tomato NCPPB 1108	PsyrptN_010100025428	0	0.998	525	526	1-526	381-906	0	906	526	1.7	FALSE
avrE1	Pseudomonas syringae tomato NCPPB 1108	PsyrptN_010100001150	0	1	1767	1767	1-1767	1-1767	0	1767	1767	1	TRUE
avrPto1	Pseudomonas syringae tomato NCPPB 1108	PsyrptN_010100000270	8e-123	1	164	164	1-164	1-164	0	164	164	1	TRUE
avrRpt2	Pseudomonas syringae tomato NCPPB 1108	PsyrptN_010100026911	3e-103	1	136	136	1-136	120-255	0	255	136	1.9	FALSE
hopA1	Pseudomonas syringae tomato NCPPB 1108	PsyrptN_010100012299	0	0.99	310	313	1-313	68-380	0	380	313	1.2	TRUE
hopB1	Pseudomonas syringae tomato NCPPB 1108	PsyrptN_010100027126	0	0.98	299	305	15-319	121-425	0	466	319	1.5	FALSE
hopC1	Pseudomonas syringae tomato NCPPB 1108	PsyrptN_010100011222	0	1	269	269	1-269	1-269	0	269	269	1	TRUE
hopD1	Pseudomonas syringae tomato NCPPB 1108	PsyrptN_010100021586	0	0.998	490	491	1-491	215-705	0	705	491	1.4	FALSE
hopF2	Pseudomonas syringae tomato NCPPB 1108	PsyrptN_010100027151	1e-160	1	215	215	1-215	1-215	0	215	215	1	TRUE
hopH1	Pseudomonas syringae tomato NCPPB 1108	PsyrptN_010100016884	8e-165	1	218	218	1-218	1-218	0	218	218	1	TRUE
hopI1	Pseudomonas syringae tomato NCPPB 1108	PsyrptN_010100027553	0	1	450	450	1-450	1-450	0	450	450	1	TRUE
hopO1	Pseudomonas syringae tomato NCPPB 1108	PsyrptN_010100021496	3e-159	1	209	209	1-209	82-290	0	290	209	1.4	FALSE
hopO1	Pseudomonas syringae tomato NCPPB 1108	PsyrptN_010100019034	8e-152	0.995	201	202	1-202	97-298	0	298	202	1.5	FALSE
hopO1	Pseudomonas syringae tomato NCPPB 1108	PsyrptN_010100019024	7e-154	1	203	203	1-203	99-301	0	301	203	1.5	FALSE
hopQ1	Pseudomonas syringae tomato NCPPB 1108	PsyrptN_010100021581	0	1	303	303	1-303	145-447	0	447	303	1.5	FALSE
hopR1	Pseudomonas syringae tomato NCPPB 1108	PsyrptN_010100005697	0	0.999	1909	1910	1910-01-01	48-1957	0	1957	1910	1	TRUE
hopS1	Pseudomonas syringae tomato NCPPB 1108	PsyrptN_010100019044	2e-55	1	122	122	1-122	1-122	0	122	122	1	TRUE
hopS1	Pseudomonas syringae tomato NCPPB 1108	PsyrptN_010100019039	2e-70	0.99	101	102	1-102	128-229	0	285	173	2.8	FALSE
hopS2	Pseudomonas syringae tomato NCPPB 1108	PsyrptN_010100019014	7e-80	0.991	112	113	1-113	65-177	0	177	113	1.6	FALSE
hopT1	Pseudomonas syringae tomato NCPPB 1108	PsyrptN_010100021501	0	1	369	369	1-369	1-369	0	382	382	1	TRUE
hopT1	Pseudomonas syringae tomato NCPPB 1108	PsyrptN_010100019029	0	1	389	389	1-389	1-389	0	389	389	1	TRUE
hopW1	Pseudomonas syringae tomato NCPPB 1108	PsyrptN_010100025593	0	1	773	773	1-773	1-773	0	773	773	1	TRUE
hopX2	Pseudomonas syringae tomato NCPPB 1108	PsyrptN_010100026886	4e-75	0.966	112	116	61-176	211-326	0	351	184	3	FALSE
hopY1	Pseudomonas syringae tomato NCPPB 1108	PsyrptN_010100019599	0	1	287	287	1-287	1-287	0	287	287	1	TRUE
hopAA1	Pseudomonas syringae tomato NCPPB 1108	PsyrptN_010100001120	0	1	486	486	1-486	1-486	0	486	486	1	TRUE
hopAB3	Pseudomonas syringae tomato NCPPB 1108	PsyrptN_010100014360	1e-167	1	278	278	1-278	302-579	0	579	278	2.1	FALSE
hopAE1	Pseudomonas syringae tomato NCPPB 1108	PsyrptN_010100018894	0	1	921	921	2-922	1-921	0	921	922	1	TRUE
hopAF1	Pseudomonas syringae tomato NCPPB 1108	PsyrptN_010100005517	1e-98	1	136	136	1-136	149-284	0	284	136	2.1	FALSE
hopAG1	Pseudomonas syringae tomato NCPPB 1108	PsyrptN_010100005782	0	1	700	700	1-700	1-700	0	700	701	1	TRUE
hopAH1	Pseudomonas syringae tomato NCPPB 1108	PsyrptN_010100005787	1e-177	1	255	255	1-255	168-422	0	422	255	1.7	FALSE
hopAH1	Pseudomonas syringae tomato NCPPB 1108	PsyrptN_010100016254	0	0.86	357	415	1-415	1-415	0	416	416	1	TRUE
hopAI1	Pseudomonas syringae tomato NCPPB 1108	PsyrptN_010100005792	0	1	261	261	7-267	1-261	0	261	267	1	TRUE
hopAS1	Pseudomonas syringae tomato NCPPB 1108	PsyrptN_010100013515	0	1	1244	1244	1-1244	1-1244	0	1362	1250	1.1	TRUE
hopBK1	Pseudomonas syringae tomato NCPPB 1108	PsyrptN_010100000440	2e-24	0.769	50	65	1965-01-01	15-72	1	74	69	1.1	TRUE
avrE1	Pseudomonas syringae 642	Psyrps6_010100003384	2e-20	0.359	192	535	120-598	204-716	22	1714	1847	3.2	FALSE
hopB1	Pseudomonas syringae 642	Psyrps6_010100026131	6e-26	0.375	94	251	1675-1913	197-438	9	466	2038	1.9	FALSE
hopI1	Pseudomonas syringae 642	Psyrps6_010100003709	3e-11	0.448	30	67	1967-02-01	355-421	1	432	380	6.4	FALSE
hopM1	Pseudomonas syringae 642	Psyrps6_010100003294	5e-12	0.38	134	353	332-664	357-681	15	745	700	2.1	FALSE
hopAH1	Pseudomonas syringae 642	Psyrps6_010100001377	0	0.888	309	348	1-348	68-415	0	415	348	1.2	TRUE
hopBH1	Pseudomonas syringae 642	Psyrps6_010100003304	4e-63	0.648	116	179	33-211	178-355	1	421	273	2.4	FALSE
hopBK1	Pseudomonas syringae 642	Psyrps6_010100020387	1e-19	0.745	35	47	72-118	26-72	0	74	119	1.6	FALSE
avrE1	Pseudomonas savastanoi NCPPB 3335	Psa3335_3_AER-0005350	0	0.992	1705	1718	1-1718	1-1714	1	1714	1719	1	TRUE
avrPto1	Pseudomonas savastanoi NCPPB 3335	Psa3335_3_AER-0005727	2e-103	1	162	162	1-162	1-162	0	162	163	1	TRUE
avrRpm2	Pseudomonas savastanoi NCPPB 3335	Psa3335_3_AER-0005728	1e-168	0.996	222	223	1-223	1-223	0	223	224	1	TRUE
hopA1	Pseudomonas savastanoi NCPPB 3335	Psa3335_3_AER-0002657	0	0.733	275	375	1-375	1-372	2	375	378	1	TRUE
hopB1	Pseudomonas savastanoi NCPPB 3335	Psa3335_3_AER-0004297	3e-26	0.371	93	251	1650-1888	197-438	8	466	2014	1.9	FALSE
hopD1	Pseudomonas savastanoi NCPPB 3335	Psa3335_3_AER-0004681	0	1	701	701	1-701	1-701	0	701	702	1	TRUE
hopG1	Pseudomonas savastanoi NCPPB 3335	Psa3335_3_AER-0000629	0	1	493	493	1-493	1-493	0	493	494	1	TRUE
hopI1	Pseudomonas savastanoi NCPPB 3335	Psa3335_3_AER-0000168	0	1	336	336	1-336	1-336	0	336	337	1	TRUE
hopM1	Pseudomonas savastanoi NCPPB 3335	Psa3335_3_AER-0002558	0	0.98	531	542	6-547	50-591	0	707	560	1.3	FALSE
hopQ1	Pseudomonas savastanoi NCPPB 3335	Psa3335_3_AER-0004680	0	1	447	447	1-447	1-447	0	447	448	1	TRUE
hopR1	Pseudomonas savastanoi NCPPB 3335	Psa3335_3_AER-0004685	0	1	1940	1940	1940-01-01	1940-01-01	0	1940	1941	1	TRUE
hopV1	Pseudomonas savastanoi NCPPB 3335	Psa3335_3_AER-0003015	0	1	324	324	100-423	1-324	0	324	424	1	TRUE
hopAA1	Pseudomonas savastanoi NCPPB 3335	Psa3335_3_AER-0000275	0	0.99	292	295	1-295	192-486	0	486	296	1.6	FALSE
hopAA1	Pseudomonas savastanoi NCPPB 3335	Psa3335_3_AER-0000274	4e-113	0.995	188	189	1-189	1-188	1	188	190	0.99	TRUE
hopAB1	Pseudomonas savastanoi NCPPB 3335	Psa3335_3_AER-0004725	7e-127	0.904	197	218	40-257	324-541	0	541	258	2.5	FALSE
hopAE1	Pseudomonas savastanoi NCPPB 3335	Psa3335_3_AER-0000741	0	1	912	912	1-912	1-912	0	912	913	1	TRUE
hopAF1	Pseudomonas savastanoi NCPPB 3335	Psa3335_3_AER-0000968	0	1	284	284	1-284	1-284	0	284	285	1	TRUE
hopAF1	Pseudomonas savastanoi NCPPB 3335	Psa3335_3_AER-0003643	0	0.996	236	237	1-237	1-237	0	242	281	1	TRUE
hopAH1	Pseudomonas savastanoi NCPPB 3335	Psa3335_3_AER-0001776	0	0.95	395	416	1-416	1-416	0	416	417	1	TRUE
hopAO1	Pseudomonas savastanoi NCPPB 3335	Psa3335_3_AER-0000610	0	1	466	466	1-466	1-466	0	466	467	1	TRUE
hopAO2	Pseudomonas savastanoi NCPPB 3335	Psa3335_3_AER-0000328	0	0.984	316	321	1-321	1-321	0	339	340	1.1	TRUE
hopAS1	Pseudomonas savastanoi NCPPB 3335	Psa3335_3_AER-0005024	0	1	1361	1361	1-1361	1-1361	0	1361	1362	1	TRUE
hopAU1	Pseudomonas savastanoi NCPPB 3335	Psa3335_3_AER-0000625	0	1	731	731	1-731	1-731	0	731	732	1	TRUE
hopAZ1	Pseudomonas savastanoi NCPPB 3335	Psa3335_3_AER-0001017	6e-80	1	110	110	1-110	1-110	0	111	111	1	TRUE
hopBH1	Pseudomonas savastanoi NCPPB 3335	Psa3335_3_AER-0001671	1e-13	0.541	86	159	173-307	193-343	8	421	1107	2.6	FALSE
hopBK1	Pseudomonas savastanoi NCPPB 3335	Psa3335_3_AER-0000696	7e-51	1	73	73	1973-01-01	1973-01-01	0	74	74	1	TRUE
hopBL1	Pseudomonas savastanoi NCPPB 3335	Psa3335_3_AER-0000509	0	1	721	721	1-721	1-721	0	732	732	1	TRUE
hopBL2	Pseudomonas savastanoi NCPPB 3335	Psa3335_3_AER-0003844	0	1	750	750	1-750	1-750	0	751	751	1	TRUE
avrA1	Pseudomonas syringae aesculi 0893 23	PSYAE_27723	0	0.998	525	526	1-526	381-906	0	906	526	1.7	FALSE
avrB4	Pseudomonas syringae aesculi 0893 23	PSYAE_26000	0	1	320	320	1-320	1-320	0	320	320	1	TRUE
avrE1	Pseudomonas syringae aesculi 0893 23	PSYAE_29450	0	0.999	1713	1714	1-1714	1-1714	0	1714	1714	1	TRUE
avrPto1	Pseudomonas syringae aesculi 0893 23	PSYAE_25935	5e-106	1	163	163	1-163	1-163	0	163	163	1	TRUE
avrPto1	Pseudomonas syringae aesculi 0893 23	PSYAE_25600	1e-115	1	158	158	1-158	1-158	0	158	158	1	TRUE
hopA2	Pseudomonas syringae aesculi 0893 23	PSYAE_20603	0	1	364	364	5-368	1-364	0	364	368	1	TRUE
hopB1	Pseudomonas syringae aesculi 0893 23	PSYAE_01060	1e-27	0.371	93	251	35-273	197-438	8	466	398	1.9	FALSE
hopD1	Pseudomonas syringae aesculi 0893 23	PSYAE_29780	0	0.998	509	510	1-510	196-705	0	705	510	1.4	FALSE
hopF2	Pseudomonas syringae aesculi 0893 23	PSYAE_25755	3e-152	1	205	205	1-205	1-205	0	205	205	1	TRUE
hopG1	Pseudomonas syringae aesculi 0893 23	PSYAE_27728	0	1	477	477	1-477	14-490	0	490	477	1	TRUE
hopI1	Pseudomonas syringae aesculi 0893 23	PSYAE_28388	0	1	336	336	1-336	1-336	0	336	336	1	TRUE
hopM1	Pseudomonas syringae aesculi 0893 23	PSYAE_29460	0	1	707	707	1-707	1-707	0	707	707	1	TRUE
hopO1	Pseudomonas syringae aesculi 0893 23	PSYAE_25485	1e-153	0.995	201	202	1-202	82-283	0	283	202	1.4	FALSE
hopQ1	Pseudomonas syringae aesculi 0893 23	PSYAE_29785	0	0.998	403	404	4-407	44-447	0	447	407	1.1	TRUE
hopR1	Pseudomonas syringae aesculi 0893 23	PSYAE_29760	0	0.999	1876	1877	1-1877	83-1959	0	1959	1877	1	TRUE
hopT1	Pseudomonas syringae aesculi 0893 23	PSYAE_25490	0	1	391	391	1-391	1-391	0	391	391	1	TRUE
hopV1	Pseudomonas syringae aesculi 0893 23	PSYAE_13989	0	1	293	293	1-293	32-324	0	324	293	1.1	TRUE
hopX1	Pseudomonas syringae aesculi 0893 23	PSYAE_25240	0	0.997	288	289	1-289	96-384	0	393	289	1.4	FALSE
hopAB1	Pseudomonas syringae aesculi 0893 23	PSYAE_25660	0	1	284	284	1-284	258-541	0	541	284	1.9	FALSE
hopAE1	Pseudomonas syringae aesculi 0893 23	PSYAE_17470	0	1	912	912	1-912	1-912	0	912	912	1	TRUE
hopAF1	Pseudomonas syringae aesculi 0893 23	PSYAE_26135	1e-98	1	136	136	1-136	149-284	0	284	136	2.1	FALSE
hopAH1	Pseudomonas syringae aesculi 0893 23	PSYAE_06577	0	1	396	396	1-396	21-416	0	416	396	1.1	TRUE
hopAM1	Pseudomonas syringae aesculi 0893 23	PSYAE_25995	0	1	272	272	1-272	1-272	0	277	271	1	TRUE
hopAO1	Pseudomonas syringae aesculi 0893 23	PSYAE_24952	0	1	416	416	10-425	51-466	0	466	425	1.1	TRUE
hopAS1	Pseudomonas syringae aesculi 0893 23	PSYAE_28748	0	0.998	1253	1255	1-1255	107-1361	0	1361	1255	1.1	TRUE
hopAU1	Pseudomonas syringae aesculi 0893 23	PSYAE_25465	0	1	677	677	18-694	55-731	0	731	694	1.1	TRUE
hopAY1	Pseudomonas syringae aesculi 0893 23	PSYAE_25460	2e-67	0.98	97	99	1999-01-01	68-166	0	246	106	2.5	FALSE
hopAZ1	Pseudomonas syringae aesculi 0893 23	PSYAE_03480	0	1	259	259	1-259	1-259	0	259	259	1	TRUE
hopBH1	Pseudomonas syringae aesculi 0893 23	PSYAE_15611	2e-13	0.541	86	159	173-307	193-343	8	421	1106	2.6	FALSE
avrE1	Pseudomonas syringae morsprunorum M302280	PSYMP_01841	0	0.999	1800	1801	1-1801	1-1801	0	1801	1801	1	TRUE
avrRps4	Pseudomonas syringae morsprunorum M302280	PSYMP_08545	3e-83	0.767	115	150	11-160	72-221	0	221	160	1.5	FALSE
hopA2	Pseudomonas syringae morsprunorum M302280	PSYMP_23936	0	1	377	377	1-377	1-377	0	377	377	1	TRUE
hopB1	Pseudomonas syringae morsprunorum M302280	PSYMP_05124	1e-21	0.375	78	208	1713-1909	239-438	7	466	2038	2.2	FALSE
hopD1	Pseudomonas syringae morsprunorum M302280	PSYMP_24591	0	0.994	507	510	1-510	196-705	0	705	510	1.4	FALSE
hopE1	Pseudomonas syringae morsprunorum M302280	PSYMP_27478	2e-163	1	211	211	1-211	1-211	0	211	211	1	TRUE
hopF2	Pseudomonas syringae morsprunorum M302280	PSYMP_01674	9e-144	1	193	193	1-193	23-215	0	215	193	1.1	TRUE
hopI1	Pseudomonas syringae morsprunorum M302280	PSYMP_28418	6e-142	0.99	206	208	1-208	1-208	0	456	212	2.2	FALSE
hopM1	Pseudomonas syringae morsprunorum M302280	PSYMP_01851	0	1	715	715	1-715	1-715	0	715	715	1	TRUE
hopN1	Pseudomonas syringae morsprunorum M302280	PSYMP_01886	0	1	350	350	1-350	1-350	0	350	350	1	TRUE
hopR1	Pseudomonas syringae morsprunorum M302280	PSYMP_00535	0	1	1910	1910	1910-01-01	48-1957	0	1957	1910	1	TRUE
hopW1	Pseudomonas syringae morsprunorum M302280	PSYMP_00545	0	1	768	768	1-768	1-768	0	768	768	1	TRUE
hopX1	Pseudomonas syringae morsprunorum M302280	PSYMP_28728	4e-68	0.991	106	107	1-107	271-377	0	384	128	3.6	FALSE
hopY1	Pseudomonas syringae morsprunorum M302280	PSYMP_14464	0	1	287	287	1-287	1-287	0	287	287	1	TRUE
hopAB3	Pseudomonas syringae morsprunorum M302280	PSYMP_10075	5e-67	0.952	100	105	1-105	477-581	0	581	105	5.5	FALSE
hopAG1	Pseudomonas syringae morsprunorum M302280	PSYMP_00395	0	0.934	453	485	5-489	216-700	0	700	490	1.4	FALSE
hopAH1	Pseudomonas syringae morsprunorum M302280	PSYMP_00390	4e-176	0.992	253	255	1-255	1-255	0	255	255	1	TRUE
hopAH1	Pseudomonas syringae morsprunorum M302280	PSYMP_11749	0	0.879	306	348	2-349	68-415	0	416	350	1.2	TRUE
hopAI1	Pseudomonas syringae morsprunorum M302280	PSYMP_00385	0	1	261	261	7-267	1-261	0	261	267	1	TRUE
hopAS1	Pseudomonas syringae morsprunorum M302280	PSYMP_08220	0	0.999	1254	1255	1-1255	107-1361	0	1361	1255	1.1	TRUE
hopAU1	Pseudomonas syringae morsprunorum M302280	PSYMP_27718	0	1	731	731	1-731	1-731	0	731	731	1	TRUE
hopAY1	Pseudomonas syringae morsprunorum M302280	PSYMP_27893	5e-178	0.985	269	273	1-273	51-323	0	323	273	1.2	TRUE
hopBH1	Pseudomonas syringae morsprunorum M302280	PSYMP_13084	4e-13	0.461	77	167	161-307	181-343	7	421	591	2.5	FALSE
avrA1	Pseudomonas syringae mori 301020	PSYMO_27876	2e-19	0.512	43	84	1984-01-01	1984-01-01	0	906	428	11	FALSE
avrB4	Pseudomonas syringae mori 301020	PSYMO_00055	0	0.997	319	320	1-320	1-320	0	320	320	1	TRUE
avrD1	Pseudomonas syringae mori 301020	PSYMO_40717	0	0.942	293	311	1-311	1-311	0	311	311	1	TRUE
avrPto1	Pseudomonas syringae mori 301020	PSYMO_22353	8e-104	1	161	161	1-161	1-161	0	161	161	1	TRUE
hopD1	Pseudomonas syringae mori 301020	PSYMO_40682	0	0.998	509	510	1-510	196-705	0	705	510	1.4	FALSE
hopE1	Pseudomonas syringae mori 301020	PSYMO_13881	4e-163	1	211	211	1-211	1-211	0	211	211	1	TRUE
hopG1	Pseudomonas syringae mori 301020	PSYMO_27761	0	1	477	477	1-477	14-490	0	490	477	1	TRUE
hopG1	Pseudomonas syringae mori 301020	PSYMO_27349	0	1	448	448	1-448	68-515	0	515	448	1.1	TRUE
hopI1	Pseudomonas syringae mori 301020	PSYMO_03328	0	1	336	336	1-336	1-336	0	336	336	1	TRUE
hopM1	Pseudomonas syringae mori 301020	PSYMO_38678	0	1	690	690	1-690	38-727	0	744	707	1.1	TRUE
hopQ1	Pseudomonas syringae mori 301020	PSYMO_40677	0	1	407	407	1-407	41-447	0	447	407	1.1	TRUE
hopR1	Pseudomonas syringae mori 301020	PSYMO_40085	0	0.999	1876	1877	1-1877	83-1959	0	1959	1877	1	TRUE
hopV1	Pseudomonas syringae mori 301020	PSYMO_28159	0	1	300	300	1-300	25-324	0	324	300	1.1	TRUE
hopAB1	Pseudomonas syringae mori 301020	PSYMO_39825	0	1	284	284	1-284	260-543	0	543	284	1.9	FALSE
hopAB3	Pseudomonas syringae mori 301020	PSYMO_25909	2e-156	0.957	247	258	22-279	287-544	0	544	279	2.1	FALSE
hopAE1	Pseudomonas syringae mori 301020	PSYMO_07874	0	1	901	901	1-901	1-901	0	913	913	1	TRUE
hopAF1	Pseudomonas syringae mori 301020	PSYMO_39865	1e-131	0.994	175	176	1-176	38-213	0	213	176	1.2	TRUE
hopAH1	Pseudomonas syringae mori 301020	PSYMO_13219	3e-160	1	219	219	1-219	198-416	0	416	219	1.9	FALSE
hopAO1	Pseudomonas syringae mori 301020	PSYMO_39895	0	1	451	451	1-451	16-466	0	466	451	1	TRUE
hopAO2	Pseudomonas syringae mori 301020	PSYMO_27904	0	0.985	320	325	1-325	14-338	0	339	325	1	TRUE
hopAS1	Pseudomonas syringae mori 301020	PSYMO_21833	0	0.999	1254	1255	1-1255	107-1361	0	1361	1255	1.1	TRUE
hopAW1	Pseudomonas syringae mori 301020	PSYMO_40060	3e-166	0.995	217	218	1-218	3-220	0	220	218	1	TRUE
hopAY1	Pseudomonas syringae mori 301020	PSYMO_40040	0	1	273	273	1-273	51-323	0	323	273	1.2	TRUE
hopAZ1	Pseudomonas syringae mori 301020	PSYMO_14111	1e-164	1	217	217	1-217	1-217	0	217	217	1	TRUE
hopBB1	Pseudomonas syringae mori 301020	PSYMO_40070	7e-178	0.996	236	237	1-237	44-280	0	280	237	1.2	TRUE
hopBD1	Pseudomonas syringae mori 301020	PSYMO_39870	4e-75	0.991	105	106	5-110	195-300	0	300	110	2.8	FALSE
hopBL2	Pseudomonas syringae mori 301020	PSYMO_40140	0	0.996	748	751	1-751	1-750	1	751	751	1	TRUE
avrE1	Pseudomonas syringae japonica M301072	PSYJA_03564	0	1	1610	1610	1-1610	180-1789	0	1789	1610	1.1	TRUE
hopB1	Pseudomonas syringae japonica M301072	PSYJA_26120	5e-26	0.411	85	207	553-748	240-438	7	466	873	2.3	FALSE
hopC1	Pseudomonas syringae japonica M301072	PSYJA_01004	1e-93	1	130	130	1-130	141-270	0	270	130	2.1	FALSE
hopI1	Pseudomonas syringae japonica M301072	PSYJA_02014	0	1	336	336	1-336	1-336	0	336	336	1	TRUE
hopM1	Pseudomonas syringae japonica M301072	PSYJA_03554	0	0.975	508	521	1-521	199-719	0	720	521	1.4	FALSE
hopZ3	Pseudomonas syringae japonica M301072	PSYJA_03719	0	1	325	325	1-325	87-411	0	411	325	1.3	FALSE
hopAA1	Pseudomonas syringae japonica M301072	PSYJA_03539	0	1	483	483	1-483	1-483	0	483	483	1	TRUE
hopAH1	Pseudomonas syringae japonica M301072	PSYJA_10738	0	1	368	368	1-368	13-380	0	380	368	1	TRUE
hopAX1	Pseudomonas syringae japonica M301072	PSYJA_03714	1e-27	0.495	47	95	13-107	346-440	0	441	109	4.6	FALSE
hopBA1	Pseudomonas syringae japonica M301072	PSYJA_08383	5e-140	0.995	189	190	1-190	50-239	0	239	190	1.3	FALSE
hopBC1	Pseudomonas syringae japonica M301072	PSYJA_28321	9e-168	0.996	223	224	1-224	30-253	0	253	224	1.1	TRUE
avrE1	Pseudomonas syringae Cit 7	PSYCIT7_05440	0	1	1620	1620	1-1620	170-1789	0	1789	1620	1.1	TRUE
hopA1	Pseudomonas syringae Cit 7	PSYCIT7_05283	0	1	375	375	1-375	1-375	0	375	375	1	TRUE
hopB1	Pseudomonas syringae Cit 7	PSYCIT7_30672	9e-19	0.377	72	191	4-192	253-432	5	462	240	2.4	FALSE
hopI1	Pseudomonas syringae Cit 7	PSYCIT7_30927	9e-148	0.922	201	218	3-220	1-217	1	336	219	1.5	FALSE
hopM1	Pseudomonas syringae Cit 7	PSYCIT7_05455	0	1	684	684	23-706	35-718	0	718	706	1	TRUE
hopAA1	Pseudomonas syringae Cit 7	PSYCIT7_05470	0	1	483	483	1-483	1-483	0	483	483	1	TRUE
hopAE1	Pseudomonas syringae Cit 7	PSYCIT7_16439	0	1	912	912	1-912	1-912	0	912	912	1	TRUE
hopAG1	Pseudomonas syringae Cit 7	PSYCIT7_23615	0	1	715	715	1-715	1-715	0	715	715	1	TRUE
hopAH1	Pseudomonas syringae Cit 7	PSYCIT7_23620	9e-173	0.98	250	255	1-255	173-427	0	427	255	1.7	FALSE
hopAH1	Pseudomonas syringae Cit 7	PSYCIT7_25469	0	1	395	395	1-395	21-415	0	415	395	1.1	TRUE
hopAI1	Pseudomonas syringae Cit 7	PSYCIT7_23625	0	1	267	267	1-267	1-267	0	267	267	1	TRUE
hopAX1	Pseudomonas syringae Cit 7	PSYCIT7_14676	0	1	441	441	1-441	5-445	0	445	441	1	TRUE
hopAZ1	Pseudomonas syringae Cit 7	PSYCIT7_24260	2e-146	0.995	193	194	1-194	1-194	0	194	194	1	TRUE
hopBH1	Pseudomonas syringae Cit 7	PSYCIT7_18322	2e-12	0.422	49	116	38-146	194-306	3	421	849	3.6	FALSE
hopBK1	Pseudomonas syringae Cit 7	PSYCIT7_22109	5e-37	0.966	56	58	1958-01-01	15-72	0	74	59	1.3	FALSE
avrE1	Pseudomonas syringae maculicola ES4326	PMA4326_02677	0	0.999	1147	1148	119-1266	13-1160	0	1160	1704	1	TRUE
avrPto5	Pseudomonas syringae maculicola ES4326	PMA4326_03329	1e-118	1	158	158	1-158	1-158	0	158	158	1	TRUE
hopB1	Pseudomonas syringae maculicola ES4326	PMA4326_21499	2e-24	0.384	98	255	1669-1917	191-432	9	462	2048	1.8	FALSE
hopD1	Pseudomonas syringae maculicola ES4326	PMA4326_19183	0	0.998	490	491	1-491	215-705	0	705	491	1.4	FALSE
hopI1	Pseudomonas syringae maculicola ES4326	PMA4326_16341	0	0.949	411	433	1-358	1-432	4	432	358	1	TRUE
hopM1	Pseudomonas syringae maculicola ES4326	PMA4326_02667	0	0.999	764	765	1-765	1-765	0	765	765	1	TRUE
hopO1	Pseudomonas syringae maculicola ES4326	PMA4326_23246	3e-159	1	209	209	1-209	75-283	0	283	209	1.4	FALSE
hopQ1	Pseudomonas syringae maculicola ES4326	PMA4326_19188	0	1	404	404	4-407	44-447	0	447	407	1.1	TRUE
hopR1	Pseudomonas syringae maculicola ES4326	PMA4326_19453	0	0.999	1315	1316	1-1316	640-1955	0	1955	1316	1.5	FALSE
hopT1	Pseudomonas syringae maculicola ES4326	PMA4326_23251	0	1	366	366	1-366	1-366	0	379	379	1	TRUE
hopV1	Pseudomonas syringae maculicola ES4326	PMA4326_21404	0	1	390	390	26-415	1-390	0	390	415	1	TRUE
hopW1	Pseudomonas syringae maculicola ES4326	PMA4326_27517	0	0.998	566	567	1-567	208-774	0	774	567	1.4	FALSE
hopW1	Pseudomonas syringae maculicola ES4326	PMA4326_30512	5e-129	0.932	193	207	1-207	1-207	0	240	206	1.2	TRUE
hopX1	Pseudomonas syringae maculicola ES4326	PMA4326_02842	0	0.997	288	289	1-289	81-369	0	369	289	1.3	FALSE
hopX2	Pseudomonas syringae maculicola ES4326	PMA4326_08276	0	1	278	278	1-278	70-347	0	347	278	1.2	TRUE
hopZ1	Pseudomonas syringae maculicola ES4326	PMA4326_23261	7e-152	1	198	198	1-198	63-260	0	260	198	1.3	FALSE
hopZ1	Pseudomonas syringae maculicola ES4326	PMA4326_23266	2e-18	0.644	38	59	1955-01-01	1959-01-01	1	59	61	1	TRUE
hopAA1	Pseudomonas syringae maculicola ES4326	PMA4326_02652	0	1	484	484	1-484	1-484	0	484	484	1	TRUE
hopAA1	Pseudomonas syringae maculicola ES4326	PMA4326_21389	0	0.998	434	435	1-435	53-487	0	487	435	1.1	TRUE
hopAB2	Pseudomonas syringae maculicola ES4326	PMA4326_07679	2e-109	0.692	204	295	1-295	236-527	1	527	295	1.8	FALSE
hopAB3	Pseudomonas syringae maculicola ES4326	PMA4326_19338	5e-84	0.993	135	136	1-136	67-201	1	384	154	2.8	FALSE
hopAB3	Pseudomonas syringae maculicola ES4326	PMA4326_07664	1e-64	1	96	96	1996-01-01	60-155	0	155	96	1.6	FALSE
hopAD1	Pseudomonas syringae maculicola ES4326	PMA4326_24321	0	0.998	631	632	1-632	1-632	0	632	632	1	TRUE
hopAF1	Pseudomonas syringae maculicola ES4326	PMA4326_03644	8e-91	0.941	127	135	1-135	149-283	0	284	136	2.1	FALSE
hopAL1	Pseudomonas syringae maculicola ES4326	PMA4326_16721	2e-103	1	140	140	1-140	159-298	0	308	138	2.2	FALSE
hopAO1	Pseudomonas syringae maculicola ES4326	PMA4326_21414	0	0.996	253	254	1-254	215-468	0	468	254	1.8	FALSE
hopAO2	Pseudomonas syringae maculicola ES4326	PMA4326_30047	0	1	338	338	1-338	35-372	0	372	338	1.1	TRUE
hopAS1	Pseudomonas syringae maculicola ES4326	PMA4326_00225	0	0.999	1282	1283	5-1287	47-1329	0	1329	1287	1	TRUE
hopAT1	Pseudomonas syringae maculicola ES4326	PMA4326_29764	2e-16	1	29	29	2029-01-01	2029-01-01	0	82	28	2.8	FALSE
hopAZ1	Pseudomonas syringae maculicola ES4326	PMA4326_23986	1e-164	0.995	216	217	1-217	1-217	0	217	217	1	TRUE
hopBD1	Pseudomonas syringae maculicola ES4326	PMA4326_23996	1e-172	1	241	241	1-241	60-300	0	300	241	1.2	TRUE
hopBD2	Pseudomonas syringae maculicola ES4326	PMA4326_05781	7e-135	0.994	180	181	1-181	101-281	0	281	181	1.6	FALSE
hopBG1	Pseudomonas syringae maculicola ES4326	PMA4326_30242	1e-73	1	102	102	1-102	43-144	0	144	102	1.4	FALSE
avrE1	Pseudomonas syringae lachrymans M302278	PLA106_04187	0	0.999	1752	1753	1-1753	43-1795	0	1795	1753	1	TRUE
avrPto1	Pseudomonas syringae lachrymans M302278	PLA106_13869	5e-123	1	164	164	1-164	1-164	0	164	164	1	TRUE
hopA1	Pseudomonas syringae lachrymans M302278	PLA106_13794	0	1	380	380	1-380	1-380	0	380	380	1	TRUE
hopB1	Pseudomonas syringae lachrymans M302278	PLA106_04047	0	1	417	417	1-417	50-466	0	466	417	1.1	TRUE
hopC1	Pseudomonas syringae lachrymans M302278	PLA106_27421	2e-139	1	188	188	1-188	82-269	0	269	188	1.4	FALSE
hopD1	Pseudomonas syringae lachrymans M302278	PLA106_27596	0	0.97	357	368	14-381	338-705	0	705	383	1.9	FALSE
hopE1	Pseudomonas syringae lachrymans M302278	PLA106_22958	8e-136	1	175	175	1-175	37-211	0	211	175	1.2	TRUE
hopF2	Pseudomonas syringae lachrymans M302278	PLA106_03887	4e-106	1	144	144	1-144	61-204	0	204	144	1.4	FALSE
hopI1	Pseudomonas syringae lachrymans M302278	PLA106_02720	0	1	488	488	1-488	1-488	0	488	488	1	TRUE
hopM1	Pseudomonas syringae lachrymans M302278	PLA106_04197	0	1	712	712	1-712	1-712	0	712	712	1	TRUE
hopN1	Pseudomonas syringae lachrymans M302278	PLA106_04222	0	1	350	350	1-350	1-350	0	350	350	1	TRUE
hopO1	Pseudomonas syringae lachrymans M302278	PLA106_22888	4e-153	1	202	202	1-202	97-298	0	298	202	1.5	FALSE
hopO1	Pseudomonas syringae lachrymans M302278	PLA106_27186	3e-67	1	96	96	1996-01-01	174-269	0	269	96	2.8	FALSE
hopQ1	Pseudomonas syringae lachrymans M302278	PLA106_22303	0	1	404	404	4-407	44-447	0	447	407	1.1	TRUE
hopR1	Pseudomonas syringae lachrymans M302278	PLA106_22348	0	1	1910	1910	1910-01-01	48-1957	0	1957	1910	1	TRUE
hopS1	Pseudomonas syringae lachrymans M302278	PLA106_22893	0	1	285	285	1-285	1-285	0	285	285	1	TRUE
hopS2	Pseudomonas syringae lachrymans M302278	PLA106_27176	3e-66	0.989	94	95	1995-01-01	83-177	0	177	95	1.9	FALSE
hopT1	Pseudomonas syringae lachrymans M302278	PLA106_22883	0	1	389	389	1-389	1-389	0	389	389	1	TRUE
hopU1	Pseudomonas syringae lachrymans M302278	PLA106_03877	1e-64	1	94	94	1994-01-01	171-264	0	264	94	2.8	FALSE
hopY1	Pseudomonas syringae lachrymans M302278	PLA106_21293	0	1	287	287	1-287	1-287	0	287	287	1	TRUE
hopAA1	Pseudomonas syringae lachrymans M302278	PLA106_04212	0	1	486	486	1-486	1-486	0	486	486	1	TRUE
hopAB2	Pseudomonas syringae lachrymans M302278	PLA106_10666	0	1	445	445	1-445	83-527	0	527	445	1.2	TRUE
hopAE1	Pseudomonas syringae lachrymans M302278	PLA106_22928	0	1	922	922	1-922	1-922	0	943	922	1	TRUE
hopAF1	Pseudomonas syringae lachrymans M302278	PLA106_14813	8e-99	1	136	136	1-136	149-284	0	284	136	2.1	FALSE
hopAG	Pseudomonas syringae lachrymans M302278	PLA106_22443	0	1	504	504	56-559	158-661	0	661	559	1.3	FALSE
hopAH1	Pseudomonas syringae lachrymans M302278	PLA106_14211	0	0.876	305	348	1-348	68-415	0	416	349	1.2	TRUE
hopAH1	Pseudomonas syringae lachrymans M302278	PLA106_22448	3e-176	0.996	254	255	1-255	168-422	0	422	255	1.7	FALSE
hopAI1	Pseudomonas syringae lachrymans M302278	PLA106_22453	0	1	261	261	7-267	1-261	0	261	267	1	TRUE
hopAM1	Pseudomonas syringae lachrymans M302278	PLA106_25003	0	1	276	276	1-276	1-276	0	276	276	1	TRUE
hopAS1	Pseudomonas syringae lachrymans M302278	PLA106_03732	0	0.992	1064	1073	1-1073	290-1362	0	1362	1073	1.3	FALSE
hopAW1	Pseudomonas syringae lachrymans M302278	PLA106_22943	3e-166	0.995	217	218	1-218	1-218	0	218	218	1	TRUE
hopBD1	Pseudomonas syringae lachrymans M302278	PLA106_27566	0	1	298	298	1-298	3-300	0	300	298	1	TRUE
hopBD2	Pseudomonas syringae lachrymans M302278	PLA106_27756	1e-103	0.915	140	153	1-153	129-281	0	281	153	1.8	FALSE
avrE1	Pseudomonas syringae tabaci ATCC 11528	PSYTB_05460	0	1	1714	1714	16-1729	1-1714	0	1714	1729	1	TRUE
avrPto4	Pseudomonas syringae tabaci ATCC 11528	PSYTB_21156	1e-117	1	159	159	1-159	1-159	0	159	159	1	TRUE
hopB1	Pseudomonas syringae tabaci ATCC 11528	PSYTB_08481	3e-26	0.371	93	251	1667-1905	197-438	8	466	2030	1.9	FALSE
hopF1	Pseudomonas syringae tabaci ATCC 11528	PSYTB_27927	4e-27	1	46	46	1946-01-01	159-204	0	204	46	4.4	FALSE
hopI1	Pseudomonas syringae tabaci ATCC 11528	PSYTB_17090	0	1	336	336	1-336	1-336	0	336	336	1	TRUE
hopM1	Pseudomonas syringae tabaci ATCC 11528	PSYTB_05450	0	1	744	744	1-744	1-744	0	744	744	1	TRUE
hopO1	Pseudomonas syringae tabaci ATCC 11528	PSYTB_27882	3e-159	1	209	209	1-209	75-283	0	283	209	1.4	FALSE
hopT1	Pseudomonas syringae tabaci ATCC 11528	PSYTB_27887	0	1	310	310	57-366	1-310	0	335	379	1.1	TRUE
hopV1	Pseudomonas syringae tabaci ATCC 11528	PSYTB_00260	0	1	293	293	1-293	32-324	0	324	293	1.1	TRUE
hopW1	Pseudomonas syringae tabaci ATCC 11528	PSYTB_25274	0	1	774	774	1-774	1-774	0	774	774	1	TRUE
hopX1	Pseudomonas syringae tabaci ATCC 11528	PSYTB_05610	0	1	283	283	20-302	98-380	0	380	302	1.3	FALSE
hopAB3	Pseudomonas syringae tabaci ATCC 11528	PSYTB_15200	0	0.985	458	465	1-465	80-544	0	544	465	1.2	TRUE
hopAB3	Pseudomonas syringae tabaci ATCC 11528	PSYTB_30060	3e-23	0.644	65	101	1992-01-01	55-155	1	155	99	1.5	FALSE
hopAE1	Pseudomonas syringae tabaci ATCC 11528	PSYTB_17300	0	1	907	907	1-907	1-907	0	909	912	1	TRUE
hopAG1	Pseudomonas syringae tabaci ATCC 11528	PSYTB_25691	0	1	658	658	44-701	1-658	0	658	701	1	TRUE
hopAH1	Pseudomonas syringae tabaci ATCC 11528	PSYTB_25696	6e-174	0.984	251	255	1-255	173-427	0	427	255	1.7	FALSE
hopAH1	Pseudomonas syringae tabaci ATCC 11528	PSYTB_14153	0	1	380	380	17-396	37-416	0	416	396	1.1	TRUE
hopAI1	Pseudomonas syringae tabaci ATCC 11528	PSYTB_25706	7e-80	0.992	131	132	1-132	136-267	0	267	132	2	FALSE
hopAS1	Pseudomonas syringae tabaci ATCC 11528	PSYTB_18981	0	0.998	1252	1255	1-1255	107-1361	0	1361	1255	1.1	TRUE
hopAZ1	Pseudomonas syringae tabaci ATCC 11528	PSYTB_26912	0	1	259	259	1-259	1-259	0	259	259	1	TRUE
hopBH1	Pseudomonas syringae tabaci ATCC 11528	PSYTB_02824	2e-13	0.541	86	159	173-307	193-343	8	421	1106	2.6	FALSE
avrB4	Pseudomonas syringae glycinea B076	PsgB076_15402	0	1	323	323	1-323	1-323	0	323	323	1	TRUE
avrD1	Pseudomonas syringae glycinea B076	PsgB076_29525	0	1	311	311	1-311	1-311	0	311	311	1	TRUE
avrE1	Pseudomonas syringae glycinea B076	PsgB076_19980	0	0.999	1712	1714	1-1714	1-1714	0	1714	1714	1	TRUE
avrPto1	Pseudomonas syringae glycinea B076	PsgB076_27130	1e-121	1	162	162	1-162	1-162	0	162	162	1	TRUE
hopC1	Pseudomonas syringae glycinea B076	PsgB076_28845	3e-139	1	188	188	1-188	82-269	0	269	188	1.4	FALSE
hopD1	Pseudomonas syringae glycinea B076	PsgB076_27945	0	0.996	489	491	1-491	208-698	0	698	491	1.4	FALSE
hopG1	Pseudomonas syringae glycinea B076	PsgB076_03245	0	1	515	515	1-515	1-515	0	515	515	1	TRUE
hopH1	Pseudomonas syringae glycinea B076	PsgB076_28840	5e-165	1	218	218	1-218	1-218	0	218	218	1	TRUE
hopI1	Pseudomonas syringae glycinea B076	PsgB076_22087	0	1	336	336	1-336	1-336	0	336	336	1	TRUE
hopM1	Pseudomonas syringae glycinea B076	PsgB076_19990	0	1	477	477	1-477	1-477	0	744	697	1.6	FALSE
hopQ1	Pseudomonas syringae glycinea B076	PsgB076_27950	0	1	354	354	7-360	94-447	0	447	360	1.3	FALSE
hopR1	Pseudomonas syringae glycinea B076	PsgB076_25868	0	0.999	1810	1811	1-1811	83-1893	0	1946	1877	1.1	TRUE
hopV1	Pseudomonas syringae glycinea B076	PsgB076_12824	0	0.997	292	293	1-293	131-423	0	595	293	2	FALSE
hopX1	Pseudomonas syringae glycinea B076	PsgB076_19835	0	0.993	281	283	20-302	98-380	0	380	302	1.3	FALSE
hopZ1	Pseudomonas syringae glycinea B076	PsgB076_27855	0	1	358	358	1-358	1-358	0	368	357	1	TRUE
hopAB1	Pseudomonas syringae glycinea B076	PsgB076_27960	0	1	284	284	1-284	240-523	0	523	284	1.8	FALSE
hopAE1	Pseudomonas syringae glycinea B076	PsgB076_21867	0	0.997	910	913	1-913	1-913	0	913	913	1	TRUE
hopAF1	Pseudomonas syringae glycinea B076	PsgB076_06837	5e-98	0.993	135	136	1-136	149-284	0	284	136	2.1	FALSE
hopAH1	Pseudomonas syringae glycinea B076	PsgB076_15477	1e-153	0.991	211	213	1-213	204-416	0	416	213	2	FALSE
hopAO2	Pseudomonas syringae glycinea B076	PsgB076_26910	0	0.991	322	325	1-325	14-338	0	339	325	1	TRUE
hopAS1	Pseudomonas syringae glycinea B076	PsgB076_02366	0	0.997	1251	1255	1-1255	107-1361	0	1361	1255	1.1	TRUE
hopAU1	Pseudomonas syringae glycinea B076	PsgB076_17586	0	1	677	677	18-694	55-731	0	731	694	1.1	TRUE
hopAW1	Pseudomonas syringae glycinea B076	PsgB076_28980	3e-166	0.995	217	218	1-218	3-220	0	220	218	1	TRUE
hopBH1	Pseudomonas syringae glycinea B076	PsgB076_11365	9e-14	0.513	80	156	173-307	193-343	7	421	1106	2.7	FALSE
avrB4	Pseudomonas syringae glycinea race 4	PsgRace4_20646	0	1	323	323	1-323	1-323	0	323	323	1	TRUE
avrD1	Pseudomonas syringae glycinea race 4	PsgRace4_27175	0	0.99	308	311	1-311	1-311	0	311	311	1	TRUE
avrE1	Pseudomonas syringae glycinea race 4	PsgRace4_11686	0	0.999	1713	1714	1-1714	1-1714	0	1714	1714	1	TRUE
avrPto1	Pseudomonas syringae glycinea race 4	PsgRace4_04816	1e-121	1	162	162	1-162	1-162	0	162	162	1	TRUE
avrRps4	Pseudomonas syringae glycinea race 4	PsgRace4_04746	6e-39	0.984	63	64	1964-01-01	158-221	0	221	64	3.5	FALSE
hopC1	Pseudomonas syringae glycinea race 4	PsgRace4_17748	3e-139	1	188	188	1-188	82-269	0	269	188	1.4	FALSE
hopD1	Pseudomonas syringae glycinea race 4	PsgRace4_04666	0	0.998	490	491	1-491	208-698	0	698	491	1.4	FALSE
hopG1	Pseudomonas syringae glycinea race 4	PsgRace4_07512	0	1	448	448	1-448	68-515	0	515	448	1.1	TRUE
hopH1	Pseudomonas syringae glycinea race 4	PsgRace4_17743	5e-165	1	218	218	1-218	1-218	0	218	218	1	TRUE
hopI1	Pseudomonas syringae glycinea race 4	PsgRace4_08535	0	1	336	336	1-336	1-336	0	336	336	1	TRUE
hopM1	Pseudomonas syringae glycinea race 4	PsgRace4_11676	0	1	744	744	1-744	1-744	0	744	744	1	TRUE
hopQ1	Pseudomonas syringae glycinea race 4	PsgRace4_04671	0	0.997	352	353	1-353	95-447	0	447	353	1.3	FALSE
hopR1	Pseudomonas syringae glycinea race 4	PsgRace4_02702	0	0.999	1810	1811	1-1811	83-1893	0	1946	1877	1.1	TRUE
hopV1	Pseudomonas syringae glycinea race 4	PsgRace4_18768	0	1	293	293	1-293	131-423	0	595	293	2	FALSE
hopX1	Pseudomonas syringae glycinea race 4	PsgRace4_11831	0	1	283	283	20-302	98-380	0	380	302	1.3	FALSE
hopX2	Pseudomonas syringae glycinea race 4	PsgRace4_04456	5e-117	1	165	165	1-165	185-349	0	349	165	2.1	FALSE
hopZ1	Pseudomonas syringae glycinea race 4	PsgRace4_04656	2e-74	1	106	106	1-106	1-106	0	368	105	3.5	FALSE
hopAB1	Pseudomonas syringae glycinea race 4	PsgRace4_04681	0	1	284	284	1-284	256-539	0	539	284	1.9	FALSE
hopAE1	Pseudomonas syringae glycinea race 4	PsgRace4_08760	0	0.999	912	913	1-913	1-913	0	913	913	1	TRUE
hopAH1	Pseudomonas syringae glycinea race 4	PsgRace4_20721	6e-155	0.995	212	213	1-213	204-416	0	416	213	2	FALSE
hopAO2	Pseudomonas syringae glycinea race 4	PsgRace4_04506	0	0.997	298	299	1-299	40-338	0	339	299	1.1	TRUE
hopAS1	Pseudomonas syringae glycinea race 4	PsgRace4_07655	0	0.998	1253	1255	1-1255	107-1361	0	1361	1255	1.1	TRUE
hopAU1	Pseudomonas syringae glycinea race 4	PsgRace4_13329	0	1	677	677	18-694	55-731	0	731	694	1.1	TRUE
hopBH1	Pseudomonas syringae glycinea race 4	PsgRace4_16449	9e-14	0.513	80	156	173-307	193-343	7	421	1106	2.7	FALSE
avrB3	Pseudomonas syringae avellanae ISPaVe037	Pav037_1180	0	0.975	315	323	1-323	1-323	0	323	323	1	TRUE
avrE1	Pseudomonas syringae avellanae ISPaVe037	Pav037_1152	0	0.969	1570	1620	1-1620	170-1789	0	1789	1620	1.1	TRUE
hopB1	Pseudomonas syringae avellanae ISPaVe037	Pav037_0524	3e-24	0.367	92	251	1678-1916	197-438	9	466	2041	1.9	FALSE
hopI1	Pseudomonas syringae avellanae ISPaVe037	Pav037_4093	0	0.973	328	337	1-337	1-337	0	337	337	1	TRUE
hopM1	Pseudomonas syringae avellanae ISPaVe037	Pav037_1150	0	0.971	698	719	1-719	1-719	0	720	719	1	TRUE
hopX1	Pseudomonas syringae avellanae ISPaVe037	Pav037_1181	0	0.963	368	382	1-382	1-382	0	382	382	1	TRUE
hopAA1	Pseudomonas syringae avellanae ISPaVe037	Pav037_1147	0	0.981	476	485	1-483	1-485	1	485	483	1	TRUE
hopAH1	Pseudomonas syringae avellanae ISPaVe037	Pav037_0750	0	0.979	418	427	1-427	1-427	0	427	427	1	TRUE
hopAH1	Pseudomonas syringae avellanae ISPaVe037	Pav037_2807	0	0.981	310	316	33-348	65-380	0	380	348	1.2	TRUE
hopAI1	Pseudomonas syringae avellanae ISPaVe037	Pav037_0751	0	0.993	265	267	1-267	1-267	0	267	267	1	TRUE
hopAZ1	Pseudomonas syringae avellanae ISPaVe037	Pav037_1664	4e-160	0.968	210	217	1-217	43-259	0	259	217	1.2	TRUE
hopBF1	Pseudomonas syringae avellanae ISPaVe037	Pav037_0029	3e-149	0.99	199	201	1-201	1-201	0	201	201	1	TRUE
hopBH1	Pseudomonas syringae avellanae ISPaVe037	Pav037_2136	5e-12	0.464	71	153	173-307	193-343	6	421	1106	2.8	FALSE
avrE1	Pseudomonas syringae BRIP34876	A979_05645	0	0.985	1596	1620	1-1620	170-1789	0	1789	1620	1.1	TRUE
hopB1	Pseudomonas syringae BRIP34876	A979_08188	7e-26	0.42	87	207	1702-1896	240-437	8	466	2022	2.3	FALSE
hopI1	Pseudomonas syringae BRIP34876	A979_01574	0	0.976	329	337	1-337	1-337	0	337	337	1	TRUE
hopM1	Pseudomonas syringae BRIP34876	A979_05635	0	0.974	700	719	1-719	1-719	0	720	719	1	TRUE
hopZ3	Pseudomonas syringae BRIP34876	A979_05800	0	0.993	297	299	1-299	113-411	0	411	299	1.4	FALSE
hopAA1	Pseudomonas syringae BRIP34876	A979_05620	0	0.99	480	485	1-485	1-485	0	485	485	1	TRUE
hopAG1	Pseudomonas syringae BRIP34876	A979_10769	0	0.985	522	530	1-530	187-716	0	716	530	1.4	FALSE
hopAH1	Pseudomonas syringae BRIP34876	A979_10764	8e-175	0.992	253	255	1-255	173-427	0	427	255	1.7	FALSE
hopAH1	Pseudomonas syringae BRIP34876	A979_21077	0	0.989	376	380	1-380	1-380	0	380	380	1	TRUE
hopAI1	Pseudomonas syringae BRIP34876	A979_10759	3e-164	0.975	233	239	1-239	29-267	0	267	239	1.1	TRUE
hopAL1	Pseudomonas syringae BRIP34876	A979_11465	5e-102	0.973	142	146	1-146	159-304	0	308	521	2.1	FALSE
hopAX1	Pseudomonas syringae BRIP34876	A979_05795	7e-28	0.495	47	95	13-107	346-440	0	441	109	4.6	FALSE
hopBA1	Pseudomonas syringae BRIP34876	A979_22687	4e-140	0.995	189	190	1-190	50-239	0	239	190	1.3	FALSE
hopBC1	Pseudomonas syringae BRIP34876	A979_10994	3e-153	0.995	206	207	1-207	47-253	0	253	207	1.2	TRUE
avrE1	Pseudomonas syringae BRIP34881	A987_10047	0	0.985	1596	1620	1-1620	170-1789	0	1789	1620	1.1	TRUE
hopB1	Pseudomonas syringae BRIP34881	A987_16908	7e-26	0.42	87	207	1702-1896	240-437	8	466	2022	2.3	FALSE
hopI1	Pseudomonas syringae BRIP34881	A987_13035	0	0.976	329	337	1-337	1-337	0	337	337	1	TRUE
hopM1	Pseudomonas syringae BRIP34881	A987_10037	0	0.974	700	719	1-719	1-719	0	720	719	1	TRUE
hopZ3	Pseudomonas syringae BRIP34881	A987_10202	0	0.993	297	299	1-299	113-411	0	411	299	1.4	FALSE
hopAA1	Pseudomonas syringae BRIP34881	A987_10022	0	0.99	480	485	1-485	1-485	0	485	485	1	TRUE
hopAG1	Pseudomonas syringae BRIP34881	A987_21282	0	0.985	522	530	1-530	187-716	0	716	530	1.4	FALSE
hopAH1	Pseudomonas syringae BRIP34881	A987_21277	8e-175	0.992	253	255	1-255	173-427	0	427	255	1.7	FALSE
hopAH1	Pseudomonas syringae BRIP34881	A987_23051	0	0.989	376	380	1-380	1-380	0	380	380	1	TRUE
hopAI1	Pseudomonas syringae BRIP34881	A987_21272	3e-164	0.975	233	239	1-239	29-267	0	267	239	1.1	TRUE
hopAL1	Pseudomonas syringae BRIP34881	A987_00561	5e-102	0.973	142	146	1-146	159-304	0	308	521	2.1	FALSE
hopAX1	Pseudomonas syringae BRIP34881	A987_10197	7e-28	0.495	47	95	13-107	346-440	0	441	109	4.6	FALSE
hopBA1	Pseudomonas syringae BRIP34881	A987_11418	4e-140	0.995	189	190	1-190	50-239	0	239	190	1.3	FALSE
hopBC1	Pseudomonas syringae BRIP34881	A987_00090	3e-153	0.995	206	207	1-207	47-253	0	253	207	1.2	TRUE
avrE1	Pseudomonas syringae BRIP39023	A988_13098	0	0.992	1607	1620	1-1620	170-1789	0	1789	1620	1.1	TRUE
hopA1	Pseudomonas syringae BRIP39023	A988_12953	0	0.997	374	375	1-375	1-375	0	375	375	1	TRUE
hopB1	Pseudomonas syringae BRIP39023	A988_05975	7e-26	0.419	85	203	1711-1907	231-424	7	462	2042	2.3	FALSE
hopI1	Pseudomonas syringae BRIP39023	A988_04103	0	0.885	299	338	1-338	1-336	1	336	338	0.99	TRUE
hopM1	Pseudomonas syringae BRIP39023	A988_13108	0	1	718	718	1-718	1-718	0	718	718	1	TRUE
hopAA1	Pseudomonas syringae BRIP39023	A988_13123	0	0.988	477	483	1-483	1-483	0	483	483	1	TRUE
hopAE1	Pseudomonas syringae BRIP39023	A988_03893	0	0.996	908	912	1-912	1-912	0	912	912	1	TRUE
hopAG1	Pseudomonas syringae BRIP39023	A988_00395	0	0.998	657	658	44-701	1-658	0	658	701	1	TRUE
hopAH1	Pseudomonas syringae BRIP39023	A988_00390	1e-173	0.984	251	255	1-255	173-427	0	427	255	1.7	FALSE
hopAH1	Pseudomonas syringae BRIP39023	A988_22035	0	0.99	391	395	1-395	21-415	0	415	395	1.1	TRUE
hopAI1	Pseudomonas syringae BRIP39023	A988_00385	0	0.996	266	267	1-267	1-267	0	267	267	1	TRUE
hopAX1	Pseudomonas syringae BRIP39023	A988_00679	0	1	375	375	1-375	71-445	0	445	375	1.2	TRUE
hopAZ1	Pseudomonas syringae BRIP39023	A988_24634	1e-135	1	179	179	1-179	16-194	0	194	179	1.1	TRUE
hopBA1	Pseudomonas syringae BRIP39023	A988_14833	4e-140	0.995	189	190	1-190	50-239	0	239	190	1.3	FALSE
hopBF1	Pseudomonas syringae BRIP39023	A988_21602	6e-80	0.888	111	125	1-125	77-201	0	201	125	1.6	FALSE
hopBH1	Pseudomonas syringae BRIP39023	A988_16158	4e-12	0.484	75	155	173-307	193-343	7	421	1106	2.7	FALSE
avrE1	Pseudomonas syringae B64	PssB64_4561	0	0.994	1779	1789	1-1789	1-1789	0	1789	1789	1	TRUE
hopB1	Pseudomonas syringae B64	PssB64_0531	7e-26	0.411	85	207	1721-1916	240-438	7	466	2034	2.3	FALSE
hopI1	Pseudomonas syringae B64	PssB64_1537	0	0.973	328	337	1-337	1-337	0	337	337	1	TRUE
hopM1	Pseudomonas syringae B64	PssB64_4563	0	0.968	696	719	1-719	1-719	0	720	719	1	TRUE
hopZ3	Pseudomonas syringae B64	PssB64_4530	0	0.988	406	411	1-411	1-411	0	411	411	1	TRUE
hopAA1	Pseudomonas syringae B64	PssB64_4566	0	0.983	475	483	1-483	1-483	0	483	483	1	TRUE
hopAG1	Pseudomonas syringae B64	PssB64_0771	0	0.991	696	702	1-702	15-716	0	716	702	1	TRUE
hopAH1	Pseudomonas syringae B64	PssB64_0772	0	0.97	414	427	1-427	1-427	0	427	427	1	TRUE
hopAH1	Pseudomonas syringae B64	PssB64_2794	0	0.992	377	380	1-380	1-380	0	380	380	1	TRUE
hopAI1	Pseudomonas syringae B64	PssB64_0773	0	0.985	263	267	1-267	1-267	0	267	267	1	TRUE
hopAX1	Pseudomonas syringae B64	PssB64_4531	1e-26	0.474	45	95	1997-03-01	346-440	0	441	99	4.6	FALSE
hopAZ1	Pseudomonas syringae B64	PssB64_4032	0	0.985	255	259	1-259	1-259	0	259	259	1	TRUE
hopBA1	Pseudomonas syringae B64	PssB64_3149	1e-164	1	239	239	1-239	1-239	0	239	239	1	TRUE
