# Supplementary material for: Bioinformatics Analysis of the Complete Genome Sequence of the Mango Tree Pathogen Pseudomonas syringae pv. syringae UMAF0158 Reveals Traits Relevant to Virulence and Epiphytic Lifestyle
Source: PLoS One. 2015 Aug 27;10(8):e0136101. doi: 10.1371/journal.pone.0136101 (PMC4551802; doi:10.1371/journal.pone.0136101)
Supplement: S7 Table — Each row corresponds to an ORF. Columns provide information on locus tag, position (bp), strand, length (aa), protein product, type of virulence factor assigned and name of such a factor. (XLSX) [file pone.0136101.s013.xlsx]

## Sheet: TableS6
Locus Tag	Location	Strand	Length AA	Factor Type	Factor Name	Product
PSYRMG_10110	2324538..2325485	-	315	Toxin	mangotoxin	transporter
PSYRMG_10115	2325501..2326598	-	365	Toxin	mangotoxin	amidinotransferase
PSYRMG_10120	2326614..2327777	-	387	Toxin	mangotoxin	biotin carboxylase
PSYRMG_10125	2327774..2328985	-	403	Toxin	mangotoxin	hypothetical protein
PSYRMG_10130	2329000..2329710	-	236	Toxin	mangotoxin	oxidoreductase
PSYRMG_10135	2329912..2330589	-	225	Toxin	mangotoxin	hypothetical protein
PSYRMG_15820	3564131..3564907	+	258	Toxin	mangotoxin	hypothetical protein
PSYRMG_15825	3564950..3565897	+	315	Toxin	mangotoxin	P-aminobenzoate N-oxygenase AurF
PSYRMG_15830	3565894..3569340	+	1148	Toxin	mangotoxin	peptide transporter
PSYRMG_15835	3569373..3569852	+	159	Toxin	mangotoxin	polyketide cyclase
PSYRMG_03900	904354..920388	+	5344	Toxin	syringopeptin	thioester reductase
PSYRMG_03905	920385..936791	+	5468	Toxin	syringopeptin	thioester reductase
PSYRMG_03910	937208..977806	+	13532	Toxin	syringopeptin	hypothetical protein
PSYRMG_03820	860583..861437	-	284	Toxin	syringomycin	LuxR family transcriptoinal regulator
PSYRMG_03860	868437..869267	-	276	Toxin	syringomycin	LuxR family transcriptional regulator
PSYRMG_03865	869492..893749	-	8085	Toxin	syringomycin	hypothetical protein
PSYRMG_03875	896962..898173	-	403	Toxin	syringomycin	alpha/beta hydrolase
PSYRMG_03880	898246..899178	-	310	Toxin	syringomycin	chemotaxis protein CheX
PSYRMG_03885	899196..901040	-	614	Toxin	syringomycin	thioester reductase
PSYRMG_03890	901373..902434	+	353	Toxin	syringomycin	syrP protein
PSYRMG_03895	902515..904215	+	566	Toxin	syringomycin	ATP-binding protein
PSYRMG_03440	746433..747563	+	376	Toxin	phaseolotoxin	hypothetical protein
PSYRMG_03445	747560..748117	+	185	Toxin	phaseolotoxin	hypothetical protein
PSYRMG_03450	748114..749367	+	417	Toxin	phaseolotoxin	aminotransferase class III
PSYRMG_03455	749380..749847	+	155	Toxin	phaseolotoxin	cyclase
PSYRMG_03460	749849..750958	+	369	Toxin	phaseolotoxin	dehydrogenase
PSYRMG_03465	750993..752009	+	338	Toxin	phaseolotoxin	fatty acid desaturase
PSYRMG_03470	752014..752526	+	170	Toxin	phaseolotoxin	deoxycytidine triphosphate deaminase
PSYRMG_03475	752529..753206	+	225	Toxin	phaseolotoxin	deoxycytidine triphosphate deaminase
PSYRMG_03480	753196..755091	+	631	Toxin	phaseolotoxin	phosphoenolpyruvate synthase
PSYRMG_03485	755088..756266	+	392	Toxin	phaseolotoxin	hypothetical protein
PSYRMG_03490	756291..757427	+	378	Toxin	phaseolotoxin	hypothetical protein
PSYRMG_03495	757424..758470	+	348	Toxin	phaseolotoxin	hypothetical protein
PSYRMG_03500	758485..759072	+	195	Toxin	phaseolotoxin	hypothetical protein
PSYRMG_03505	759069..760652	+	527	Toxin	phaseolotoxin	hypothetical protein
PSYRMG_03510	760691..761488	+	265	Toxin	phaseolotoxin	HAD family hydrolase
PSYRMG_10335	2370354..2371274	+	306	Toxin	phaseolotoxin	ornithine carbamoyltransferase
PSYRMG_11490	2625797..2627695	-	632	Toxin	phaseolotoxin	adenylylsulfate kinase
PSYRMG_24250	5414804..5417194	+	796	Toxin	syringolin_A	RND transporter
PSYRMG_24255	5417632..5418345	+	237	Toxin	syringolin_A	LuxR family transcriptional regulator
PSYRMG_24260	5418495..5419220	-	241	Toxin	syringolin_A	hypothetical protein
PSYRMG_24265	5419871..5423731	+	1286	Toxin	syringolin_A	thioester reductase
PSYRMG_24270	5423969..5436409	+	4146	Toxin	syringolin_A	thioester reductase
PSYRMG_24275	5436520..5437707	+	395	Toxin	syringolin_A	MFS transporter
PSYRMG_13355	3029817..3030929	+	370	PCWDE	xylanase	endo-1,4-beta-xylanase
PSYRMG_06950	1650362..1651675	+	437	PCWDE	cellulase	beta-xylosidase
PSYRMG_10750	2461906..2463171	-	421	PCWDE	pectin lyase	pectin lyase
PSYRMG_12655	2884609..2885616	-	335	PCWDE	lipoyl synthase	lipoyl synthase
PSYRMG_03655	819071..820855	+	594	Siderophore	achromobactin	achromobactin biosynthetic protein AcsD
PSYRMG_03660	820848..822056	+	402	Siderophore	achromobactin	diaminopimelate decarboxylase
PSYRMG_03665	822053..823459	+	468	Siderophore	achromobactin	MFS transporter
PSYRMG_03670	823481..825340	+	619	Siderophore	achromobactin	achromobactin biosynthetic protein AcsC
PSYRMG_03675	825337..826113	+	258	Siderophore	achromobactin	siderophore biosynthesis protein SbnG
PSYRMG_03680	826117..828000	+	627	Siderophore	achromobactin	IucA/IucC
PSYRMG_03685	827990..828895	+	301	Siderophore	achromobactin	iron ABC transporter substrate-binding protein
PSYRMG_03690	828892..829881	+	329	Siderophore	achromobactin	iron ABC transporter
PSYRMG_03695	829874..830905	+	343	Siderophore	achromobactin	iron ABC transporter permease
PSYRMG_03700	830916..831707	+	263	Siderophore	achromobactin	iron-enterobactin transporter ATP-binding protein
PSYRMG_00040	8581..10920	+	779	Siderophore	pyoverdine	acyl-homoserine lactone acylase subunit beta
PSYRMG_25520	5725639..5738649	+	4336	Siderophore	pyoverdine	peptide synthase
PSYRMG_25525	5738814..5740226	+	470	Siderophore	pyoverdine	diadenosine tetraphosphatase
PSYRMG_25590	5759969..5766427	+	2152	Siderophore	pyoverdine	peptide synthetase
PSYRMG_25610	5780687..5782363	-	558	Siderophore	pyoverdine	cyclic peptide transporter
PSYRMG_25615	5782432..5783292	-	286	Siderophore	pyoverdine	chromophore maturation protein PvdO
PSYRMG_25620	5783349..5784641	-	430	Siderophore	pyoverdine	class V aminotransferase
PSYRMG_25630	5786211..5787845	+	544	Siderophore	pyoverdine	chromophore maturation protein PvdP
PSYRMG_02675	565111..566136	-	341	Adhesion	attC	ABC transporter substrate-binding protein
PSYRMG_09205	2131542..2134022	+	826	Adhesion	attG	ABC transporter permease
PSYRMG_20810	4685281..4687500	+	739	Adhesion	cellulose synthase	cellulose synthase
PSYRMG_05745	1359898..1376895	-	5665	Adhesion	filamentous haemagglutinin	hypothetical protein
PSYRMG_00390	84149..85264	-	371	Adhesion	fimbrial protein	fimbrial protein
PSYRMG_00395	85312..87825	-	837	Adhesion	fimbrial usher protein	ferrous iron transporter B
PSYRMG_00400	87863..88609	-	248	Adhesion	pilus assembly protein	pilus assembly protein
PSYRMG_00405	88716..89279	-	187	Adhesion	fimbrial protein	type I fimbrial protein FimA
PSYRMG_14835	3339848..3344050	+	1400	Adhesion	xadM	type IV secretion protein Rhs
PSYRMG_22005	4945478..4946062	+	194	Adhesion	fimbrial protein	fimbrial protein
PSYRMG_22010	4946084..4946878	+	264	Adhesion	pilus assembly protein	pilus assembly protein
PSYRMG_22015	4947109..4949544	+	811	Adhesion	fimbrial usher protein	Outer membrane usher protein fimD
PSYRMG_22020	4949535..4950326	+	263	Adhesion	pilus assembly protein	pilus assembly protein
PSYRMG_22025	4950328..4951326	+	332	Adhesion	fimbrial protein	pilus protein
PSYRMG_14810	3332192..3332866	-	224	Detoxification	copper_resistance_ABCDRS	transcriptional regulator
PSYRMG_21980	4938165..4939529	-	454	Detoxification	copper_resistance_ABCDRS	sensor histidine kinase
PSYRMG_23625	5283474..5284382	-	302	Detoxification	copper_resistance_ABCDRS	copper resistance protein B
PSYRMG_23630	5284379..5286127	-	582	Detoxification	copper_resistance_ABCDRS	copper oxidase
PSYRMG_19630	4423430..4423828	-	132	Detoxification	copper_resistance_cueAR	transcriptional regulator
PSYRMG_19635	4423825..4426023	-	732	Detoxification	copper_resistance_cueAR	cation-transporting ATPase transmembrane protein
PSYRMG_07170	1702438..1703970	+	510	Detoxification	katB	catalase
PSYRMG_11965	2724460..2726730	+	756	Detoxification	katG	catalase/hydroperoxidase HPI(I)
PSYRMG_17815	3990145..3992295	-	716	Detoxification	katE	hydroperoxidase II
PSYRMG_18265	4091620..4092591	+	323	Detoxification	proline iminopeptidase	proline iminopeptidase
PSYRMG_23380	5241346..5241819	+	157	Detoxification	ferritin	ferritin
PSYRMG_07505	1771829..1772806	+	325	Detoxification	cytochrome C oxidase	cytochrome CBB3
PSYRMG_11680	2662473..2663924	+	483	Hormone	auxin	glutamyl-tRNA(Gln) amidotransferase
PSYRMG_14175	3187667..3189346	+	559	Hormone	auxin	amine oxidase
PSYRMG_21000	4728246..4730333	+	695	EPS	gpsX	glycosyl transferase family 2
PSYRMG_21640	4859453..4860904	-	483	EPS	alginate	mannose-1-phosphate guanylyltransferase
PSYRMG_21645	4861023..4861691	-	222	EPS	alginate	alginate O-acetyltransferase
PSYRMG_21650	4861704..4862879	-	391	EPS	alginate	alginate O-acetyltransferase
PSYRMG_21655	4862890..4864446	-	518	EPS	alginate	poly(beta-D-mannuronate) O-acetylase
PSYRMG_21660	4864636..4865772	-	378	EPS	alginate	poly(beta-D-mannuronate) lyase
PSYRMG_21665	4865781..4867220	-	479	EPS	alginate	alginate O-acetyltransferase
PSYRMG_21670	4867235..4868845	-	536	EPS	alginate	poly(beta-D-mannuronate) C5 epimerase
PSYRMG_21675	4868872..4870356	-	494	EPS	alginate	alginate regulatory protein AlgE
PSYRMG_21680	4870353..4871765	-	470	EPS	alginate	Alginate biosynthesis protein AlgK
PSYRMG_21685	4871768..4872940	-	390	EPS	alginate	hemolysin D
PSYRMG_21690	4872981..4874462	-	493	EPS	alginate	glycosyl transferase
PSYRMG_21695	4874563..4875879	-	438	EPS	alginate	GDP-mannose 6-dehydrogenase
