# Supplementary material for: Bioinformatics Analysis of the Complete Genome Sequence of the Mango Tree Pathogen Pseudomonas syringae pv. syringae UMAF0158 Reveals Traits Relevant to Virulence and Epiphytic Lifestyle
Source: PLoS One. 2015 Aug 27;10(8):e0136101. doi: 10.1371/journal.pone.0136101 (PMC4551802; doi:10.1371/journal.pone.0136101)
Supplement: S8 Table — The data for each replicate and experiment, and the calculated averages and standard deviations used to construct the supporting S2 Fig are summarized in this table. (XLS) [file pone.0136101.s014.xls]

## Sheet: Hoja1
Adhesion in surface mango leaves
Assay 1
Microtiter bacterial suspension						* replicates come from different drops in different mango leaves
Strains	Dilution	count	Titer	log cfu/ml		Strains	replicates*	Titer	log cfu/mm2	average	St. dev.
UMAF0158	-5	32/37/27	3.2x108	8.5		UMAF0158	1	3.0x102	2.48	2.98	0.86
∆hrpL	-5	37/40/37	3.8x108	8.58			2	9.7x103	3.98
∆rhc	-5	29/21/35	2.8x108	8.45			3	3.1x102	2.49
∆hrpL+rhc	-5	19/19/13	1.7x108	8.23		∆hrpL	1	4.3x103	3.63	3.73	0.30
							2	3.2x103	3.50
Drops of 10ml for 30min, soft wash							3	1.2x104	4.08
suspension in 2,5ml water and platting 100ml for KB plates						∆rhc	1	9.6x103	3.97	3.76	0.18
							2	4.1x103	3.61
							3	5.1x103	3.71
						∆hrpL+rhc	1	6.3x102	2.80	3.29	0.43
							2	3.0x103	3.48
							3	4.1x103	3.61
Assay 2
Microtiter bacterial suspension
Strains	Dilution	count	Titer	log cfu/ml		Strains	replicates*	Titer	log cfu/mm2	average	St. dev.
UMAF0158	-5	46/40/47	4.4x108	8.64		UMAF0158	1	9.7x103	3.98	4.03	0.07
∆hrpL	-5	46/44/48	4.6x108	8.66			2	1.2x104	4.08
∆rhc	-5	52/48/50	5.0x108	8.69			3	0
∆hrpL+rhc	-5	41/31/40	3.7x108	8.57		∆hrpL	1	1.9x104	4.28	4.18	0.1
							2	1.2x104	4.08
							3	1.6x104	4.2
						∆rhc	1	1.6x104	4.2	4.13	0.06
							2	1.2x104	4.08
							3	1.3x104	4.11
						∆hrpL+rhc	1	9.3x103	3.97	4.13	0.14
							2	1.5x104	4.17
							3	1.8x104	4.25
Assay 3
Microtiter bacterial suspension
Strains	Dilution	count	Titer	log cfu/ml		Strains	replicates*	Titer	log cfu/mm2	average	St. dev.
UMAF0158	-5	30/27/27	2.8x108	8.45		UMAF0158	1	7.8x103	3.89	3.89	0.01
∆hrpL	-5	24/22/21	2.2x108	8.34			2	7.7x103	3.88
∆rhc	-5	26/26/24	2.5x108	8.39			3	8.0x103	3.90
∆hrpL+rhc	-5	19/23/22	2.1x108	8.32		∆hrpL	1	4.9x103	3.69	3.77	0.09
							2	7.4x103	3.87
							3	5.9x103	3.77
						∆rhc	1	8.3x103	3.92	3.89	0.07
							2	8.7x103	3.94
							3	6.5x103	3.81
						∆hrpL+rhc	1	6.2x103	3.79	3.87	0.09
							2	9.4x103	3.97
							3	6.9x103	3.84
Conclussion= NO differences in surface adhesion on mango leaves
Summary	Log cfu/mm2
Strains	Average	St. dev.
UMAF0158	4.35	0.08
∆hrpL	4.29	0.27
∆rhc	4.32	0.19
∆hrpL+rhc	4.28	0.26
