# Supplementary material for: Bioinformatics Analysis of the Complete Genome Sequence of the Mango Tree Pathogen Pseudomonas syringae pv. syringae UMAF0158 Reveals Traits Relevant to Virulence and Epiphytic Lifestyle
Source: PLoS One. 2015 Aug 27;10(8):e0136101. doi: 10.1371/journal.pone.0136101 (PMC4551802; doi:10.1371/journal.pone.0136101)
Supplement: S9 Table — Complete, incomplete and not present ORFs are assigned values of 1, 0.5 and 0, respectively. This matrix was used to construct Fig 6. (XLSX) [file pone.0136101.s015.xlsx]

## Sheet: Sheet1
strain	accession	avrA1	avrB1	avrB2	avrB3	avrB4	avrD1	avrE1	avrPto1	avrPto2	avrPto3	avrPto4	avrPto5	avrRpm1	avrRpm2	avrRps4	avrRpt2	hopA1	hopA2	hopB1	hopC1	hopD1	hopD	hopE1	hopF1	hopF2	hopF3	hopG1	hopH1	hopH2	hopH3	hopI1	hopK1	hopM1	hopN1	hopO1	hopQ1	hopR1	hopS1	hopS2	hopT1	hopT2	hopU1	hopV1	hopW1	hopX1	hopX2	hopY1	hopZ1
Pseudomonas_syringae_lachrymans_M302278	NZ_AEAM00000000	0	0	0	0	0	0	1	1	0	0	0	0	0	0	0	0	1	0	1	0.5	0.5	0	1	0	0.5	0	0	0	0	0	1	0	1	1	0.5	1	1	1	0.5	1	0	0.5	0	0	0	0	1	0
Pseudomonas_syringae_morsprunorum_M302280	NZ_AEAE00000000	0	0	0	0	0	0	1	0	0	0	0	0	0	0	0.5	0	0	1	0.5	0	0.5	0	1	0	1	0	0	0	0	0	0.5	0	1	1	0	0	1	0	0	0	0	0	0	1	0.5	0	1	0
Pseudomonas_syringae_tomato_K40	NZ_ADFY00000000	0.5	0	0	0	0	1	0.5	1	0	0	0	0	0	0	0.5	0.5	1	0	0.5	0.5	0.5	0	0	0	1	0	0	1	0	0	0.5	0	0	0	0.5	0.5	1	0.5	0.5	1	0	0	0	1	0	0.5	1	0
Pseudomonas_syringae_tomato_T1	NZ_ABSM00000000	1	0	0	0	0	1	1	0	0	0	0	0	0	0	0	1	0	0	0.5	1	1	0	0	0	1	0	0	1	0	0	1	0	0	0	1	1	1	0.5	1	1	1	0	0	1	0	0.5	1	0
Pseudomonas_syringae_tomato_Max13	NZ_ADFZ00000000	0.5	0	0	0	0	1	1	1	0	0	0	0	0	0	0.5	0	1	0	0.5	1	0.5	0	0	0	1	0	0	1	0	0	0.5	0	0	0	0.5	0.5	1	0.5	0.5	1	0	0	0	1	0	0.5	1	0
Pseudomonas_syringae_tomato_NCPPB_1108	NZ_ADGA00000000	0.5	0	0	0	0	0	1	1	0	0	0	0	0	0	0	0.5	1	0	0.5	1	0.5	0	0	0	1	0	0	1	0	0	1	0	0	0	0.5	0.5	1	0.5	0.5	1	0	0	0	1	0	0.5	1	0
Pseudomonas_syringae_oryzae_1_6	NZ_ABZR00000000	0	1	0	1	0	0	1	1	0	0	1	0	0	0	0	0	0	0	0.5	0	0.5	0	0	0	0	0	1	0	0	0	0.5	0.5	1	0	0	1	1	0	0	0	0	0	1	0	1	0	1	0.5
Pseudomonas_syringae_BRIP34881	NZ_AMXL00000000	0	0	0	0	0	0	1	0	0	0	0	0	0	0	0	0	0	0	0.5	0	0	0	0	0	0	0	0	0	0	0	1	0	1	0	0	0	0	0	0	0	0	0	0	0	0	0	0	0
Pseudomonas_syringae_BRIP34876	NZ_AMXK00000000	0	0	0	0	0	0	1	0	0	0	0	0	0	0	0	0	0	0	0.5	0	0	0	0	0	0	0	0	0	0	0	1	0	1	0	0	0	0	0	0	0	0	0	0	0	0	0	0	0
Pseudomonas_syringae_japonica_M301072	NZ_AEAH00000000	0	0	0	0	0	0	1	0	0	0	0	0	0	0	0	0	0	0	0.5	0.5	0	0	0	0	0	0	0	0	0	0	1	0	0.5	0	0	0	0	0	0	0	0	0	0	0	0	0	0	0
Pseudomonas_syringae_642	NZ_ADGB00000000	0	0	0	0	0	0	0.5	0	0	0	0	0	0	0	0	0	0	0	0.5	0	0	0	0	0	0	0	0	0	0	0	0.5	0	0.5	0	0	0	0	0	0	0	0	0	0	0	0	0	0	0
Pseudomonas_syringae_BRIP39023	NZ_AMZX00000000	0	0	0	0	0	0	1	0	0	0	0	0	0	0	0	0	1	0	0.5	0	0	0	0	0	0	0	0	0	0	0	1	0	1	0	0	0	0	0	0	0	0	0	0	0	0	0	0	0
Pseudomonas_syringae_UMAF0158	CP005970	0	0	0	0	0	0	1	0	0	0	0	0	0	0	0	0	1	0	0.5	0	0	0	0	0	0	0	0	0	0	0	1	0	1	0	0	0	0	0	0	0	0	0	0	0	0	0	0	0
Pseudomonas_syringae_Cit_7	NZ_AEAJ00000000	0	0	0	0	0	0	1	0	0	0	0	0	0	0	0	0	1	0	0.5	0	0	0	0	0	0	0	0	0	0	0	0.5	0	1	0	0	0	0	0	0	0	0	0	0	0	0	0	0	0
Pseudomonas_syringae_avellanae_ISPaVe037	NZ_AKCK00000000	0	0	0	1	0	0	1	0	0	0	0	0	0	0	0	0	0	0	0.5	0	0	0	0	0	0	0	0	0	0	0	1	0	1	0	0	0	0	0	0	0	0	0	0	0	1	0	0	0
Pseudomonas_syringae_B64	NZ_ANZF00000000	0	0	0	0	0	0	1	0	0	0	0	0	0	0	0	0	0	0	0.5	0	0	0	0	0	0	0	0	0	0	0	1	0	1	0	0	0	0	0	0	0	0	0	0	0	0	0	0	0
Pseudomonas_syringae_B728a	NC_007005	0	0	0	1	0	0	1	1	0	0	0	0	1	0	0	0	0	0	0.5	0	0	0	0	0	0	0	0	1	0	0.5	1	0	1	0	0	0	0	0	0	0	0	0	0	0	1	0	0	0
Pseudomonas_syringae_tabaci_ATCC_11528	NZ_AEAP00000000	0	0	0	0	0	0	1	0	0	0	1	0	0	0	0	0	0	0	0.5	0	0	0	0	0.5	0	0	0	0	0	0	1	0	1	0	0.5	0	0	0	0	1	0	0	1	1	0.5	0	0	0
Pseudomonas_syringae_maculicola_ES4326	NZ_AEAK00000000	0	0	0	0	0	0	1	0	0	0	0	1	0	0	0	0	0	0	0.5	0	0.5	0	0	0	0	0	0	0	0	0	1	0	1	0	0.5	1	0.5	0	0	1	0	0	1	0.5	0.5	1	0	0.5
Pseudomonas_syringae_aesculi_0893_23	NZ_AEAD00000000	0.5	0	0	0	1	0	1	1	0	0	0	0	0	0	0	0	0	1	0.5	0	0.5	0	0	0	1	0	1	0	0	0	1	0	1	0	0.5	1	1	0	0	1	0	0	1	0	0.5	0	0	0
Pseudomonas_savastanoi_NCPPB_3335	NZ_ADMI00000000	0	0	0	0	0	0	1	1	0	0	0	0	0	1	0	0	1	0	0.5	0	1	0	0	0	0	0	1	0	0	0	1	0	0.5	0	0	1	1	0	0	0	0	0	1	0	0	0	0	0
Pseudomonas_syringae_glycinea_race_4	NZ_AEGH00000000	0	0	0	0	1	1	1	1	0	0	0	0	0	0	0.5	0	0	0	0	0.5	0.5	0	0	0	0	0	1	1	0	0	1	0	1	0	0	0.5	1	0	0	0	0	0	0.5	0	0.5	0.5	0	0.5
Pseudomonas_syringae_glycinea_B076	NZ_AEGG00000000	0	0	0	0	1	1	1	1	0	0	0	0	0	0	0	0	0	0	0	0.5	0.5	0	0	0	0	0	1	1	0	0	1	0	0.5	0	0	0.5	1	0	0	0	0	0	0.5	0	0.5	0	0	1
Pseudomonas_syringae_mori_301020	NZ_AEAG00000000	0.5	0	0	0	1	1	0	1	0	0	0	0	0	0	0	0	0	0	0	0	0.5	0	1	0	0	0	1	0	0	0	1	0	1	0	0	1	1	0	0	0	0	0	1	0	0	0	0	0
Pseudomonas_syringae_phaseolicola_1448A	NC_005773	0	0	1	0	1	1	1	0	0	0	0	0	0	0	1	0	0	0	0.5	0	1	0	0	0	0	1	1	0	0	0	1	0	0	0	0	1	1	0	0	0	0	0	1	1	1	0	0	0
Pseudomonas_syringae_tomato_DC3000	NC_004578	0	0	0	0	0	0	1	1	0	0	0	0	0	0	0	0	1	0	1	1	1	0	1	0	1	0	1	1	0	0	1	1	1	1	0.5	1	1	0.5	1	1	1	1	1	0	1	0	1	0
[truncated: 41 more columns]
